# Supplementary material for: Heart Failure and MEF2 Transcriptome Dynamics in Response to β-Blockers
Source: Sci Rep. 2017 Jun 30;7:4476. doi: 10.1038/s41598-017-04762-x (PMC5493616; doi:10.1038/s41598-017-04762-x)
Supplement: Supplementary file 2 — Data set 1 [file 41598_2017_4762_MOESM2_ESM.xlsx]

## Sheet: Fold Change
cardiac hypertrophy: fold changes in 5 comparisons
	TAC+Sol-	Sham+AT	TAC+AT	TAC+AT	TAC+AT
	vs	vs	vs	vs	vs
	Sham+Sol	Sham+Sol	Sham+Sol	TAB+Sol	Sham+AT	Gene Symbol	Gene Name
ENSMUSG00000000078	-0.26877	-0.915491	-0.999465	-0.730695	-0.0839742	Klf6	Kruppel-like factor 6
ENSMUSG00000000093	0.102835	-0.391251	0.195277	0.0924416	0.586528	Tbx2	T-box 2
ENSMUSG00000000131	-0.049942	-0.693267	-0.222347	-0.172405	0.47092	Xpo6	exportin 6
ENSMUSG00000000184	0.0223195	1.16179	0.309861	0.287541	-0.851929	Ccnd2	cyclin D2
ENSMUSG00000000295	0.85634	1.21224	0.544754	-0.311587	-0.667486	Hddc2	HD domain containing 2
ENSMUSG00000000305	-0.304624	-2.1072	0.707284	1.01191	2.81449	Cdh4	cadherin 4
ENSMUSG00000000317	-0.197058	-1.11899	-0.288592	-0.0915337	0.830395	Bcl6b	B-cell CLL/lymphoma 6, member B
ENSMUSG00000000318	0.15921	-0.429718	-1.27034	-1.42955	-0.840619	Clec10a	macrophage galactose N-acetyl-galactosamine specific lectin 1
ENSMUSG00000000320	0.45618	-0.127119	0.730688	0.274508	0.857807	Alox12	arachidonate 12-lipoxygenase
ENSMUSG00000000326	-0.19335	0.277962	0.599683	0.793033	0.321721	Comt1	catechol-O-methyltransferase 1
ENSMUSG00000000489	0.0892637	-0.524032	0.228499	0.139235	0.75253	Pdgfb	similar to platelet-derived growth factor B chain; platelet derived growth factor, B polypeptide
ENSMUSG00000000530	-0.0432819	-0.316613	0.269569	0.312851	0.586182	Acvrl1	activin A receptor, type II-like 1
ENSMUSG00000000531	-0.0673936	-0.518505	-0.128554	-0.0611605	0.389951	Grasp	GRP1 (general receptor for phosphoinositides 1)-associated scaffold protein
ENSMUSG00000000567	1.21987	1.40189	1.97077	0.750901	0.568882	Sox9	SRY-box containing gene 9
ENSMUSG00000000594	0.303441	0.364843	-0.387263	-0.690704	-0.752106	Gm2a	GM2 ganglioside activator protein
ENSMUSG00000000628	0.153126	-0.43872	0.214953	0.0618267	0.653673	Hk2	hexokinase 2
ENSMUSG00000000631	0.109066	-0.164594	0.427351	0.318286	0.591946	Myo18a	myosin XVIIIA
ENSMUSG00000000732	0.742238	0.000462515	0.110345	-0.631892	0.109883	Icosl	icos ligand
ENSMUSG00000001020	0.0659364	0.434578	-0.697978	-0.763915	-1.13256	S100a4	hippocampus abundant transcript-like 1; S100 calcium binding protein A4
ENSMUSG00000001025	-0.000266433	0.249049	-0.353007	-0.35274	-0.602056	S100a6	S100 calcium binding protein A6 (calcyclin)
ENSMUSG00000001027	0.208634	-1.39863	0.67144	0.462806	2.07007	Scn4a	sodium channel, voltage-gated, type IV, alpha
ENSMUSG00000001053	0.298669	-0.273302	0.515571	0.216902	0.788873	N4bp3	RIKEN cDNA C330016O10 gene
ENSMUSG00000001227	-0.41919	-1.06925	-0.653913	-0.234723	0.415339	SEMA6B	sema domain, transmembrane domain (TM), and cytoplasmic domain, (semaphorin) 6B
ENSMUSG00000001229	-0.120891	-0.275922	0.309316	0.430207	0.585238	Dpp9	dipeptidylpeptidase 9
ENSMUSG00000001288	0.37934	-0.178634	0.490957	0.111617	0.66959	Rarg	retinoic acid receptor, gamma
ENSMUSG00000001348	2.05891	1.65579	-1.2596	-3.31851	-2.91539	acp5	acid phosphatase 5, tartrate resistant
ENSMUSG00000001349	0.780061	1.20642	-1.55256	-2.33262	-2.75897	Cnn1	calponin 1
ENSMUSG00000001493	-0.51659	0.134027	0.406682	0.923272	0.272655	Meox1	mesenchyme homeobox 1
ENSMUSG00000001552	0.0273508	-0.0223701	0.556914	0.529563	0.579284	Jup	junction plakoglobin
ENSMUSG00000001627	-0.823269	-0.322072	-0.249413	0.573856	0.072659	Ifrd1	interferon-related developmental regulator 1
ENSMUSG00000001630	-0.0238409	0.535133	0.00610404	0.029945	-0.529029	Stk38l	predicted gene 3555; predicted gene 7451; serine/threonine kinase 38 like
ENSMUSG00000001663	0.488663	0.148883	-0.218923	-0.707587	-0.367806	Gstt1	glutathione S-transferase, theta 1
ENSMUSG00000001739	0.231396	-0.0627362	-0.742011	-0.973407	-0.679275	Cldn15	claudin 15
ENSMUSG00000001864	0.30933	1.10929	-0.609384	-0.918715	-1.71868	Aif1l	allograft inflammatory factor 1-like
ENSMUSG00000001891	-0.40728	-0.502618	-0.210997	0.196283	0.291621	Ugp2	UDP-glucose pyrophosphorylase 2
ENSMUSG00000001911	0.297205	-0.20602	0.645106	0.347901	0.851126	Nfix	nuclear factor I/X
ENSMUSG00000001930	1.13454	1.12237	0.529692	-0.604846	-0.592676	Vwf	Von Willebrand factor homolog
ENSMUSG00000001943	-1.06659	-1.4609	-1.28288	-0.21629	0.178018	Vsig2	V-set and immunoglobulin domain containing 2
ENSMUSG00000001946	-0.325695	-0.604728	-0.311267	0.0144275	0.293461	Esam	endothelial cell-specific adhesion molecule
ENSMUSG00000001986	0.41436	1.13352	-0.261568	-0.675928	-1.39509	Gria3	glutamate receptor, ionotropic, AMPA3 (alpha 3)
ENSMUSG00000001995	0.385654	-0.00393354	0.545694	0.160041	0.549628	Sipa1l2	hypothetical protein LOC676463; signal-induced proliferation-associated 1 like 2
ENSMUSG00000002012	-0.142945	0.208547	-0.440189	-0.297244	-0.648737	pncK	pregnancy upregulated non-ubiquitously expressed CaM kinase
ENSMUSG00000002032	-0.119818	-0.51386	0.154102	0.27392	0.667963	TMEM25	transmembrane protein 25
ENSMUSG00000002058	0.260063	0.934935	0.192658	-0.0674056	-0.742277	Unc119	unc-119 homolog (C. elegans)
ENSMUSG00000002100	-0.0526134	-0.212196	0.358684	0.411297	0.57088	Mybpc3	myosin binding protein C, cardiac
ENSMUSG00000002265	0.226122	0.378904	-0.510899	-0.73702	-0.889802	Peg3	paternally expressed 3; antisense transcript gene of Peg3
ENSMUSG00000002289	-1.35294	-0.537917	-2.27651	-0.923568	-1.73859	Angptl4	angiopoietin-like 4
ENSMUSG00000002393	0.00915002	0.0148447	0.502421	0.493271	0.487577	Nr2f6	nuclear receptor subfamily 2, group F, member 6
ENSMUSG00000002396	0.296893	0.111805	0.519151	0.222258	0.407347	Ocel1	occludin/ELL domain containing 1
ENSMUSG00000002496	-0.119862	-0.46779	0.135965	0.255827	0.603755	Tsc2	tuberous sclerosis 2
ENSMUSG00000002500	-0.214505	-0.768398	0.0260601	0.240565	0.794458	Rpl3l	ribosomal protein L3-like
ENSMUSG00000002504	-0.0381902	-0.291727	0.456374	0.494564	0.748101	Slc9a3r2	solute carrier family 9 (sodium/hydrogen exchanger), member 3 regulator 2
ENSMUSG00000002781	0.000808186	-0.364647	0.231867	0.231059	0.596513	TMEM143	transmembrane protein 143
ENSMUSG00000002799	0.0227332	-0.396401	0.274	0.251266	0.6704	Jag2	jagged 2
ENSMUSG00000002808	-0.114522	-1.00876	-0.0341805	0.080342	0.974575	Epdr1	ependymin related protein 1 (zebrafish)
ENSMUSG00000002847	-0.245571	-0.477215	0.126932	0.372504	0.604148	Pla1a	phospholipase A1 member A
ENSMUSG00000002885	0.0649891	-0.288748	0.293969	0.22898	0.582717	Adgre5	CD97 antigen
ENSMUSG00000002900	-0.216944	-0.44709	0.113227	0.33017	0.560317	Lamb1	laminin B1 subunit 1
ENSMUSG00000002997	2.17976	1.76995	-1.00958	-3.18933	-2.77953	prkar2b	protein kinase, cAMP dependent regulatory, type II beta
ENSMUSG00000003032	-0.0631775	-0.806622	-0.462418	-0.399241	0.344204	Klf4	Kruppel-like factor 4 (gut)
ENSMUSG00000003178	0.0353624	-0.149473	0.416362	0.380999	0.565834	Mical3	microtubule associated monoxygenase, calponin and LIM domain containing 3
ENSMUSG00000003228	-0.271628	0.510345	-0.0158431	0.255785	-0.526188	Grk5	G protein-coupled receptor kinase 5
ENSMUSG00000003233	0.234295	-0.0962626	0.430568	0.196273	0.526831	Dvl3	dishevelled 3, dsh homolog (Drosophila)
ENSMUSG00000003452	0.191613	0.189636	-0.434988	-0.626601	-0.624625	Bicd1	bicaudal D homolog 1 (Drosophila)
ENSMUSG00000003477	0.448844	0.183098	-1.69208	-2.14093	-1.87518	Inmt	indolethylamine N-methyltransferase
ENSMUSG00000003528	1.9767	1.19132	-0.410587	-2.38729	-1.60191	Slc25a1	solute carrier family 25 (mitochondrial carrier, citrate transporter), member 1
ENSMUSG00000003534	0.454991	0.680095	0.44535	-0.00964012	-0.234745	Ddr1	discoidin domain receptor family, member 1
ENSMUSG00000003541	0.718719	0.412647	0.920471	0.201752	0.507824	Ier3	immediate early response 3
ENSMUSG00000003810	0.0975729	-0.216731	0.350826	0.253253	0.567558	Mast2	microtubule associated serine/threonine kinase 2
ENSMUSG00000003849	-0.0427565	-0.54406	0.226529	0.269286	0.770589	Nqo1	NAD(P)H dehydrogenase, quinone 1
ENSMUSG00000003948	-0.152844	0.564359	-0.190582	-0.0377383	-0.754941	Mmd	monocyte to macrophage differentiation-associated; similar to monocyte to macrophage differentiation-associated
ENSMUSG00000003949	1.11573	-0.460906	0.503361	-0.612372	0.964267	Hlf	hepatic leukemia factor
ENSMUSG00000004054	0.0893867	-0.13336	0.439678	0.350292	0.573039	Map3k11	mitogen-activated protein kinase kinase kinase 11
ENSMUSG00000004098	-1.56089	-0.620466	-0.254463	1.30642	0.366003	Col5a3	collagen, type V, alpha 3
ENSMUSG00000004105	0.538929	-0.259306	0.339391	-0.199538	0.598697	Angptl2	angiopoietin-like 2
ENSMUSG00000004151	0.427431	0.903349	0.368276	-0.059155	-0.535072	Gm5454; Etv1	ets variant gene 1
ENSMUSG00000004267	0.672165	1.10214	0.0387002	-0.633465	-1.06344	Eno2	enolase 2, gamma neuronal
ENSMUSG00000004347	0.0278755	1.0713	-0.0155011	-0.0433766	-1.0868	Pde1c	phosphodiesterase 1C
ENSMUSG00000004626	0.915642	0.732196	-0.707072	-1.62271	-1.43927	Stxbp2	syntaxin binding protein 2
ENSMUSG00000004655	-0.16967	-0.780533	-0.290933	-0.121263	0.4896	Aqp1	aquaporin 1
ENSMUSG00000004677	0.188423	-0.329584	0.344175	0.155753	0.67376	Myo9b	myosin IXb
ENSMUSG00000004730	-0.263156	0.143188	-0.628373	-0.365217	-0.771561	EMR1	EGF-like module containing, mucin-like, hormone receptor-like sequence 1
ENSMUSG00000004814	-0.157136	-0.652603	-1.21754	-1.0604	-0.564934	Ccl24	chemokine (C-C motif) ligand 24
ENSMUSG00000004891	-0.660178	-1.17534	-0.416479	0.243699	0.75886	Nes	nestin
ENSMUSG00000004952	0.0950906	-0.234728	0.349581	0.25449	0.584309	Rasa4	RAS p21 protein activator 4
ENSMUSG00000005054	-0.0337251	0.270932	-0.318931	-0.285206	-0.589863	Cstb	cystatin B
ENSMUSG00000005087	0.071826	0.560883	-0.385554	-0.45738	-0.946437	Cd44	CD44 antigen
ENSMUSG00000005220	0.0245343	0.645771	-0.219798	-0.244332	-0.865569	Corin	corin
ENSMUSG00000005397	-0.153009	-0.630678	-0.016038	0.136971	0.61464	Nid1	similar to Nidogen precursor (Entactin); nidogen 1; similar to Nid1 protein
ENSMUSG00000005483	0.313269	1.23292	0.699709	0.38644	-0.533209	Dnajb1	DnaJ (Hsp40) homolog, subfamily B, member 1
ENSMUSG00000005628	-0.232676	-1.86664	-0.617249	-0.384573	1.24939	Tmod4	tropomodulin 4
ENSMUSG00000005667	0.0569557	1.07281	0.101682	0.0447268	-0.971128	Mthfd2	methylenetetrahydrofolate dehydrogenase (NAD+ dependent), methenyltetrahydrofolate cyclohydrolase
ENSMUSG00000005958	0.2513	-0.346125	0.79672	0.54542	1.14285	Ephb3	Eph receptor B3
ENSMUSG00000006221	-0.283846	-0.59591	0.268782	0.552628	0.864692	Hspb7	heat shock protein family, member 7 (cardiovascular)
ENSMUSG00000006362	0.125184	-0.514627	0.546101	0.420917	1.06073	Cbfa2t3	core-binding factor, runt domain, alpha subunit 2, translocated to, 3 (human)
ENSMUSG00000006369	0.473674	0.641989	0.234644	-0.23903	-0.407345	Fbln1	fibulin 1
ENSMUSG00000006373	0.0533088	0.275701	-0.269902	-0.323211	-0.545603	Pgrmc1	progesterone receptor membrane component 1
ENSMUSG00000006576	-0.0531996	-0.387228	0.114221	0.16742	0.501448	Slc4a3	solute carrier family 4 (anion exchanger), member 3
ENSMUSG00000006782	0.171795	0.510466	-0.24493	-0.416725	-0.755396	Cnp	2',3'-cyclic nucleotide 3' phosphodiesterase
ENSMUSG00000007030	0.227767	-0.0790306	0.534178	0.306411	0.613209	Vwa7	DNA segment, Chr 17, human D6S56E 3
ENSMUSG00000007033	-0.118777	1.28814	0.577545	0.696322	-0.710591	Hspa1l	heat shock protein 1B; heat shock protein 1A; heat shock protein 1-like
ENSMUSG00000007122	-0.243665	0.867106	0.362569	0.606234	-0.504537	Casq1	calsequestrin 1
ENSMUSG00000007279	-0.258354	-0.287246	0.397269	0.655623	0.684516	Scube2	similar to signal peptide, CUB domain, EGF-like 2; signal peptide, CUB domain, EGF-like 2
ENSMUSG00000007476	-0.656244	-0.687174	-0.55297	0.103274	0.134204	Lrrc8a	leucine rich repeat containing 8A
ENSMUSG00000007682	-0.0582453	1.08951	-0.63381	-0.575564	-1.72332	Dio2	deiodinase, iodothyronine, type II
ENSMUSG00000007867	-0.0833042	0.678019	0.0819213	0.165225	-0.596098	Ift43	RIKEN cDNA 1700019E19 gene
ENSMUSG00000007877	0.286416	-0.214342	0.431732	0.145315	0.646073	Tcap	titin-cap
ENSMUSG00000007950	0.229667	0.592642	0.13709	-0.0925768	-0.455552	Abhd8	abhydrolase domain containing 8
ENSMUSG00000008136	-0.594981	-0.703425	-0.272128	0.322853	0.431297	Fhl2	four and a half LIM domains 2
ENSMUSG00000008153	2.58384	2.22792	-0.675614	-3.25945	-2.90354	Clstn3	calsyntenin 3
ENSMUSG00000008668	-0.877152	-0.402496	-0.851983	0.0251683	-0.449487	Rps18	predicted gene 10027; hypothetical protein LOC674425; predicted gene 6794; predicted gene 9175; similar to ribosomal protein S18; similar to ribosomal protein; ribosomal protein S18; predicted gene 11230; predicted gene 5321; predicted gene 10260; predicted gene 8599; predicted gene 8268
ENSMUSG00000008734	0.264171	0.453525	-0.126885	-0.391056	-0.58041	Gprc5b	G protein-coupled receptor, family C, group 5, member B
ENSMUSG00000008845	-0.291699	-0.216742	-1.08133	-0.789628	-0.864585	Cd163	CD163 antigen
ENSMUSG00000009013	-0.139488	0.710073	0.465977	0.605465	-0.244096	Dynll1	similar to cytoplasmic dynein light chain 1; predicted gene 11582; dynein light chain LC8-type 1; predicted gene 6788
ENSMUSG00000009281	1.06357	0.390895	-0.677876	-1.74144	-1.06877	Rarres2	retinoic acid receptor responder (tazarotene induced) 2
ENSMUSG00000009394	0.0513044	0.609892	-0.855844	-0.907149	-1.46574	Syn2	synapsin II
ENSMUSG00000009614	0.0939962	0.742234	0.35944	0.265443	-0.382794	Sardh	sarcosine dehydrogenase
ENSMUSG00000009621	0.0620991	-0.229581	0.333611	0.271512	0.563192	Vav2	vav 2 oncogene
ENSMUSG00000009905	0.24124	0.282607	-0.417451	-0.658691	-0.700058	Kdsr	3-ketodihydrosphingosine reductase
ENSMUSG00000010064	-0.125051	-1.83557	-0.529888	-0.404836	1.30568	Slc38a3	solute carrier family 38, member 3
ENSMUSG00000010066	0.569368	1.96302	1.01075	0.441381	-0.952273	Cacna2d2	calcium channel, voltage-dependent, alpha 2/delta subunit 2; similar to Cacna2d2 protein
ENSMUSG00000011382	0.319854	0.662505	0.0728926	-0.246961	-0.589612	Dhdh	dihydrodiol dehydrogenase (dimeric)
ENSMUSG00000011877	-0.0682208	-0.319891	0.292475	0.360695	0.612366	Git1	G protein-coupled receptor kinase-interactor 1
ENSMUSG00000012296	0.000123092	-0.328652	0.190912	0.190789	0.519564	TJAP1	tight junction associated protein 1
ENSMUSG00000012705	1.6598	2.65016	-1.61459	-3.27439	-4.26475	RETN	resistin
ENSMUSG00000012819	0.11444	-0.803966	0.411103	0.296663	1.21507	Cdh23	cadherin 23 (otocadherin)
ENSMUSG00000013089	0.307029	0.556442	0.852903	0.545873	0.29646	Etv5	ets variant gene 5
ENSMUSG00000013419	-0.23869	-0.107636	0.501654	0.740344	0.609289	Zfp651	aldehyde dehydrogenase family 1, subfamily A2
ENSMUSG00000013584	1.26635	0.0831388	0.182821	-1.08353	0.0996824	Aldh1a2	open reading frame 61
ENSMUSG00000013858	0.0529399	-0.226382	0.285148	0.232208	0.51153	Tmem259	Tctex1 domain containing 2
ENSMUSG00000014075	-0.217951	0.0767958	-0.43799	-0.220039	-0.514786	Tctex1d2	RIKEN cDNA 1500003O03 gene; similar to EF-hand Ca2+ binding protein p22
ENSMUSG00000014077	0.167815	0.38875	-0.128829	-0.296644	-0.51758	LOC102643165; Chp1; Gm20056	RIKEN cDNA 1500003O03 gene; similar to EF-hand Ca2+ binding protein p22
ENSMUSG00000014226	-0.338414	0.554299	-0.0374447	0.300969	-0.591744	Cacybp	calcyclin binding protein
ENSMUSG00000014361	0.375387	-0.135655	-0.440841	-0.816228	-0.305186	Mertk	c-mer proto-oncogene tyrosine kinase
ENSMUSG00000014470	-0.145863	-0.248517	0.356018	0.501881	0.604535	Rnf166	ring finger protein 166
ENSMUSG00000014498	0.244547	-0.687666	0.453635	0.209088	1.1413	Ankrd52	ankyrin repeat domain 52
ENSMUSG00000014599	0.336518	-0.345718	0.277076	-0.0594426	0.622793	Csf1	colony stimulating factor 1 (macrophage)
ENSMUSG00000014776	0.104834	0.545434	0.24342	0.138586	-0.302014	Nol3	nucleolar protein 3 (apoptosis repressor with CARD domain)
ENSMUSG00000014813	-0.00290274	-0.821559	-0.836392	-0.83349	-0.0148332	Stc1	stanniocalcin 1
ENSMUSG00000014846	-0.398011	0.699475	-0.475847	-0.0778361	-1.17532	Tppp3	tubulin polymerization-promoting protein family member 3
ENSMUSG00000015016	0.0933537	-0.754718	-0.0221607	-0.115514	0.732557	Acsf3	acyl-CoA synthetase family member 3
ENSMUSG00000015053	0.393367	-0.215072	0.303344	-0.0900224	0.518416	GATA2	GATA binding protein 2
ENSMUSG00000015090	-0.263626	-0.321767	0.427284	0.69091	0.749051	ptgds	prostaglandin D2 synthase (brain)
ENSMUSG00000015112	0.0655844	-0.31252	0.23836	0.172775	0.55088	Slc25a13	solute carrier family 25 (mitochondrial carrier, adenine nucleotide translocator), member 13
ENSMUSG00000015312	-0.729765	-0.864382	-1.4145	-0.684734	-0.550117	Gadd45b	growth arrest and DNA-damage-inducible 45 beta
ENSMUSG00000015377	-0.0235386	-0.515442	0.114562	0.138101	0.630004	Dennd6b	family with sequence similarity 116, member B
ENSMUSG00000015468	-0.0331709	-0.497532	0.128985	0.162156	0.626517	Notch4	Notch gene homolog 4 (Drosophila)
ENSMUSG00000015501	0.341455	-0.220298	-0.194892	-0.536347	0.0254055	hivep2	human immunodeficiency virus type I enhancer binding protein 2
ENSMUSG00000015568	-0.235573	-0.810085	-0.138233	0.0973407	0.671853	Lpl	lipoprotein lipase; similar to Lipoprotein lipase precursor (LPL)
ENSMUSG00000015647	0.348952	-0.564948	0.169288	-0.179664	0.734237	Lama5	laminin, alpha 5
ENSMUSG00000015766	0.0829353	0.307248	-0.25182	-0.334755	-0.559068	Eps8	epidermal growth factor receptor pathway substrate 8
ENSMUSG00000015850	0.415705	0.50612	0.155651	-0.260055	-0.350469	ADAMTSL4	ADAMTS-like 4
ENSMUSG00000015889	-0.181498	0.501785	-0.0316856	0.149812	-0.533471	Lta4h	leukotriene A4 hydrolase
ENSMUSG00000015932	-0.0986812	0.566921	-0.427087	-0.328406	-0.994008	Dstn	destrin
ENSMUSG00000016024	0.812729	1.49579	-0.0821837	-0.894913	-1.57797	Lbp	lipopolysaccharide binding protein
ENSMUSG00000016319	-0.214247	0.449188	-0.106194	0.108053	-0.555382	Slc25a5	solute carrier family 25 (mitochondrial carrier, adenine nucleotide translocator), member 5; similar to ADP/ATP translocase 2 (Adenine nucleotide translocator 2) (ANT 2) (ADP,ATP carrier protein 2) (Solute carrier family 25 member 5); predicted gene 5529; predicted gene 8429; predicted gene 5256
ENSMUSG00000016349	-0.048816	-0.276312	0.451894	0.50071	0.728206	Eef1a2	eukaryotic translation elongation factor 1 alpha 2
ENSMUSG00000016559	-0.198542	-0.35827	-0.553388	-0.354847	-0.195119	H3f3b	predicted gene 14383; predicted gene 3835; predicted gene 14384; predicted gene 12950; predicted gene, 670915; H3 histone, family 3A; predicted gene 12657; predicted gene 6132; predicted gene 10257; predicted gene 7227; H3 histone, family 3B; predicted gene 6128; similar to histone; predicted gene 1986; predicted gene 6186; hypothetical protein LOC676337; predicted gene 6421; predicted gene 2198;…
ENSMUSG00000016756	1.22833	0.359004	-0.270956	-1.49929	-0.62996	CMAH	cytidine monophospho-N-acetylneuraminic acid hydroxylase
ENSMUSG00000016758	-0.253105	0.417185	-0.373302	-0.120197	-0.790487	Bik	BCL2-interacting killer
ENSMUSG00000016918	0.451776	0.0862507	-0.360399	-0.812175	-0.44665	Sulf1	sulfatase 1
ENSMUSG00000017009	-0.268864	0.627345	-0.509877	-0.241012	-1.13722	Sdc4	syndecan 4
ENSMUSG00000017309	-0.47987	-0.662588	-0.258174	0.221695	0.404413	Cd300lg	CD300 antigen like family member G
ENSMUSG00000017344	-0.33928	-0.454055	0.112038	0.451318	0.566093	Vtn	vitronectin
ENSMUSG00000017418	-0.385041	-0.583031	-0.471919	-0.0868782	0.111112	Arl5b	ADP-ribosylation factor-like 5B
ENSMUSG00000017561	0.167135	0.202207	-0.3231	-0.490235	-0.525307	Crlf3	cytokine receptor-like factor 3
ENSMUSG00000017677	-0.222478	-0.509748	-0.782915	-0.560437	-0.273168	Wsb1	WD repeat and SOCS box-containing 1
ENSMUSG00000017754	-0.145897	-0.630189	-0.0565699	0.0893276	0.573619	Pltp	phospholipid transfer protein
ENSMUSG00000017756	-0.257189	-0.269186	0.317776	0.574965	0.586962	Slc12a7	solute carrier family 12, member 7
ENSMUSG00000017817	-0.0506698	-0.437705	0.262387	0.313057	0.700093	jph2	junctophilin 2
ENSMUSG00000017929	0.322113	0.509011	0.293311	-0.0288018	-0.215699	B4galt5	UDP-Gal:betaGlcNAc beta 1,4-galactosyltransferase, polypeptide 5
ENSMUSG00000018263	0.292378	0.709748	-0.150181	-0.442559	-0.859929	Tbx5	T-box 5
ENSMUSG00000018339	0.120088	0.676068	-0.338541	-0.458629	-1.01461	Gpx3	glutathione peroxidase 3
ENSMUSG00000018411	-0.135374	0.152993	0.528439	0.663813	0.375446	Mapt	microtubule-associated protein tau
ENSMUSG00000018417	-0.19756	-0.552822	-0.0733534	0.124206	0.479469	Myo1b	myosin IB
ENSMUSG00000018427	-0.490612	0.329741	-0.565775	-0.0751626	-0.895516	Ypel2	yippee-like 2 (Drosophila)
ENSMUSG00000018476	0.0554152	-0.515759	-0.036026	-0.0914412	0.479733	Kdm6b	KDM1 lysine (K)-specific demethylase 6B
ENSMUSG00000018554	-0.0989463	-0.729249	-0.269359	-0.170413	0.45989	Ybx2	similar to Y box protein 2; Y box protein 2
ENSMUSG00000018604	-0.388047	-0.449074	0.0713337	0.459381	0.520408	Tbx3	T-box 3
ENSMUSG00000018809	0.0878117	0.658937	0.0873449	-0.000466838	-0.571592	Smyd4	SET and MYND domain containing 4
ENSMUSG00000018830	0.324831	0.176708	-0.588038	-0.912869	-0.764746	Myh11	myosin, heavy polypeptide 11, smooth muscle
ENSMUSG00000018845	-0.141178	0.651885	0.216013	0.357191	-0.435872	Unc45b	unc-45 homolog B (C. elegans)
ENSMUSG00000018906	-0.300427	-0.300438	0.415222	0.71565	0.71566	P4ha2	procollagen-proline, 2-oxoglutarate 4-dioxygenase (proline 4-hydroxylase), alpha II polypeptide
ENSMUSG00000018927	-0.891197	-0.293342	-1.37429	-0.483094	-1.08095	Ccl6	chemokine (C-C motif) ligand 6
ENSMUSG00000019055	-0.233192	0.030599	0.273061	0.506253	0.242462	Plod1	procollagen-lysine, 2-oxoglutarate 5-dioxygenase 1
ENSMUSG00000019066	0.304591	0.671298	0.224413	-0.0801782	-0.446885	RAB3D	RAB3D, member RAS oncogene family
ENSMUSG00000019122	-1.16576	-0.574946	-1.52136	-0.355593	-0.94641	Ccl9	chemokine (C-C motif) ligand 9
ENSMUSG00000019139	0.525673	0.543715	0.254326	-0.271347	-0.289389	Isyna1	myo-inositol 1-phosphate synthase A1
ENSMUSG00000019261	0.205856	-0.244901	0.296139	0.0902834	0.54104	Map1s	microtubule-associated protein 1S
ENSMUSG00000019302	-0.0387052	-0.363439	0.241094	0.279799	0.604533	Atp6v0a1	ATPase, H+ transporting, lysosomal V0 subunit A1
ENSMUSG00000019487	0.181068	-0.305157	0.235444	0.0543755	0.540601	Trip10	thyroid hormone receptor interactor 10
ENSMUSG00000019528	-0.145725	0.747886	0.167292	0.313017	-0.580595	Gyg	glycogenin
ENSMUSG00000019577	-1.86499	-0.0937397	-1.10132	0.763662	-1.00759	Pdk4	pyruvate dehydrogenase kinase, isoenzyme 4
ENSMUSG00000019732	-0.128214	0.542844	-0.10972	0.0184935	-0.652564	Calr3	calreticulin 3
ENSMUSG00000019796	0.508004	0.367749	1.50391	0.995903	1.13616	Lrp11	low density lipoprotein receptor-related protein 11
ENSMUSG00000019810	-0.655045	-0.473456	-0.0121553	0.642889	0.461301	FUCA2	fucosidase, alpha-L- 2, plasma
ENSMUSG00000019817	0.680847	1.38992	-0.0522936	-0.733141	-1.44221	Plagl1	pleiomorphic adenoma gene-like 1
ENSMUSG00000019843	-0.115394	-0.308412	0.348546	0.46394	0.656957	Fyn	Fyn proto-oncogene
ENSMUSG00000019891	-0.450381	-0.690771	-0.315315	0.135066	0.375456	Dcbld1	discoidin, CUB and LCCL domain containing 1
ENSMUSG00000019916	-0.361372	0.244199	0.592149	0.953521	0.34795	P4ha1	procollagen-proline, 2-oxoglutarate 4-dioxygenase (proline 4-hydroxylase), alpha 1 polypeptide
ENSMUSG00000019945	-0.104953	-0.219544	-0.502583	-0.39763	-0.283039	1700040L02Rik	RIKEN cDNA 1700040L02 gene
ENSMUSG00000019960	0.437753	-0.350901	-0.211946	-0.649699	0.138956	Dusp6	dual specificity phosphatase 6
ENSMUSG00000019970	-0.910427	-2.08907	-1.785	-0.874572	0.304076	Sgk1	serum/glucocorticoid regulated kinase 1
ENSMUSG00000019975	-0.0404783	0.291143	-0.225028	-0.184549	-0.51617	ikbip	RIKEN cDNA 1200009F10 gene
ENSMUSG00000019986	0.177144	0.230064	-0.551394	-0.728538	-0.781458	Ahi1	Abelson helper integration site 1
ENSMUSG00000020017	-0.803597	0.95165	-1.06907	-0.265475	-2.02072	Hal	histidine ammonia lyase
ENSMUSG00000020029	-0.17069	0.0676759	-0.635566	-0.464876	-0.703242	Nudt4	nudix (nucleoside diphosphate linked moiety X)-type motif 4; similar to Nudt4 protein
ENSMUSG00000020032	0.0455651	-0.0270469	1.04338	0.997817	1.07043	Nuak1	NUAK family, SNF1-like kinase, 1
ENSMUSG00000020044	-0.279678	-0.623599	-0.763598	-0.48392	-0.139999	Timp3	tissue inhibitor of metalloproteinase 3
ENSMUSG00000020051	-0.693695	-5.70569	-0.413525	0.280169	5.29217	Pah	phenylalanine hydroxylase
ENSMUSG00000020067	-0.101644	-0.488509	0.0656651	0.167309	0.554174	Mypn	myopalladin
ENSMUSG00000020091	0.343257	0.347508	0.639684	0.296427	0.292176	Eif4ebp2	eukaryotic translation initiation factor 4E binding protein 2
ENSMUSG00000020092	-0.0563755	-0.673965	-0.306838	-0.250462	0.367128	Pald1	cDNA sequence X99384
ENSMUSG00000020099	0.397284	0.0993907	0.840905	0.443621	0.741514	Unc5b	unc-5 homolog B (C. elegans)
ENSMUSG00000020102	-0.0371108	-0.0164221	-0.617089	-0.579978	-0.600666	Slc16a7	solute carrier family 16 (monocarboxylic acid transporters), member 7
ENSMUSG00000020108	-1.94651	-1.8427	-2.39483	-0.448321	-0.552134	Ddit4	DNA-damage-inducible transcript 4
ENSMUSG00000020154	-0.116476	-0.535315	-0.211314	-0.0948374	0.324002	Ptprb	protein tyrosine phosphatase, receptor type, B
ENSMUSG00000020160	-0.0374309	0.380928	-0.134982	-0.0975515	-0.51591	Meis1	Meis homeobox 1
ENSMUSG00000020169	0.449969	-2.06303	0.406188	-0.0437815	2.46922	Best3	bestrophin 3
ENSMUSG00000020178	-0.141426	-0.129081	0.426884	0.56831	0.555965	Adora2a	adenosine A2a receptor
ENSMUSG00000020186	0.408154	0.450715	-0.775679	-1.18383	-1.22639	Csrp2	cysteine and glycine-rich protein 2
ENSMUSG00000020190	0.314588	-0.325176	0.225276	-0.0893129	0.550452	Mknk2	MAP kinase-interacting serine/threonine kinase 2
ENSMUSG00000020205	0.0310605	0.202192	1.22522	1.19416	1.02303	Phlda1	pleckstrin homology-like domain, family A, member 1
ENSMUSG00000020211	0.0780258	-0.275683	0.229373	0.151348	0.505056	Sf3a2	splicing factor 3a, subunit 2
ENSMUSG00000020218	-0.155497	-0.675743	0.70082	0.856316	1.37656	Wif1	Wnt inhibitory factor 1
ENSMUSG00000020253	0.130358	0.479884	-0.159069	-0.289428	-0.638954	Ppm1m	protein phosphatase 1M
ENSMUSG00000020256	0.408015	0.807855	-0.290345	-0.698359	-1.0982	Aldh1l2	aldehyde dehydrogenase 1 family, member L2
ENSMUSG00000020272	0.0223452	-0.454384	0.0853263	0.0629811	0.53971	Stk10	serine/threonine kinase 10
ENSMUSG00000020282	0.0623688	-0.169193	0.395345	0.332977	0.564538	Rhbdf1	rhomboid family 1 (Drosophila)
ENSMUSG00000020288	-0.234413	0.600815	0.210425	0.444838	-0.390389	Ahsa2	AHA1, activator of heat shock protein ATPase homolog 2 (yeast)
ENSMUSG00000020319	0.288719	0.529834	-0.068864	-0.357583	-0.598698	Wdpcp	expressed sequence AV249152
ENSMUSG00000020325	0.145674	0.994701	0.919337	0.773663	-0.0753639	Fstl3	follistatin-like 3
ENSMUSG00000020331	0.110902	0.572402	0.740947	0.630045	0.168545	Hcn2	hyperpolarization-activated, cyclic nucleotide-gated K+ 2
ENSMUSG00000020333	-0.168959	-0.75194	-0.215958	-0.0469986	0.535982	Acsl6	acyl-CoA synthetase long-chain family member 6
ENSMUSG00000020357	-0.115043	-0.673229	0.0705685	0.185612	0.743797	Flt4	FMS-like tyrosine kinase 4
ENSMUSG00000020393	-0.143073	-0.146383	0.441031	0.584104	0.587414	Kremen1	kringle containing transmembrane protein 1
ENSMUSG00000020407	-0.249105	0.00220124	0.483129	0.732234	0.480928	upp1	uridine phosphorylase 1
ENSMUSG00000020423	0.38996	-1.84915	-1.58912	-1.97908	0.260036	Btg2	B-cell translocation gene 2, anti-proliferative
ENSMUSG00000020424	-0.42541	-0.755038	-0.569337	-0.143927	0.185701	Gatsl3	GATS protein-like 3
ENSMUSG00000020427	-0.172881	-0.0947162	-0.911149	-0.738268	-0.816433	Igfbp3	insulin-like growth factor binding protein 3
ENSMUSG00000020431	0.182047	1.02962	-0.277007	-0.459054	-1.30662	Adcy1	adenylate cyclase 1
ENSMUSG00000020456	-0.000944462	-0.569978	0.325943	0.326888	0.895921	Ogdh	oxoglutarate dehydrogenase (lipoamide)
ENSMUSG00000020458	-0.0535857	0.584723	-0.0437215	0.00986421	-0.628445	Rtn4	reticulon 4
ENSMUSG00000020467	0.56402	-0.452256	-0.655448	-1.21947	-0.203192	Efemp1	epidermal growth factor-containing fibulin-like extracellular matrix protein 1
ENSMUSG00000020469	0.177198	0.83839	-1.40867	-1.58587	-2.24706	Myl7	myosin, light polypeptide 7, regulatory
ENSMUSG00000020473	0.794429	-0.338262	-0.32097	-1.1154	0.0172914	Aebp1	AE binding protein 1
ENSMUSG00000020532	2.25452	1.91455	-0.201552	-2.45607	-2.1161	ACACA	predicted gene 5182; acetyl-Coenzyme A carboxylase alpha
ENSMUSG00000020534	-0.173178	0.0234045	-0.651204	-0.478026	-0.674609	Shmt1	serine hydroxymethyltransferase 1 (soluble)
ENSMUSG00000020589	-0.12685	0.322117	-0.48484	-0.35799	-0.806956	FAM49A	family with sequence similarity 49, member A
ENSMUSG00000020612	-0.23036	-0.248414	0.307909	0.538269	0.556323	PRKAR1A	protein kinase, cAMP dependent regulatory, type I, alpha
ENSMUSG00000020641	0.0202681	-0.861293	-0.201201	-0.221469	0.660091	Rsad2	radical S-adenosyl methionine domain containing 2
ENSMUSG00000020646	0.148436	0.740995	0.378527	0.230091	-0.362468	Mboat2	membrane bound O-acyltransferase domain containing 2
ENSMUSG00000020658	-0.513353	-0.117327	0.353758	0.867111	0.471085	Efr3b	EFR3 homolog B (S. cerevisiae)
ENSMUSG00000020668	0.0369168	-0.128337	0.375748	0.338831	0.504084	Kif3c	kinesin family member 3C
ENSMUSG00000020676	0.157999	-0.873517	-0.989113	-1.14711	-0.115596	Ccl11	chemokine (C-C motif) ligand 11
ENSMUSG00000020681	-0.308117	-0.553055	0.231122	0.539239	0.784177	Ace	angiotensin I converting enzyme (peptidyl-dipeptidase A) 1
ENSMUSG00000020684	-0.289447	-0.044575	0.244645	0.534093	0.28922	Rasl10b	RAS-like, family 10, member B
ENSMUSG00000020695	0.270098	-0.18637	0.443365	0.173267	0.629735	Mrc2	mannose receptor, C type 2
ENSMUSG00000020709	-0.251459	-0.758148	-0.487932	-0.236472	0.270216	Adap2	ArfGAP with dual PH domains 2
ENSMUSG00000020733	0.610533	-0.0122897	-0.330405	-0.940938	-0.318115	Slc9a3r1	solute carrier family 9 (sodium/hydrogen exchanger), member 3 regulator 1
ENSMUSG00000020737	-0.146166	0.779249	0.152895	0.299061	-0.626354	Hn1	hematological and neurological expressed sequence 1; predicted gene 3687
ENSMUSG00000020773	0.241483	0.704332	0.882336	0.640853	0.178003	Trim47	tripartite motif-containing 47
ENSMUSG00000020774	0.934482	0.467346	-1.00038	-1.93486	-1.46772	Aspa	aspartoacylase
ENSMUSG00000020778	0.0237133	0.712532	-0.0562281	-0.0799413	-0.76876	Ten1	RIKEN cDNA 2310004N24 gene
ENSMUSG00000020806	0.107656	-0.244464	0.309193	0.201537	0.553657	rhbdf2	rhomboid 5 homolog 2 (Drosophila)
ENSMUSG00000020810	0.558177	0.0941961	0.614613	0.0564362	0.520417	Cygb	cytoglobin
ENSMUSG00000020811	-0.0214479	-0.132742	0.622493	0.643941	0.755236	WSCD1	WSC domain containing 1
ENSMUSG00000020814	-0.179413	0.0670433	0.553654	0.733067	0.486611	Mxra7	matrix-remodelling associated 7
ENSMUSG00000020826	0.192408	-0.958297	0.456436	0.264028	1.41473	Nos2	nitric oxide synthase 2, inducible
ENSMUSG00000020836	-0.0727005	-0.477589	0.107641	0.180341	0.58523	Coro6	coronin 6
ENSMUSG00000020866	0.105214	1.8085	0.186223	0.0810083	-1.62228	Cacna1g	calcium channel, voltage-dependent, T type, alpha 1G subunit
ENSMUSG00000020889	0.0718477	-0.504398	1.12782	1.05597	1.63222	Nr1d1	nuclear receptor subfamily 1, group D, member 1
ENSMUSG00000020893	-0.0973894	-1.16277	-1.17955	-1.08216	-0.0167865	Per1	period homolog 1 (Drosophila)
ENSMUSG00000020895	0.080355	0.64639	0.0899924	0.00963733	-0.556398	Tmem107	transmembrane protein 107
ENSMUSG00000020899	0.0056683	-0.883265	-0.164851	-0.17052	0.718414	Pfas	phosphoribosylformylglycinamidine synthase (FGAR amidotransferase)
ENSMUSG00000020902	-0.102853	0.722591	0.317075	0.419928	-0.405516	Ntn1	similar to Netrin-1 precursor; netrin 1
ENSMUSG00000020917	1.30224	0.823317	-0.124378	-1.42662	-0.947695	Acly	ATP citrate lyase
ENSMUSG00000020926	0.187419	0.695004	-0.061454	-0.248873	-0.756458	Adam11	a disintegrin and metallopeptidase domain 11
ENSMUSG00000020928	-0.622173	-0.789119	-0.329019	0.293154	0.4601	higd1b	HIG1 domain family, member 1B
ENSMUSG00000020935	-0.139264	-0.600612	0.400366	0.53963	1.00098	Dcakd	dephospho-CoA kinase domain containing
ENSMUSG00000020990	-0.0942418	-0.672183	-0.0536129	0.0406289	0.61857	Cdkl1	cyclin-dependent kinase-like 1 (CDC2-related kinase)
ENSMUSG00000021025	-0.857572	-1.27182	-1.57123	-0.713656	-0.299409	Nfkbia	nuclear factor of kappa light polypeptide gene enhancer in B-cells inhibitor, alpha
ENSMUSG00000021094	0.34192	0.536819	-0.434321	-0.776241	-0.97114	Dhrs7	dehydrogenase/reductase (SDR family) member 7
ENSMUSG00000021108	0.0249007	-0.566522	-0.204337	-0.229238	0.362186	Prkch	protein kinase C, eta
ENSMUSG00000021120	0.104644	0.529389	-0.0706591	-0.175303	-0.600048	Pigh	phosphatidylinositol glycan anchor biosynthesis, class H
ENSMUSG00000021134	0.12269	-0.384274	-0.639584	-0.762273	-0.25531	Sfrs5	predicted gene 12966; splicing factor, arginine/serine-rich 5 (SRp40, HRS)
ENSMUSG00000021136	1.07129	0.743561	-0.920554	-1.99185	-1.66411	Smoc1	SPARC related modular calcium binding 1
ENSMUSG00000021180	0.302944	0.291752	-0.379402	-0.682345	-0.671154	Rps6ka5	ribosomal protein S6 kinase, polypeptide 5
ENSMUSG00000021196	-0.224701	0.149449	0.503623	0.728324	0.354174	Pfkp	phosphofructokinase, platelet
ENSMUSG00000021203	0.0789479	0.659354	0.106124	0.0271759	-0.55323	Otub2	OTU domain, ubiquitin aldehyde binding 2
ENSMUSG00000021219	0.0699381	0.771646	0.145021	0.0750829	-0.626625	Rgs6	regulator of G-protein signaling 6
ENSMUSG00000021223	-0.334136	-0.846941	0.405752	0.739888	1.25269	Papln	papilin, proteoglycan-like sulfated glycoprotein
ENSMUSG00000021250	2.03057	-2.4923	-2.37524	-4.40581	0.11705	Fos	FBJ osteosarcoma oncogene
ENSMUSG00000021255	0.143341	-0.532867	0.282574	0.139234	0.815441	Esrrb	estrogen related receptor, beta
ENSMUSG00000021256	0.0295662	-0.219206	0.578505	0.548939	0.797711	Vash1	vasohibin 1
ENSMUSG00000021258	0.153768	-0.231199	0.269451	0.115683	0.50065	Ccnk	cyclin K; similar to cyclin K
ENSMUSG00000021270	-0.394404	1.42969	0.347958	0.742362	-1.08173	Hsp90aa1	predicted gene 5511; heat shock protein 90, alpha (cytosolic), class A member 1
ENSMUSG00000021273	0.186393	-0.271763	-0.359002	-0.545395	-0.0872392	Fdft1	predicted gene 6781; farnesyl diphosphate farnesyl transferase 1
ENSMUSG00000021294	-0.0475363	-0.373784	0.596218	0.643755	0.970003	Kif26a	kinesin family member 26A
ENSMUSG00000021365	-0.639043	-0.774102	-0.483548	0.155495	0.290555	Nedd9	neural precursor cell expressed, developmentally down-regulated gene 9
ENSMUSG00000021423	0.269814	-0.142098	-0.79016	-1.05997	-0.648062	Ly86	lymphocyte antigen 86
ENSMUSG00000021451	0.332555	0.00530879	0.573623	0.241068	0.568314	SEMA4D	sema domain, immunoglobulin domain (Ig), transmembrane domain (TM) and short cytoplasmic domain, (semaphorin) 4D
ENSMUSG00000021453	-1.30539	-0.895355	-1.22987	0.0755245	-0.334513	Gadd45g	growth arrest and DNA-damage-inducible 45 gamma
ENSMUSG00000021474	0.335419	0.267278	-0.378304	-0.713723	-0.645582	Sfxn1	sideroflexin 1
ENSMUSG00000021508	-0.748174	-2.23376	-0.767571	-0.0193963	1.46619	Cxcl14	chemokine (C-X-C motif) ligand 14
ENSMUSG00000021557	-0.0242312	-0.603005	-0.220057	-0.195826	0.382948	Agtpbp1	ATP/GTP binding protein 1
ENSMUSG00000021567	0.0579124	0.673029	0.936392	0.87848	0.263364	Nkd2	naked cuticle 2 homolog (Drosophila)
ENSMUSG00000021573	0.260247	0.772209	0.199455	-0.0607923	-0.572754	Tppp	tubulin polymerization promoting protein
ENSMUSG00000021575	0.102908	-0.854317	-0.116561	-0.219469	0.737756	Ahrr	aryl-hydrocarbon receptor repressor
ENSMUSG00000021615	0.0803589	0.502132	-0.0448558	-0.125215	-0.546988	Xrcc4	hypothetical protein LOC100044170; X-ray repair complementing defective repair in Chinese hamster cells 4
ENSMUSG00000021619	-0.124234	0.343387	-0.261783	-0.137549	-0.60517	Atg10	autophagy-related 10 (yeast)
ENSMUSG00000021676	0.484809	-0.818037	0.737637	0.252828	1.55567	Iqgap2	IQ motif containing GTPase activating protein 2
ENSMUSG00000021701	0.75564	-0.365028	0.337487	-0.418152	0.702515	Plk2	polo-like kinase 2 (Drosophila)
ENSMUSG00000021728	0.401689	1.05096	-1.09947	-1.50116	-2.15043	Emb	embigin
ENSMUSG00000021760	-0.181004	0.21487	-0.381775	-0.200771	-0.596645	Gpx8	glutathione peroxidase 8 (putative)
ENSMUSG00000021763	0.900994	0.201662	-0.0211704	-0.922164	-0.222832	BC067074	cDNA sequence BC067074
ENSMUSG00000021806	0.0584855	-0.559338	-0.026379	-0.0848645	0.532959	Nid2	nidogen 2
ENSMUSG00000021822	0.0844759	-0.457359	0.396961	0.312485	0.854319	Plau	plasminogen activator, urokinase
ENSMUSG00000021871	-0.471552	-0.47557	-0.883342	-0.411789	-0.407771	Pnp	similar to purine nucleoside phosphorylase; purine-nucleoside phosphorylase 1
ENSMUSG00000021876	-0.298817	0.0938569	-0.608322	-0.309505	-0.702179	Rnase4	ribonuclease, RNase A family 4
ENSMUSG00000021884	0.12327	0.583131	-0.0165157	-0.139786	-0.599647	Hacl1	2-hydroxyacyl-CoA lyase 1
ENSMUSG00000021898	-0.141901	-0.926421	-0.209604	-0.0677031	0.716817	Asb14	ankyrin repeat and SOCS box-containing 14
ENSMUSG00000021913	-0.203131	-0.877662	0.453279	0.65641	1.33094	Ogdhl	oxoglutarate dehydrogenase-like
ENSMUSG00000021922	0.664964	0.860808	-1.17505	-1.84001	-2.03586	Itih4	inter alpha-trypsin inhibitor, heavy chain 4
ENSMUSG00000021943	0.244311	-1.22481	-1.04081	-1.28512	0.184001	Gdf10	growth differentiation factor 10
ENSMUSG00000021957	1.85893	0.927685	-0.191389	-2.05032	-1.11907	Tkt	transketolase
ENSMUSG00000021981	-0.0453196	0.462972	-0.210959	-0.165639	-0.673931	Cab39l	calcium binding protein 39-like
ENSMUSG00000021990	0.187958	0.524116	-0.0302431	-0.218201	-0.554359	Spata13	spermatogenesis associated 13
ENSMUSG00000021991	0.237191	0.598989	-0.970941	-1.20813	-1.56993	Cacna2d3	calcium channel, voltage-dependent, alpha2/delta subunit 3
ENSMUSG00000022018	-1.15584	-1.04643	-1.49469	-0.338853	-0.448256	Rgcc	RIKEN cDNA 1190002H23 gene
ENSMUSG00000022048	-0.0175161	0.429822	-0.206202	-0.188686	-0.636024	Dpysl2	dihydropyrimidinase-like 2
ENSMUSG00000022090	0.0545714	0.572916	0.10821	0.0536383	-0.464706	Pdlim2	PDZ and LIM domain 2
ENSMUSG00000022106	0.133647	0.364889	-0.269077	-0.402725	-0.633966	Rcbtb2	regulator of chromosome condensation (RCC1) and BTB (POZ) domain containing protein 2
ENSMUSG00000022129	-0.0542824	-2.02784	-0.532277	-0.477995	1.49556	Dct	similar to Dopachrome tautomerase; dopachrome tautomerase
ENSMUSG00000022151	0.00466189	0.480217	-0.055774	-0.0604359	-0.535991	TTC33	tetratricopeptide repeat domain 33
ENSMUSG00000022206	0.258146	0.266539	-0.607522	-0.865668	-0.874061	Npr3	natriuretic peptide receptor 3
ENSMUSG00000022215	-0.104713	-0.689276	-0.179426	-0.074713	0.50985	Fitm1	fat storage-inducing transmembrane protein 1
ENSMUSG00000022220	0.00598597	-0.13438	0.367929	0.361943	0.502309	ADCY4	adenylate cyclase 4
ENSMUSG00000022231	0.0155306	0.597719	-0.114973	-0.130503	-0.712692	Sema5a	sema domain, seven thrombospondin repeats (type 1 and type 1-like), transmembrane domain (TM) and short cytoplasmic domain, (semaphorin) 5A
ENSMUSG00000022235	0.0471985	-0.110067	-0.608322	-0.655521	-0.498255	Cmbl	carboxymethylenebutenolidase-like (Pseudomonas)
ENSMUSG00000022272	-0.13912	-0.680791	-0.0244251	0.114695	0.656366	Myo10	myosin X
ENSMUSG00000022309	0.214608	0.540556	-0.769787	-0.984395	-1.31034	Angpt1	angiopoietin 1
ENSMUSG00000022329	-0.162638	0.282302	-0.218554	-0.0559167	-0.500857	Stk3	serine/threonine kinase 3 (Ste20, yeast homolog)
ENSMUSG00000022357	0.165759	0.225226	-0.889596	-1.05536	-1.11482	Klhl38	kelch-like 38 (Drosophila)
ENSMUSG00000022358	0.0498718	0.334748	-0.25993	-0.309802	-0.594678	Fbxo32	F-box protein 32
ENSMUSG00000022364	-0.0132233	0.356639	-0.150082	-0.136859	-0.506721	Tbc1d31	WD repeat domain 67
ENSMUSG00000022372	0.243201	-0.100407	-0.969901	-1.2131	-0.869494	SLA	src-like adaptor
ENSMUSG00000022389	0.974037	-0.199175	0.588996	-0.385041	0.788171	Tef	thyrotroph embryonic factor
ENSMUSG00000022425	0.66495	0.192125	-0.55497	-1.21992	-0.747095	Enpp2	ectonucleotide pyrophosphatase/phosphodiesterase 2
ENSMUSG00000022442	-0.384779	-0.687971	-0.331245	0.0535348	0.356726	Ttll1	tubulin tyrosine ligase-like 1
ENSMUSG00000022443	0.019523	-0.615218	0.122048	0.102525	0.737266	Myh9	myosin, heavy polypeptide 9, non-muscle
ENSMUSG00000022462	-0.314044	0.289223	0.372698	0.686741	0.0834749	Slc38a2	solute carrier family 38, member 2
ENSMUSG00000022464	0.0112611	0.656653	-0.0196087	-0.0308698	-0.676261	Slc38a4	solute carrier family 38, member 4
ENSMUSG00000022468	-0.793438	-1.57567	-0.712745	0.0806926	0.862927	Endou	placental protein 11 related
ENSMUSG00000022469	-0.0522803	-0.523717	0.0735281	0.125808	0.597245	Rapgef3	Rap guanine nucleotide exchange factor (GEF) 3
ENSMUSG00000022474	0.160551	0.384687	-0.223013	-0.383564	-0.607701	Pmm1	phosphomannomutase 1
ENSMUSG00000022475	0.121688	-0.314486	0.293198	0.17151	0.607684	Hdac7	histone deacetylase 7; similar to histone deacetylase 7A
ENSMUSG00000022490	0.415225	0.623069	-0.892861	-1.30809	-1.51593	Ppp1r1a	protein phosphatase 1, regulatory (inhibitor) subunit 1A
ENSMUSG00000022508	-1.09224	-1.12334	-0.506839	0.585402	0.616505	Bcl6	B-cell leukemia/lymphoma 6
ENSMUSG00000022514	0.0855037	0.163278	-0.473106	-0.558609	-0.636383	Il1rap	interleukin 1 receptor accessory protein
ENSMUSG00000022523	0.0958236	0.634899	-1.73048	-1.8263	-2.36538	Fgf12	fibroblast growth factor 12
ENSMUSG00000022525	-0.272187	-0.40687	0.0961272	0.368314	0.502997	Hrasls	HRAS-like suppressor
ENSMUSG00000022537	0.0697052	-0.376177	0.263275	0.19357	0.639453	TMEM44	transmembrane protein 44
ENSMUSG00000022565	0.279976	-0.181499	0.586644	0.306669	0.768143	PLEC	plectin 1
ENSMUSG00000022579	-0.865786	-0.935919	-0.761896	0.10389	0.174024	Gpihbp1	GPI-anchored HDL-binding protein 1
ENSMUSG00000022584	-0.999874	-0.242754	0.0607225	1.0606	0.303476	Ly6c2	lymphocyte antigen 6 complex, locus C2; lymphocyte antigen 6 complex, locus C1
ENSMUSG00000022602	0.104313	-1.2551	0.0342604	-0.0700523	1.28936	ARC	activity regulated cytoskeletal-associated protein
ENSMUSG00000022623	0.164487	-0.634038	0.213742	0.0492555	0.847781	Shank3	SH3/ankyrin domain gene 3
ENSMUSG00000022636	0.272951	1.8381	-0.5643	-0.837251	-2.4024	Alcam	activated leukocyte cell adhesion molecule
ENSMUSG00000022676	0.800446	0.28134	0.913067	0.112621	0.631728	Snai2	snail homolog 2 (Drosophila)
ENSMUSG00000022707	0.113381	0.472994	-0.128928	-0.242308	-0.601922	Gbe1	glucan (1,4-alpha-), branching enzyme 1
ENSMUSG00000022711	-0.148381	-0.511866	-0.0735105	0.0748709	0.438356	Pmm2	phosphomannomutase 2
ENSMUSG00000022758	0.374926	-0.0275467	-0.547795	-0.92272	-0.520248	P2rx6	purinergic receptor P2X, ligand-gated ion channel, 6
ENSMUSG00000022769	-0.240123	-0.215537	0.577063	0.817186	0.7926	Sdf2l1	stromal cell-derived factor 2-like 1
ENSMUSG00000022797	-0.672179	-0.127333	0.138313	0.810491	0.265646	Tfrc	transferrin receptor
ENSMUSG00000022812	-0.0367537	1.74529	0.0556701	0.0924238	-1.68962	Gsk3b	glycogen synthase kinase 3 beta
ENSMUSG00000022817	-0.069882	0.475836	0.478867	0.548749	0.00303057	Itgb5	integrin beta 5
ENSMUSG00000022837	-0.132044	0.395671	-0.128829	0.00321484	-0.5245	Iqcb1	IQ calmodulin-binding motif containing 1
ENSMUSG00000022853	-0.0631064	0.25119	-0.554761	-0.491655	-0.805951	Ehhadh	enoyl-Coenzyme A, hydratase/3-hydroxyacyl Coenzyme A dehydrogenase
ENSMUSG00000022856	-0.0580549	0.489881	-0.0678065	-0.00975163	-0.557688	Tmem41a	transmembrane protein 41a
ENSMUSG00000022878	2.14512	2.26129	-1.93787	-4.083	-4.19916	Adipoq	adiponectin, C1Q and collagen domain containing
ENSMUSG00000022885	0.185163	-0.0718865	-0.621795	-0.806958	-0.549909	ST6GAL1	beta galactoside alpha 2,6 sialyltransferase 1
ENSMUSG00000022887	-0.14017	0.487046	0.842533	0.982703	0.355487	Masp1	mannan-binding lectin serine peptidase 1
ENSMUSG00000022893	-0.106168	-1.26016	-1.21997	-1.11381	0.0401896	Adamts1	a disintegrin-like and metallopeptidase (reprolysin type) with thrombospondin type 1 motif, 1
ENSMUSG00000022895	0.15824	-0.151484	0.534579	0.376339	0.686064	Ets2	E26 avian leukemia oncogene 2, 3' domain
ENSMUSG00000022940	-0.237573	0.176554	-0.360289	-0.122716	-0.536843	Pigp	phosphatidylinositol glycan anchor biosynthesis, class P; predicted gene 9001
ENSMUSG00000022951	-1.02108	-0.215044	0.821271	1.84235	1.03631	Rcan1	regulator of calcineurin 1
ENSMUSG00000022964	-0.0440131	0.704966	0.166778	0.210791	-0.538188	Tmem50b	transmembrane protein 50B
ENSMUSG00000022995	0.101431	-0.258712	0.532545	0.431114	0.791257	Enah	enabled homolog (Drosophila)
ENSMUSG00000023004	0.206195	0.681166	0.14755	-0.0586452	-0.533617	Tuba1b	predicted gene 3756; tubulin, alpha 1B; predicted gene 5620; similar to alpha-tubulin isotype M-alpha-2; predicted gene 14150; predicted gene 3226
ENSMUSG00000023008	-0.0319051	-0.31309	0.354055	0.385961	0.667146	Fmnl3	formin-like 3
ENSMUSG00000023009	0.389948	-0.163927	0.452021	0.0620724	0.615948	Nckap5l	Riken cDNA C230021P08 gene
ENSMUSG00000023018	0.0114944	-0.356239	0.29365	0.282155	0.649888	Smarcd1	SWI/SNF related, matrix associated, actin dependent regulator of chromatin, subfamily d, member 1
ENSMUSG00000023034	-0.268251	-2.87888	-3.0886	-2.82035	-0.209722	Nr4a1	nuclear receptor subfamily 4, group A, member 1
ENSMUSG00000023043	0.737168	1.88564	-0.869683	-1.60685	-2.75532	Krt18	keratin 18
ENSMUSG00000023046	0.440571	-0.124874	-0.892855	-1.33343	-0.767981	Igfbp6	insulin-like growth factor binding protein 6
ENSMUSG00000023064	0.322576	0.713603	0.00420346	-0.318372	-0.709399	Sncg	synuclein, gamma
ENSMUSG00000023067	-2.41487	-0.869134	-1.66282	0.752058	-0.793681	CDKN1A	cyclin-dependent kinase inhibitor 1A (P21)
ENSMUSG00000023078	2.0825	2.66052	-1.32497	-3.40747	-3.98549	Cxcl13	chemokine (C-X-C motif) ligand 13
ENSMUSG00000023169	0.394173	1.79577	-0.453922	-0.848095	-2.24969	SLC38A1	solute carrier family 38, member 1
ENSMUSG00000023284	-0.23481	-0.982988	-0.464871	-0.230062	0.518117	Zfp605
ENSMUSG00000023367	0.327257	0.673598	-0.0560284	-0.383285	-0.729627	Tmem176a	transmembrane protein 176A
ENSMUSG00000023439	-0.211406	-1.17555	0.492489	0.703895	1.66804	Gnb3	guanine nucleotide binding protein (G protein), beta 3
ENSMUSG00000023764	0.103004	-0.55539	0.291704	0.1887	0.847094	Sfi1	Sfi1 homolog, spindle assembly associated (yeast)
ENSMUSG00000023806	-1.01472	-0.920066	-0.796575	0.218146	0.12349	Rsph3b	similar to Unknown (protein for MGC:117841); radial spokehead-like 2A; radial spokehead-like 2B
ENSMUSG00000023829	0.196935	0.418016	-0.794881	-0.991816	-1.2129	Slc22a1	solute carrier family 22 (organic cation transporter), member 1
ENSMUSG00000023886	0.224564	-0.260234	0.274782	0.0502179	0.535016	Smoc2	SPARC related modular calcium binding 2
ENSMUSG00000023905	-0.754103	-0.363726	0.38441	1.13851	0.748135	Tnfrsf12a	tumor necrosis factor receptor superfamily, member 12a
ENSMUSG00000023913	-0.188436	0.0940821	-1.17079	-0.982357	-1.26488	Pla2g7	phospholipase A2, group VII (platelet-activating factor acetylhydrolase, plasma)
ENSMUSG00000023915	-0.270055	-0.862677	-0.205808	0.0642463	0.656868	Tnfrsf21	tumor necrosis factor receptor superfamily, member 21
ENSMUSG00000023951	-0.151703	-0.746589	0.15836	0.310063	0.904949	Vegfa	vascular endothelial growth factor A
ENSMUSG00000023959	-0.212347	0.0449246	0.44463	0.656977	0.399705	Clic5	chloride intracellular channel 5
ENSMUSG00000023963	0.0491658	0.594104	-0.130663	-0.179828	-0.724766	Cyp39a1	cytochrome P450, family 39, subfamily a, polypeptide 1
ENSMUSG00000024011	0.154147	0.684924	0.295489	0.141342	-0.389435	Pi16	peptidase inhibitor 16
ENSMUSG00000024014	0.317208	0.34684	-0.237092	-0.5543	-0.583932	Pim1	proviral integration site 1
ENSMUSG00000024042	-0.426822	-1.97903	-1.34572	-0.918899	0.633305	Sik1	salt inducible kinase 1
ENSMUSG00000024044	0.0294741	0.471867	-0.438258	-0.467732	-0.910125	Epb4.1l3	erythrocyte protein band 4.1-like 3
ENSMUSG00000024053	0.188173	0.534153	-0.522687	-0.710859	-1.05684	Emilin2	elastin microfibril interfacer 2
ENSMUSG00000024063	0.0939825	-0.0047597	0.6846	0.590617	0.689359	Lbh	limb-bud and heart
ENSMUSG00000024076	0.192156	0.583529	-0.544495	-0.736651	-1.12802	Vit	vitrin
ENSMUSG00000024085	-0.0716713	-0.581957	-0.552028	-0.480357	0.029929	Man2a1	mannosidase 2, alpha 1
ENSMUSG00000024087	0.249396	1.04052	-0.365044	-0.61444	-1.40557	Cyp1b1	cytochrome P450, family 1, subfamily b, polypeptide 1
ENSMUSG00000024121	-0.687032	-0.834979	-0.504057	0.182975	0.330922	Atp6v0c	ATPase, H+ transporting, lysosomal V0 subunit C, pseudogene 2; ATPase, H+ transporting, lysosomal V0 subunit C
ENSMUSG00000024164	0.208538	-0.424988	-0.850754	-1.05929	-0.425766	C3	complement component 3; similar to complement component C3 prepropeptide, last
ENSMUSG00000024168	-0.306023	-0.355323	0.237876	0.543899	0.593199	Tmem204	complement component 3; similar to complement component C3 prepropeptide, last
ENSMUSG00000024174	-0.434331	-0.750963	-0.819201	-0.38487	-0.0682385	Pot1b	protection of telomeres 1B
ENSMUSG00000024188	0.0574316	-0.624606	-0.207756	-0.265187	0.416851	Luc7l	Luc7 homolog (S. cerevisiae)-like
ENSMUSG00000024190	0.848891	-1.64642	-1.17771	-2.0266	0.468712	Dusp1	dual specificity phosphatase 1
ENSMUSG00000024206	0.205221	0.903127	0.125226	-0.0799947	-0.777901	Rfx2	regulatory factor X, 2 (influences HLA class II expression)
ENSMUSG00000024210	0.241238	-0.931118	-0.103468	-0.344707	0.82765	Ip6k3	inositol hexaphosphate kinase 3
ENSMUSG00000024232	0.473716	0.199347	0.576505	0.102789	0.377159	Bambi	BMP and activin membrane-bound inhibitor, homolog (Xenopus laevis)
ENSMUSG00000024247	0.021271	-0.0502476	0.537782	0.516511	0.58803	Pkdcc	protein kinase domain containing, cytoplasmic
ENSMUSG00000024319	0.0442366	-0.219322	0.290918	0.246682	0.51024	Vps52	vacuolar protein sorting 52 (yeast)
ENSMUSG00000024331	0.14804	0.522401	-0.121942	-0.269982	-0.644343	Dsc2	desmocollin 2
ENSMUSG00000024338	0.360915	0.332476	-0.224606	-0.585522	-0.557082	Psmb8	proteasome (prosome, macropain) subunit, beta type 8 (large multifunctional peptidase 7)
ENSMUSG00000024395	-0.419968	-0.739377	0.0389527	0.458921	0.77833	Lims2	LIM and senescent cell antigen like domains 2
ENSMUSG00000024427	-0.578162	-1.1732	-1.01926	-0.441099	0.153937	Spry4	sprouty homolog 4 (Drosophila)
ENSMUSG00000024440	0.227242	-0.0917114	0.781097	0.553855	0.872808	Pcdh12	protocadherin 12
ENSMUSG00000024451	-0.102289	-0.406018	0.153958	0.256247	0.559976	Arap3	ArfGAP with RhoGAP domain, ankyrin repeat and PH domain 3
ENSMUSG00000024471	-0.471036	-2.93142	0.111327	0.582362	3.04274	MYOT	myotilin
ENSMUSG00000024486	0.249108	-0.307519	0.488773	0.239665	0.796292	Hbegf	heparin-binding EGF-like growth factor
ENSMUSG00000024501	-0.0302151	1.04969	0.100921	0.131136	-0.948773	Dpysl3	dihydropyrimidinase-like 3
ENSMUSG00000024511	0.0475986	0.365345	-0.315618	-0.363217	-0.680963	RAB27B	RAB27b, member RAS oncogene family
ENSMUSG00000024529	-1.06435	0.236664	-1.43416	-0.369815	-1.67083	lox	lysyl oxidase
ENSMUSG00000024610	0.553062	-0.430211	-0.587514	-1.14058	-0.157303	Cd74	CD74 antigen (invariant polypeptide of major histocompatibility complex, class II antigen-associated)
ENSMUSG00000024620	0.118328	-0.316374	0.23186	0.113532	0.548234	Pdgfrb	platelet derived growth factor receptor, beta polypeptide
ENSMUSG00000024640	0.0822927	0.889694	-0.0440408	-0.126333	-0.933735	LOC102641810; Psat1	similar to Phosphoserine aminotransferase 1; phosphoserine aminotransferase 1
ENSMUSG00000024659	-0.205781	-0.0169918	-0.574625	-0.368844	-0.557634	Anxa1	annexin A1
ENSMUSG00000024677	-0.633657	-0.554457	-1.54037	-0.906717	-0.985917	Ms4a6b	membrane-spanning 4-domains, subfamily A, member 6B
ENSMUSG00000024754	0.708516	0.261214	-0.305973	-1.01449	-0.567187	Tmem2	transmembrane protein 2
ENSMUSG00000024803	0.0457506	0.651276	0.9151	0.869349	0.263823	Ankrd1	ankyrin repeat domain 1 (cardiac muscle)
ENSMUSG00000024806	0.82549	0.751246	-0.784707	-1.6102	-1.53595	Mlana	melan-A
ENSMUSG00000024807	0.168104	-0.10723	0.479685	0.31158	0.586915	SYVN1	synovial apoptosis inhibitor 1, synoviolin
ENSMUSG00000024810	1.05805	0.363665	-0.272875	-1.33093	-0.63654	IL33	interleukin 33
ENSMUSG00000024812	0.0711934	0.511844	-0.036489	-0.107682	-0.548333	Tjp2	tight junction protein 2
ENSMUSG00000024846	-0.498978	-0.109449	0.481614	0.980592	0.591064	Cst6	cystatin E/M
ENSMUSG00000024862	-0.0639755	-0.110183	0.414946	0.478922	0.52513	KLC2	kinesin light chain 2
ENSMUSG00000024867	-0.187041	0.343085	-0.191137	-0.00409542	-0.534222	Pip5k1b	phosphatidylinositol-4-phosphate 5-kinase, type 1 beta; similar to phosphatidylinositol 4-phosphate 5-kinase type I-alpha
ENSMUSG00000024891	0.675552	1.00109	1.05859	0.383038	0.0575046	Slc29a2	solute carrier family 29 (nucleoside transporters), member 2
ENSMUSG00000024900	0.27036	0.75952	0.201582	-0.0687789	-0.557939	Cpt1a	carnitine palmitoyltransferase 1a, liver
ENSMUSG00000024913	0.0623466	-0.131763	0.542993	0.480646	0.674756	Lrp5	low density lipoprotein receptor-related protein 5
ENSMUSG00000024935	-0.619953	0.765431	-0.384608	0.235344	-1.15004	Slc1a1	solute carrier family 1 (neuronal/epithelial high affinity glutamate transporter, system Xag), member 1
ENSMUSG00000024968	0.420315	-0.499973	0.609173	0.188858	1.10915	Rcor2	REST corepressor 2
ENSMUSG00000024972	2.47178	2.60575	-1.79244	-4.26422	-4.39819	LGALS12	lectin, galactose binding, soluble 12
ENSMUSG00000024975	0.235982	0.429524	-0.182168	-0.41815	-0.611692	PDCD4	programmed cell death 4
ENSMUSG00000024990	1.65991	1.6786	-1.60709	-3.267	-3.28569	Rbp4	retinol binding protein 4, plasma
ENSMUSG00000025006	0.501656	-0.158153	0.49155	-0.0101054	0.649703	Sorbs1	sorbin and SH3 domain containing 1
ENSMUSG00000025037	0.0951201	0.246531	-0.436311	-0.531431	-0.682843	Maoa	monoamine oxidase A
ENSMUSG00000025092	-0.324236	0.172884	0.513437	0.837673	0.340552	Hspa12a	heat shock protein 12A
ENSMUSG00000025153	3.18594	2.59133	-0.164443	-3.35038	-2.75578	Fasn	fatty acid synthase
ENSMUSG00000025170	0.362241	0.792399	0.130071	-0.23217	-0.662328	Rab40b	Rab40b, member RAS oncogene family
ENSMUSG00000025203	0.39689	0.674042	-0.290426	-0.687316	-0.964468	Scd2	stearoyl-Coenzyme A desaturase 2
ENSMUSG00000025225	0.236766	-0.342928	0.183496	-0.05327	0.526424	NFKB2	nuclear factor of kappa light polypeptide gene enhancer in B-cells 2, p49/p100
ENSMUSG00000025270	2.88899	0.460314	0.13929	-2.7497	-0.321024	Alas2	aminolevulinic acid synthase 2, erythroid
ENSMUSG00000025271	-0.248657	0.139615	-0.823648	-0.574991	-0.963263	Pfkfb1	6-phosphofructo-2-kinase/fructose-2,6-biphosphatase 1
ENSMUSG00000025278	0.0816148	-0.592289	0.084087	0.00247222	0.676376	Flnb	filamin, beta
ENSMUSG00000025283	0.076511	-0.300008	-0.924569	-1.00108	-0.624561	Sat1	similar to spermidine/spermine N1-acetyltransferase; predicted gene 5552; spermidine/spermine N1-acetyl transferase 1
ENSMUSG00000025316	-0.203823	0.235059	0.783924	0.987748	0.548866	Banp	BTG3 associated nuclear protein
ENSMUSG00000025321	0.257945	0.744581	-0.250941	-0.508887	-0.995523	Itgb8	integrin beta 8
ENSMUSG00000025402	0.663986	0.271	0.269351	-0.394635	-0.0016489	Nab2	Ngfi-A binding protein 2
ENSMUSG00000025422	0.0611336	-1.08004	-0.141118	-0.202252	0.93892	Agap2	ArfGAP with GTPase domain, ankyrin repeat and PH domain 2
ENSMUSG00000025429	-0.19954	-0.748125	0.103401	0.302941	0.851527	Pstpip2	proline-serine-threonine phosphatase-interacting protein 2
ENSMUSG00000025464	0.471619	0.034784	-0.567796	-1.03941	-0.60258	Paox	polyamine oxidase (exo-N4-amino)
ENSMUSG00000025479	1.16335	2.39041	-1.89188	-3.05523	-4.28229	Cyp2e1	cytochrome P450, family 2, subfamily e, polypeptide 1
ENSMUSG00000025484	0.169455	0.580166	0.174787	0.00533154	-0.40538	Bet1l	blocked early in transport 1 homolog (S. cerevisiae)-like
ENSMUSG00000025504	-0.103959	-0.766143	0.019268	0.123227	0.785411	Eps8l2	EPS8-like 2
ENSMUSG00000025509	0.0697208	0.558539	0.0156347	-0.0540861	-0.542904	Pnpla2	patatin-like phospholipase domain containing 2
ENSMUSG00000025537	0.201931	0.106637	-1.10636	-1.30829	-1.213	Phkg1	phosphorylase kinase gamma 1
ENSMUSG00000025558	-0.0622648	-0.459109	0.0961092	0.158374	0.555218	Dock9	dedicator of cytokinesis 9
ENSMUSG00000025586	0.395285	-0.30693	0.212652	-0.182633	0.519582	Cpeb1	cytoplasmic polyadenylation element binding protein 1
ENSMUSG00000025608	0.0598096	-0.514654	0.299977	0.240167	0.814631	Podxl	podocalyxin-like
ENSMUSG00000025742	0.0203755	-0.25117	-0.553341	-0.573716	-0.30217	Prps2	phosphoribosyl pyrophosphate synthetase 2
ENSMUSG00000025743	-0.190345	-0.3349	0.330314	0.520658	0.665214	Sdc3	syndecan 3
ENSMUSG00000025757	-0.0269285	1.00547	0.257855	0.284783	-0.747618	Hspa4l	heat shock protein 4 like
ENSMUSG00000025792	0.544031	0.902996	0.299461	-0.24457	-0.603535	Slc25a10	solute carrier family 25 (mitochondrial carrier, dicarboxylate transporter), member 10
ENSMUSG00000025813	-0.114509	-0.826095	0.347791	0.4623	1.17389	Homer2	homer homolog 2 (Drosophila)
ENSMUSG00000025854	-0.233289	-0.360351	0.316864	0.550153	0.677215	FAM20C	family with sequence similarity 20, member C
ENSMUSG00000025880	0.106067	0.00946965	0.572319	0.466252	0.562849	Smad7	MAD homolog 7 (Drosophila)
ENSMUSG00000025885	-0.0995481	-0.331722	0.344226	0.443774	0.675948	Myo5b	myosin VB
ENSMUSG00000025902	-0.252548	-1.16655	-0.46227	-0.209722	0.704277	Sox17	SRY-box containing gene 17
ENSMUSG00000025934	0.949312	0.221474	-0.34427	-1.29358	-0.565744	GSTA3	glutathione S-transferase, alpha 3
ENSMUSG00000025950	0.195376	0.165793	-0.462287	-0.657664	-0.62808	IDH1	isocitrate dehydrogenase 1 (NADP+), soluble
ENSMUSG00000025969	-0.173515	-0.844825	-0.0872396	0.0862753	0.757586	Nrp2	neuropilin 2
ENSMUSG00000026012	-0.366822	-1.00081	-0.764467	-0.397645	0.236346	Cd28	CD28 antigen; similar to CD28 antigen
ENSMUSG00000026014	0.233929	-0.210442	0.417034	0.183105	0.627476	Raph1	Ras association (RalGDS/AF-6) and pleckstrin homology domains 1
ENSMUSG00000026049	-0.10121	0.160713	-0.41013	-0.30892	-0.570844	Tex30	RIKEN cDNA 1700029F09 gene
ENSMUSG00000026094	-0.248488	-0.164889	-0.963522	-0.715035	-0.798633	Stk17b	serine/threonine kinase 17b (apoptosis-inducing)
ENSMUSG00000026098	-0.118927	0.270355	-0.414857	-0.295929	-0.685212	Pms1	postmeiotic segregation increased 1 (S. cerevisiae)
ENSMUSG00000026121	-0.275332	-0.755807	-0.0303051	0.245027	0.725502	SEMA4C	sema domain, immunoglobulin domain (Ig), transmembrane domain (TM) and short cytoplasmic domain, (semaphorin) 4C
ENSMUSG00000026163	0.603347	1.18901	-0.659627	-1.26297	-1.84863	SPHKAP	SPHK1 interactor, AKAP domain containing
ENSMUSG00000026185	0.627172	0.0975975	-0.335289	-0.962461	-0.432886	Igfbp5	insulin-like growth factor binding protein 5
ENSMUSG00000026198	-0.237053	-0.466459	0.188643	0.425696	0.655102	Abcb6	ATP-binding cassette, sub-family B (MDR/TAP), member 6
ENSMUSG00000026204	0.122139	0.486163	0.866549	0.74441	0.380386	Ptprn	protein tyrosine phosphatase, receptor type, N
ENSMUSG00000026207	-0.00402666	-0.329325	0.276692	0.280719	0.606018	Speg	SPEG complex locus
ENSMUSG00000026208	-0.00676218	0.47914	0.628517	0.635279	0.149377	Des	desmin
ENSMUSG00000026222	0.295148	-0.286299	0.230179	-0.0649693	0.516478	Sp100	nuclear antigen Sp100
ENSMUSG00000026249	-0.430553	-0.140389	0.227306	0.657859	0.367694	Serpine2	serine (or cysteine) peptidase inhibitor, clade E, member 2
ENSMUSG00000026255	-0.627354	-0.0908779	0.161705	0.789059	0.252583	Efhd1	EF hand domain containing 1
ENSMUSG00000026313	0.802431	-0.0598797	0.303697	-0.498734	0.363577	HDAC4	histone deacetylase 4
ENSMUSG00000026335	0.31697	0.57692	-0.517459	-0.834428	-1.09438	Pam	peptidylglycine alpha-amidating monooxygenase
ENSMUSG00000026360	0.363907	0.474293	-0.959175	-1.32308	-1.43347	Rgs2	regulator of G-protein signaling 2
ENSMUSG00000026365	0.151375	0.517241	-0.364317	-0.515693	-0.881559	Cfh	complement component factor h; similar to complement component factor H
ENSMUSG00000026395	1.12854	0.314867	-0.183656	-1.3122	-0.498524	Ptprc	protein tyrosine phosphatase, receptor type, C
ENSMUSG00000026409	0.215603	-0.577157	-0.0800867	-0.29569	0.497071	Pfkfb2	6-phosphofructo-2-kinase/fructose-2,6-biphosphatase 2
ENSMUSG00000026435	-0.262165	0.130754	-0.913344	-0.651179	-1.0441	SLC45A3	solute carrier family 45, member 3
ENSMUSG00000026437	0.203385	-0.246123	0.504964	0.301579	0.751087	Cdk18	PCTAIRE-motif protein kinase 3
ENSMUSG00000026471	0.242121	0.662367	0.10096	-0.141162	-0.561407	MR1	major histocompatibility complex, class I-related
ENSMUSG00000026483	0.174238	0.438869	-0.245751	-0.419989	-0.68462	Fam129a	family with sequence similarity 129, member A
ENSMUSG00000026527	0.816876	1.13608	-0.196264	-1.01314	-1.33234	Rgs7	regulator of G protein signaling 7
ENSMUSG00000026532	0.816286	-0.0599913	-0.66796	-1.48425	-0.607969	Spta1	spectrin alpha 1
ENSMUSG00000026558	0.0195979	-0.570159	0.440415	0.420817	1.01057	Uck2	uridine-cytidine kinase 2
ENSMUSG00000026564	-0.104502	0.393359	0.62512	0.729622	0.231761	Dusp27	dual specificity phosphatase 27 (putative)
ENSMUSG00000026594	0.0548451	0.873788	-0.360248	-0.415093	-1.23404	Ralgps2	Ral GEF with PH domain and SH3 binding motif 2
ENSMUSG00000026605	0.0945196	0.86317	-0.831114	-0.925634	-1.69428	Cenpf	centromere protein F
ENSMUSG00000026628	-0.77516	-2.88762	-2.22362	-1.44846	0.664001	Atf3	activating transcription factor 3
ENSMUSG00000026640	-0.267219	-0.727728	-0.0510951	0.216124	0.676633	Plxna2	plexin A2
ENSMUSG00000026655	0.361464	0.251958	-0.819703	-1.18117	-1.07166	Fam107b	family with sequence similarity 107, member B
ENSMUSG00000026672	-0.223074	-0.983946	-0.0700732	0.153001	0.913873	OPTN	optineurin
ENSMUSG00000026675	-0.0791747	0.359584	-0.146069	-0.0668939	-0.505653	Hsd17b7	hydroxysteroid (17-beta) dehydrogenase 7
ENSMUSG00000026676	0.323422	-0.0568563	-1.05421	-1.37764	-0.997358	Ccdc3	coiled-coil domain containing 3
ENSMUSG00000026712	-0.200905	-0.31908	-0.733289	-0.532384	-0.41421	Mrc1	mannose receptor, C type 1
ENSMUSG00000026721	0.198854	0.681312	-0.183013	-0.381866	-0.864324	Rabgap1l	RAB GTPase activating protein 1-like
ENSMUSG00000026768	0.773066	0.511393	-0.371765	-1.14483	-0.883157	Itga8	integrin alpha 8
ENSMUSG00000026778	-0.0457996	0.936121	-0.412142	-0.366343	-1.34826	Prkcq	protein kinase C, theta
ENSMUSG00000026796	0.181093	0.121825	0.652812	0.471719	0.530987	Fam129b	family with sequence similarity 129, member B
ENSMUSG00000026814	0.102818	-0.174348	0.384667	0.281849	0.559015	Eng	endoglin
ENSMUSG00000026819	-0.257078	-0.793198	-1.15127	-0.894195	-0.358076	Slc25a25	solute carrier family 25 (mitochondrial carrier, phosphate carrier), member 25
ENSMUSG00000026821	0.457225	0.571973	0.38002	-0.0772053	-0.191954	Ralgds	ral guanine nucleotide dissociation stimulator
ENSMUSG00000026822	-0.644621	0.565413	1.64515	2.28977	1.07974	Lcn2	lipocalin 2
ENSMUSG00000026824	0.390369	0.574131	-0.266433	-0.656803	-0.840565	KCNJ3	potassium inwardly-rectifying channel, subfamily J, member 3
ENSMUSG00000026825	0.13516	-0.25989	0.394608	0.259448	0.654497	Dnm1	dynamin 1
ENSMUSG00000026833	0.0918174	0.857723	-0.557084	-0.648901	-1.41481	Olfm1	olfactomedin 1
ENSMUSG00000026837	-0.311063	-0.259192	0.299446	0.610509	0.558638	Col5a1	collagen, type V, alpha 1
ENSMUSG00000026872	0.179867	0.531048	-0.162123	-0.34199	-0.693171	Zeb2	zinc finger E-box binding homeobox 2
ENSMUSG00000026883	-0.0606093	-0.439559	0.261699	0.322308	0.701258	Dab2ip	disabled homolog 2 (Drosophila) interacting protein
ENSMUSG00000026915	-0.118828	0.227166	-0.31769	-0.198862	-0.544856	Strbp	spermatid perinuclear RNA binding protein
ENSMUSG00000026921	0.00511419	-0.533807	0.0179223	0.0128081	0.55173	Egfl7	EGF-like domain 7
ENSMUSG00000026923	0.0147869	-0.482014	0.288988	0.274202	0.771003	Notch1	Notch gene homolog 1 (Drosophila)
ENSMUSG00000026938	-0.180539	0.007008	-1.05212	-0.871585	-1.05913	Fcna	ficolin A
ENSMUSG00000026986	-0.00964123	0.354408	-0.505049	-0.495407	-0.859457	Hnmt	histamine N-methyltransferase
ENSMUSG00000027016	0.43093	0.608437	0.317457	-0.113473	-0.290979	Zfp385b	similar to zinc finger protein 533; zinc finger protein 385B
ENSMUSG00000027022	-0.00869788	0.334711	0.969978	0.978676	0.635267	Xirp2	xin actin-binding repeat containing 2
ENSMUSG00000027030	-0.139705	-0.105311	-0.517007	-0.377301	-0.411695	Stk39	serine/threonine kinase 39, STE20/SPS1 homolog (yeast)
ENSMUSG00000027074	-0.128487	-0.642346	-0.539397	-0.410911	0.102948	Slc43a3	solute carrier family 43, member 3
ENSMUSG00000027078	1.00847	0.227488	0.0568507	-0.951619	-0.170637	Ube2l6	ubiquitin-conjugating enzyme E2L 6
ENSMUSG00000027111	-0.308904	-0.582053	-0.343335	-0.0344317	0.238718	Itga6	integrin alpha 6
ENSMUSG00000027217	-0.100035	0.817331	-0.0969838	0.00305126	-0.914315	Tspan18	tetraspanin 18
ENSMUSG00000027230	-0.263338	-0.36203	0.343996	0.607334	0.706026	Creb3l1	cAMP responsive element binding protein 3-like 1
ENSMUSG00000027254	-0.072437	1.70086	0.28148	0.353917	-1.41938	Map1a	microtubule-associated protein 1 A
ENSMUSG00000027314	0.584985	-0.24984	0.423431	-0.161554	0.673271	Dll4	delta-like 4 (Drosophila)
ENSMUSG00000027346	0.233468	-1.04997	-0.865825	-1.09929	0.184149	GPCPD1	preimplantation protein 4
ENSMUSG00000027397	-0.18518	-0.56194	0.0434159	0.228596	0.605356	Slc20a1	solute carrier family 20, member 1
ENSMUSG00000027435	-0.132017	-0.563913	-0.0858316	0.0461854	0.478082	Cd93	CD93 antigen
ENSMUSG00000027510	-0.152444	-0.580406	0.201292	0.353737	0.781698	rbm38	RNA binding motif protein 38
ENSMUSG00000027513	2.05459	1.75743	-3.34868	-5.40328	-5.10611	Pck1	phosphoenolpyruvate carboxykinase 1, cytosolic
ENSMUSG00000027524	-0.50058	0.874663	1.33602	1.8366	0.461361	Edn3	endothelin 3
ENSMUSG00000027555	0.639044	0.886304	-0.58212	-1.22116	-1.46842	Car13	carbonic anhydrase 13
ENSMUSG00000027559	2.2522	2.44716	-1.75709	-4.00929	-4.20424	Car3	carbonic anhydrase 3
ENSMUSG00000027574	1.90664	0.977215	-2.17263	-4.07927	-3.14984	Nkain4	Na+/K+ transporting ATPase interacting 4
ENSMUSG00000027580	-0.114165	-0.71561	-0.213889	-0.0997248	0.501721	Helz2	cDNA sequence BC006779
ENSMUSG00000027611	0.096554	0.467994	-0.569909	-0.666463	-1.0379	Procr	protein C receptor, endothelial
ENSMUSG00000027716	-0.596104	-0.949267	-0.275028	0.321076	0.67424	Trpc3	transient receptor potential cation channel, subfamily C, member 3
ENSMUSG00000027778	0.0210267	0.33796	-0.177614	-0.198641	-0.515575	IFT80	intraflagellar transport 80 homolog (Chlamydomonas)
ENSMUSG00000027796	0.705725	0.908658	0.553553	-0.152173	-0.355105	Smad9	MAD homolog 9 (Drosophila)
ENSMUSG00000027820	0.273043	-1.45033	-0.362571	-0.635614	1.08775	Mme	membrane metallo endopeptidase
ENSMUSG00000027834	-0.00973357	-0.519916	-0.321121	-0.311387	0.198795	Serpini1	serine (or cysteine) peptidase inhibitor, clade I, member 1
ENSMUSG00000027845	-0.472855	-0.672609	-1.32634	-0.853484	-0.653729	Dclre1b	DNA cross-link repair 1B, PSO2 homolog (S. cerevisiae)
ENSMUSG00000027848	-0.318663	-0.421513	0.282442	0.601105	0.703956	Olfml3	olfactomedin-like 3
ENSMUSG00000027935	0.0982942	0.480186	-0.231379	-0.329673	-0.711565	Rab13	RAB13, member RAS oncogene family
ENSMUSG00000027952	0.303403	0.449177	-0.349019	-0.652422	-0.798196	Pmvk	phosphomevalonate kinase
ENSMUSG00000027954	0.067948	-0.126964	0.467711	0.399763	0.594674	Efna1	ephrin A1
ENSMUSG00000027956	0.177856	-1.08953	0.28358	0.105724	1.37311	Tmem144	transmembrane protein 144
ENSMUSG00000027962	0.582047	0.0254256	-0.274045	-0.856092	-0.29947	Vcam1	vascular cell adhesion molecule 1
ENSMUSG00000028017	0.317885	-1.0216	0.0689879	-0.248897	1.09059	Egf	epidermal growth factor
ENSMUSG00000028019	0.111998	0.538743	-0.470373	-0.582371	-1.00912	PDGFC	platelet-derived growth factor, C polypeptide
ENSMUSG00000028028	0.578331	-0.382403	-0.470497	-1.04883	-0.088094	Alpk1	alpha-kinase 1
ENSMUSG00000028036	0.109721	0.031725	-1.38705	-1.49677	-1.41877	Ptgfr	prostaglandin F receptor
ENSMUSG00000028057	0.207497	0.883663	-0.0295963	-0.237093	-0.91326	Rit1	Ras-like without CAAX 1
ENSMUSG00000028073	0.0914891	-0.390453	0.137575	0.0460862	0.528028	Pear1	platelet endothelial aggregation receptor 1
ENSMUSG00000028076	1.2048	1.06782	-0.505357	-1.71016	-1.57318	Cd1d1	CD1d1 antigen; CD1d2 antigen
ENSMUSG00000028081	-0.176679	0.321156	-0.182246	-0.00556732	-0.503402	Rps3a1	predicted gene 10119; predicted gene 13408; predicted gene 7600; ribosomal protein S3A; similar to 40S ribosomal protein S3a (V-fos transformation effector protein); predicted gene 9058; predicted gene 8960; predicted gene 5586
ENSMUSG00000028121	0.163965	-0.683778	-0.326753	-0.490718	0.357025	Bcar3	breast cancer anti-estrogen resistance 3
ENSMUSG00000028128	0.113404	-0.00261738	-0.41769	-0.531095	-0.415073	F3	coagulation factor III
ENSMUSG00000028152	0.179918	0.69773	-0.219704	-0.399622	-0.917434	Tspan5	tetraspanin 5
ENSMUSG00000028173	0.0640108	0.571608	-0.228234	-0.292245	-0.799842	Wls	G protein-coupled receptor 177
ENSMUSG00000028194	0.0466706	-0.740858	0.532686	0.486015	1.27354	Ddah1	dimethylarginine dimethylaminohydrolase 1
ENSMUSG00000028195	-0.278504	-2.19247	-1.65241	-1.37391	0.540056	Cyr61	cysteine rich protein 61
ENSMUSG00000028214	-0.4949	-0.176723	-1.36616	-0.871264	-1.18944	Gem	GTP binding protein (gene overexpressed in skeletal muscle)
ENSMUSG00000028234	-0.0856618	0.226584	-0.274939	-0.189277	-0.501523	Rps20	predicted gene 4997; predicted gene 6440; ribosomal protein S20; predicted gene 4332; similar to 40S ribosomal protein S20; similar to ribosomal protein S20
ENSMUSG00000028268	0.535559	-0.312396	-0.305693	-0.841252	0.00670274	GBP3	guanylate binding protein 3
ENSMUSG00000028269	0.496515	0.147674	-0.71798	-1.21449	-0.865654	GBP1	similar to guanylate nucleotide binding protein 1; guanylate binding protein 1
ENSMUSG00000028289	0.193644	0.739503	-0.174093	-0.367736	-0.913596	Epha7	Eph receptor A7
ENSMUSG00000028318	-0.0852675	0.721885	0.206152	0.29142	-0.515733	Polr1e	polymerase (RNA) I polypeptide E
ENSMUSG00000028339	-0.311686	-0.232642	0.475148	0.786834	0.70779	Col15a1	collagen, type XV, alpha 1
ENSMUSG00000028341	-1.68845	-2.23214	-2.03305	-0.344598	0.199084	Nr4a3	nuclear receptor subfamily 4, group A, member 3
ENSMUSG00000028378	0.108737	0.613063	-0.283087	-0.391824	-0.89615	Ptgr1	prostaglandin reductase 1
ENSMUSG00000028393	0.267295	-0.246455	0.391549	0.124254	0.638004	Alad	aminolevulinate, delta-, dehydratase
ENSMUSG00000028396	-0.242373	-0.714261	0.0751174	0.31749	0.789379	2310002L09Rik	RIKEN cDNA 2310002L09 gene
ENSMUSG00000028399	0.421716	0.632692	-0.340997	-0.762714	-0.973689	Ptprd	protein tyrosine phosphatase, receptor type, D
ENSMUSG00000028454	-0.0160978	-0.294073	0.278367	0.294465	0.57244	Pigo	phosphatidylinositol glycan anchor biosynthesis, class O
ENSMUSG00000028456	0.371309	0.509356	-0.445148	-0.816457	-0.954504	Unc13b	unc-13 homolog B (C. elegans)
ENSMUSG00000028464	0.0493578	-0.218468	-0.969471	-1.01883	-0.751003	Tpm2	tropomyosin 2, beta
ENSMUSG00000028484	0.100231	0.473628	-0.141435	-0.241666	-0.615063	Psip1	PC4 and SFRS1 interacting protein 1
ENSMUSG00000028496	-0.0539737	0.657367	-0.0273623	0.0266114	-0.68473	Mllt3	myeloid/lymphoid or mixed-lineage leukemia (trithorax homolog, Drosophila); translocated to, 3
ENSMUSG00000028497	0.227299	0.619698	-0.0502456	-0.277544	-0.669944	Hacd4	protein tyrosine phosphatase-like A domain containing 2
ENSMUSG00000028551	0.376301	1.28654	-0.350403	-0.726703	-1.63695	CDKN2C	cyclin-dependent kinase inhibitor 2C (p18, inhibits CDK4)
ENSMUSG00000028621	-0.0271801	-0.31988	0.314456	0.341636	0.634336	Cyb5rl	cytochrome b5 reductase-like
ENSMUSG00000028653	0.199497	0.252536	-0.319101	-0.518598	-0.571637	Trit1	tRNA isopentenyltransferase 1
ENSMUSG00000028680	-0.241431	-1.49637	-0.770299	-0.528868	0.726071	Plk3	polo-like kinase 3 (Drosophila)
ENSMUSG00000028691	-0.129246	0.301493	-0.256061	-0.126815	-0.557553	Prdx1	peroxiredoxin 1; predicted gene 7204
ENSMUSG00000028698	-0.0738719	0.617073	0.35671	0.430582	-0.260362	Pik3r3	phosphatidylinositol 3 kinase, regulatory subunit, polypeptide 3 (p55)
ENSMUSG00000028763	0.0686345	-0.504898	0.430298	0.361663	0.935195	Hspg2	perlecan (heparan sulfate proteoglycan 2)
ENSMUSG00000028766	0.162202	-0.324931	0.489792	0.327591	0.814723	Alpl	alkaline phosphatase, liver/bone/kidney
ENSMUSG00000028773	-0.21218	-0.426557	0.0995229	0.311703	0.52608	Fabp3	fatty acid binding protein 3, muscle and heart; similar to mammary-derived growth inhibitor
ENSMUSG00000028780	0.0887486	0.218874	-0.453973	-0.542721	-0.672847	Sema3c	sema domain, immunoglobulin domain (Ig), short basic domain, secreted, (semaphorin) 3C
ENSMUSG00000028834	0.0827319	-0.690481	-0.463706	-0.546438	0.226775	Trim63	similar to tripartite motif-containing 63; tripartite motif-containing 63
ENSMUSG00000028841	0.144053	-0.858538	0.676705	0.532652	1.53524	Cnksr1	connector enhancer of kinase suppressor of Ras 1
ENSMUSG00000028883	0.622229	0.335927	-0.372712	-0.994941	-0.708638	Sema3a	sema domain, immunoglobulin domain (Ig), short basic domain, secreted, (semaphorin) 3A; hypothetical protein LOC100044161
ENSMUSG00000028910	-0.184689	-0.786911	-0.347122	-0.162433	0.439789	Mecr	mitochondrial trans-2-enoyl-CoA reductase
ENSMUSG00000028944	0.239484	0.767954	-0.036869	-0.276353	-0.804823	Prkag2	protein kinase, AMP-activated, gamma 2 non-catalytic subunit
ENSMUSG00000028957	1.92481	-0.400289	0.83588	-1.08893	1.23617	Per3	period homolog 3 (Drosophila)
ENSMUSG00000028959	-0.0472453	-0.307666	0.197682	0.244927	0.505348	Fastk	Fas-activated serine/threonine kinase
ENSMUSG00000028967	-2.08617	-2.23688	-3.0406	-0.954431	-0.803725	ERRFI1	ERBB receptor feedback inhibitor 1
ENSMUSG00000029019	-0.743392	-0.0288685	0.592452	1.33584	0.62132	Nppb	natriuretic peptide precursor type B
ENSMUSG00000029061	0.234266	0.72926	-0.03746	-0.271726	-0.76672	Mmp23	matrix metallopeptidase 23
ENSMUSG00000029082	1.49903	0.161607	-1.61368	-3.11271	-1.77529	Bst1	bone marrow stromal cell antigen 1
ENSMUSG00000029084	0.182956	-0.569703	-0.201794	-0.38475	0.367909	Cd38	CD38 antigen
ENSMUSG00000029101	-0.0673418	0.842489	-0.113044	-0.0457022	-0.955533	Rgs12	regulator of G-protein signaling 12
ENSMUSG00000029135	-0.574053	-0.667548	-0.615664	-0.0416113	0.0518834	Fosl2	similar to fos-like antigen 2; fos-like antigen 2
ENSMUSG00000029153	0.00943769	0.580895	-0.056901	-0.0663386	-0.637796	Ociad2	OCIA domain containing 2
ENSMUSG00000029158	-0.310067	-0.601742	-0.266276	0.0437911	0.335466	Yipf7	Yip1 domain family, member 7
ENSMUSG00000029163	0.0525318	-0.10439	0.49589	0.443358	0.60028	Emilin1	elastin microfibril interfacer 1
ENSMUSG00000029174	0.464121	0.771078	-0.0254247	-0.489545	-0.796503	Tbc1d1; LOC102641200	TBC1 domain family, member 1; similar to TBC1 domain family member 1
ENSMUSG00000029178	0.0405723	-0.379871	0.424555	0.383982	0.804425	Klf3	Kruppel-like factor 3 (basic); similar to BKLF
ENSMUSG00000029223	-0.0143806	1.54844	-0.0395083	-0.0251277	-1.58795	Uchl1	ubiquitin carboxy-terminal hydrolase L1
ENSMUSG00000029228	0.200166	-0.49919	0.0463713	-0.153795	0.545561	Lnx1	ligand of numb-protein X 1
ENSMUSG00000029321	-0.825851	-0.921605	-1.7656	-0.939749	-0.843995	Slc10a6	solute carrier family 10 (sodium/bile acid cotransporter family), member 6
ENSMUSG00000029333	0.13764	-0.550038	-0.961295	-1.09894	-0.411257	Rasgef1b	RasGEF domain family, member 1B; hypothetical protein LOC100044232
ENSMUSG00000029359	-0.289093	-0.274182	0.438806	0.727899	0.712988	Tesc	tescalcin; similar to Tescalcin
ENSMUSG00000029381	0.16782	0.268569	0.638868	0.471048	0.370299	-	shroom family member 3
ENSMUSG00000029406	0.346095	-0.202946	0.416931	0.0708355	0.619876	Pitpnm2	phosphatidylinositol transfer protein, membrane-associated 2
ENSMUSG00000029446	-0.0595284	0.332474	-0.253593	-0.194065	-0.586067	Psph	phosphoserine phosphatase
ENSMUSG00000029452	-0.349885	-0.966558	-0.272959	0.076926	0.693599	Tmem116	transmembrane protein 116
ENSMUSG00000029469	-0.42369	-0.80501	-0.480416	-0.0567258	0.324594	Ift81	intraflagellar transport 81 homolog (Chlamydomonas)
ENSMUSG00000029478	0.257685	-0.219035	0.436283	0.178598	0.655318	Ncor2	nuclear receptor co-repressor 2
ENSMUSG00000029480	-0.00215847	-0.170203	0.368521	0.370679	0.538723	Dhx37	DEAH (Asp-Glu-Ala-His) box polypeptide 37
ENSMUSG00000029521	-0.243361	-0.93241	0.2487	0.49206	1.18111	Chek2	CHK2 checkpoint homolog (S. pombe)
ENSMUSG00000029547	0.0545905	-0.39024	0.212662	0.158071	0.602902	Ints1	integrator complex subunit 1
ENSMUSG00000029563	0.360107	0.720787	-0.162716	-0.522823	-0.883503	Foxp2	forkhead box P2
ENSMUSG00000029581	0.134261	-0.457715	0.641191	0.506931	1.09891	Fscn1	fascin homolog 1, actin bundling protein (Strongylocentrotus purpuratus)
ENSMUSG00000029591	-0.11803	-0.808697	-0.111797	0.00623242	0.6969	Ung	uracil DNA glycosylase
ENSMUSG00000029598	0.219066	-0.314714	0.306473	0.0874074	0.621187	Plbd2	phospholipase B domain containing 2
ENSMUSG00000029648	-0.247323	-0.492086	0.0292407	0.276564	0.521326	Flt1	FMS-like tyrosine kinase 1
ENSMUSG00000029657	-0.423177	1.06292	0.381284	0.804461	-0.681636	Hsph1	heat shock 105kDa/110kDa protein 1
ENSMUSG00000029683	-0.145979	-0.558031	0.119977	0.265957	0.678008	Lmod2	leiomodin 2 (cardiac)
ENSMUSG00000029710	0.0647908	-0.198312	0.322635	0.257845	0.520947	Ephb4	Eph receptor B4
ENSMUSG00000029752	0.0816505	0.82126	-0.369319	-0.45097	-1.19058	asnS	asparagine synthetase
ENSMUSG00000029762	0.606686	0.670954	-0.907787	-1.51447	-1.57874	Akr1b8	aldo-keto reductase family 1, member B8
ENSMUSG00000029810	0.35942	0.732475	0.0752493	-0.28417	-0.657225	TMEM176B	transmembrane protein 176B
ENSMUSG00000029862	0.142186	-2.53343	-0.57565	-0.717837	1.95778	Clcn1	chloride channel 1
ENSMUSG00000030046	5.39982	6.31796	1.64689	-3.75293	-4.67107	Bmp10	bone morphogenetic protein 10
ENSMUSG00000030077	0.25434	0.600533	-0.517426	-0.771766	-1.11796	Chl1	cell adhesion molecule with homology to L1CAM
ENSMUSG00000030088	0.85714	0.314186	-0.732504	-1.58964	-1.04669	Aldh1l1	similar to Aldehyde dehydrogenase 1 family, member L1; aldehyde dehydrogenase 1 family, member L1
ENSMUSG00000030089	-1.06937	-0.0311386	0.0391188	1.10849	0.0702574	Slc41a3	solute carrier family 41, member 3
ENSMUSG00000030098	-0.869028	0.155844	-0.0206617	0.848367	-0.176505	GRIP2	glutamate receptor interacting protein 2
ENSMUSG00000030103	-0.0242956	-1.03046	0.19974	0.224036	1.2302	Bhlhe40	basic helix-loop-helix family, member e40
ENSMUSG00000030123	-0.0614879	-0.741824	0.194899	0.256387	0.936724	Plxnd1	plexin D1
ENSMUSG00000030137	-0.535077	-0.573112	-0.0101625	0.524914	0.562949	Tuba8	tubulin, alpha 8
ENSMUSG00000030256	0.987506	0.445315	1.29835	0.310841	0.853032	Bhlhe41	basic helix-loop-helix family, member e41
ENSMUSG00000030278	1.80492	1.71473	-2.27725	-4.08217	-3.99198	CIDEC	cell death-inducing DFFA-like effector c
ENSMUSG00000030317	-1.23472	-0.631372	-0.402794	0.83193	0.228578	Timp4	tissue inhibitor of metalloproteinase 4
ENSMUSG00000030319	0.15339	-0.0165671	0.533494	0.380104	0.550061	Cand2	cullin-associated and neddylation-dissociated 2 (putative)
ENSMUSG00000030329	0.269745	-0.445219	0.287785	0.0180407	0.733004	C530028O21Rik	RIKEN cDNA C530028O21 gene
ENSMUSG00000030352	-0.227205	-0.163524	0.299003	0.526208	0.462527	tspan9	tetraspanin 9
ENSMUSG00000030397	0.101087	-0.254535	0.262025	0.160939	0.51656	Mark4	MAP/microtubule affinity-regulating kinase 4
ENSMUSG00000030410	0.0617589	-0.208513	0.327872	0.266113	0.536385	Dmwd	dystrophia myotonica-containing WD repeat motif
ENSMUSG00000030411	0.0999299	-0.580523	0.262788	0.162858	0.843311	Nova2	neuro-oncological ventral antigen 2
ENSMUSG00000030470	-0.428009	-0.518346	-0.084358	0.343651	0.433988	Csrp3	cysteine and glycine-rich protein 3
ENSMUSG00000030512	-0.121132	0.170048	-0.357116	-0.235984	-0.527165	Snrpa1	small nuclear ribonucleoprotein polypeptide A'
ENSMUSG00000030522	-0.216074	-0.388021	-0.518122	-0.302048	-0.130101	Mtmr10	myotubularin related protein 10
ENSMUSG00000030546	2.68391	2.42065	-1.53032	-4.21423	-3.95098	PLIN1	perilipin
ENSMUSG00000030551	0.316325	0.627271	-0.157748	-0.474072	-0.785019	Nr2f2	similar to COUP-TFI; nuclear receptor subfamily 2, group F, member 2
ENSMUSG00000030554	0.087448	0.610954	-0.320165	-0.407613	-0.931119	Synm	synemin, intermediate filament protein
ENSMUSG00000030562	0.868265	1.10313	-0.640292	-1.50856	-1.74342	Nox4	NADPH oxidase 4
ENSMUSG00000030583	-0.0362711	-0.353569	0.35505	0.391321	0.708619	Sipa1l3	signal-induced proliferation-associated 1 like 3
ENSMUSG00000030616	0.295989	1.04079	-0.726226	-1.02221	-1.76702	Sytl2	synaptotagmin-like 2
ENSMUSG00000030653	-0.337199	-0.53987	-0.138159	0.199041	0.401711	Pde2a	phosphodiesterase 2A, cGMP-stimulated
ENSMUSG00000030671	0.529547	0.950787	-0.829637	-1.35918	-1.78042	Pde3b	similar to phosphodiesterase 3B; phosphodiesterase 3B, cGMP-inhibited
ENSMUSG00000030683	-0.15752	-0.832584	0.580719	0.73824	1.4133	Sez6l2	seizure related 6 homolog like 2
ENSMUSG00000030688	0.373241	0.698216	-0.603914	-0.977155	-1.30213	Stard10	START domain containing 10
ENSMUSG00000030707	0.593764	-0.0158672	-0.305958	-0.899723	-0.290091	Coro1a	coronin, actin binding protein 1A
ENSMUSG00000030711	-0.22152	0.438295	-0.492201	-0.270681	-0.930495	Sult1a1	sulfotransferase family 1A, phenol-preferring, member 1
ENSMUSG00000030730	-0.384718	-0.997699	-2.16085	-1.77613	-1.16315	Atp2a1	ATPase, Ca++ transporting, cardiac muscle, fast twitch 1
ENSMUSG00000030747	0.0305859	-0.877307	-0.32384	-0.354426	0.553468	Dgat2	diacylglycerol O-acyltransferase 2
ENSMUSG00000030762	-1.14574	-1.84853	0.58945	1.73519	2.43798	Aqp8	aquaporin 8
ENSMUSG00000030786	-0.177469	-0.111645	-1.05468	-0.877208	-0.943032	Itgam	integrin alpha M
ENSMUSG00000030862	-0.795278	-1.76262	-0.0704886	0.72479	1.69213	Cpxm2	carboxypeptidase X 2 (M14 family)
ENSMUSG00000030935	1.79685	2.23198	-2.60922	-4.40608	-4.8412	Acsm3	acyl-CoA synthetase medium-chain family member 3
ENSMUSG00000030994	-0.352017	-0.794459	0.210747	0.562764	1.00521	D7Ertd443e	DNA segment, Chr 7, ERATO Doi 443, expressed
ENSMUSG00000031004	0.564482	-1.43358	-1.08156	-1.64604	0.352024	Mki67	antigen identified by monoclonal antibody Ki 67
ENSMUSG00000031075	0.130695	-0.910382	-0.293925	-0.424621	0.616457	Ano1	anoctamin 1, calcium activated chloride channel
ENSMUSG00000031112	1.38293	0.51513	-0.776836	-2.15977	-1.29197	Stk26	RIKEN cDNA 2610018G03 gene
ENSMUSG00000031129	0.102152	0.212147	-0.483936	-0.586087	-0.696082	Slc9a9	solute carrier family 9 (sodium/hydrogen exchanger), member 9
ENSMUSG00000031144	0.251706	0.724034	0.00687022	-0.244836	-0.717164	Syp	synaptophysin
ENSMUSG00000031145	0.303819	-0.708641	0.0579883	-0.245831	0.766629	Prickle3	prickle homolog 3 (Drosophila)
ENSMUSG00000031147	-0.158554	-1.05001	0.109117	0.267671	1.15913	Magix	MAGI family member, X-linked
ENSMUSG00000031167	0.341309	-0.303582	-0.696159	-1.03747	-0.392576	Rbm3; Gm15453	predicted gene 15453; RNA binding motif protein 3
ENSMUSG00000031204	-0.250469	-0.484344	0.0599523	0.310421	0.544296	Asb12	ankyrin repeat and SOCS box-containing 12
ENSMUSG00000031227	0.257563	0.716347	0.218762	-0.0388011	-0.497585	Magee1	melanoma antigen, family E, 1
ENSMUSG00000031246	0.00590677	0.311971	-0.511469	-0.517375	-0.82344	Sh3bgrl	SH3-binding domain glutamic acid-rich protein like
ENSMUSG00000031253	-0.287915	-0.327675	0.428196	0.716111	0.755871	SRPX2	sushi-repeat-containing protein, X-linked 2
ENSMUSG00000031278	0.192391	0.325839	-0.236383	-0.428775	-0.562222	Acsl4	acyl-CoA synthetase long-chain family member 4
ENSMUSG00000031295	0.238756	0.316614	-0.228468	-0.467225	-0.545082	Phka2	phosphorylase kinase alpha 2
ENSMUSG00000031343	0.569765	0.54255	-0.664203	-1.23397	-1.20675	Gabra3	gamma-aminobutyric acid (GABA) A receptor, subunit alpha 3
ENSMUSG00000031373	1.06595	1.60065	-1.22316	-2.28911	-2.8238	Car5b	carbonic anhydrase 5b, mitochondrial
ENSMUSG00000031377	0.126477	0.458857	-0.603938	-0.730415	-1.0628	Bmx	BMX non-receptor tyrosine kinase
ENSMUSG00000031425	-0.0397937	0.338488	-0.483457	-0.443663	-0.821944	Plp1	proteolipid protein (myelin) 1
ENSMUSG00000031431	-0.127643	-0.441292	-0.992279	-0.864636	-0.550987	Tsc22d3	TSC22 domain family, member 3
ENSMUSG00000031441	0.0920839	0.524096	0.261029	0.168945	-0.263067	Atp11a	ATPase, class VI, type 11A
ENSMUSG00000031442	-0.520372	-0.953932	-0.0884763	0.431896	0.865455	Mcf2l	mcf.2 transforming sequence-like
ENSMUSG00000031448	-0.347133	-0.0146866	0.343523	0.690656	0.358209	Adprhl1	ADP-ribosylhydrolase like 1
ENSMUSG00000031489	2.96424	3.42315	-0.823752	-3.78799	-4.24691	Adrb3	adrenergic receptor, beta 3
ENSMUSG00000031502	-0.532455	-0.450034	0.27202	0.804475	0.722054	Col4a1	collagen, type IV, alpha 1
ENSMUSG00000031503	-0.493468	-0.580236	0.330644	0.824112	0.910881	Col4a2	collagen, type IV, alpha 2
ENSMUSG00000031517	0.878516	0.302698	-1.42356	-2.30208	-1.72626	Gpm6a	glycoprotein m6a
ENSMUSG00000031519	-0.485152	-1.04449	0.0576041	0.542756	1.1021	Asb5	ankyrin repeat and SOCs box-containing 5
ENSMUSG00000031604	0.0335694	0.545247	-0.368573	-0.402143	-0.91382	Msmo1	sterol-C4-methyl oxidase-like
ENSMUSG00000031613	0.182855	0.311102	-0.835573	-1.01843	-1.14667	Hpgd	hydroxyprostaglandin dehydrogenase 15 (NAD)
ENSMUSG00000031708	-0.198886	-0.473512	0.0995914	0.298477	0.573103	Tecr	predicted gene 4948; glycoprotein, synaptic 2; RIKEN cDNA 1600014K23 gene
ENSMUSG00000031712	-1.60678	-2.02563	0.0530843	1.65986	2.07872	Il15	interleukin 15
ENSMUSG00000031722	0.867453	1.97044	-2.11885	-2.98631	-4.0893	Hp	haptoglobin
ENSMUSG00000031755	0.036698	0.561624	-0.143341	-0.180039	-0.704965	Bbs2	Bardet-Biedl syndrome 2 (human)
ENSMUSG00000031776	0.0771674	-1.00404	0.386594	0.309426	1.39064	Arl2bp	ADP-ribosylation factor-like 2 binding protein
ENSMUSG00000031785	-0.745663	-0.747085	-0.137913	0.60775	0.609172	GPR56	G protein-coupled receptor 56
ENSMUSG00000031788	-0.242533	-0.270353	0.238021	0.480554	0.508374	Kifc3	kinesin family member C3
ENSMUSG00000031799	-0.462614	-0.662928	-0.401925	0.060689	0.261003	Tpm4	tropomyosin 4; predicted gene 7809
ENSMUSG00000031808	0.368247	0.621441	0.263905	-0.104341	-0.357536	Slc27a1	solute carrier family 27 (fatty acid transporter), member 1
ENSMUSG00000031825	0.243011	-0.470126	0.209866	-0.0331455	0.679992	Crispld2	cysteine-rich secretory protein LCCL domain containing 2
ENSMUSG00000031842	-0.566513	-1.19448	-0.674167	-0.107654	0.52031	Pde4c	phosphodiesterase 4C, cAMP specific
ENSMUSG00000031871	-0.109885	-0.495252	0.200376	0.310261	0.695628	Cdh5	cadherin 5
ENSMUSG00000031880	0.237766	-0.677622	-0.0372861	-0.275052	0.640336	Rrad	Ras-related associated with diabetes
ENSMUSG00000031906	0.557631	-0.158019	-0.868195	-1.42583	-0.710176	Smpd3	sphingomyelin phosphodiesterase 3, neutral
ENSMUSG00000031958	0.000718385	-0.45222	0.10399	0.103272	0.55621	Ldhd	lactate dehydrogenase D
ENSMUSG00000031963	-0.323254	-0.716236	-0.583686	-0.260431	0.13255	Bmper	BMP-binding endothelial regulator
ENSMUSG00000031972	-1.04942	-0.855734	0.839791	1.88921	1.69552	Acta1	actin, alpha 1, skeletal muscle
ENSMUSG00000031994	0.243928	0.58104	-1.82277	-2.06669	-2.40381	Adamts8	similar to ADAMTS-8 precursor (A disintegrin and metalloproteinase with thrombospondin motifs 8) (ADAM-TS 8) (ADAM-TS8) (METH-2); a disintegrin-like and metallopeptidase (reprolysin type) with thrombospondin type 1 motif, 8
ENSMUSG00000032000	-0.0391334	-0.289714	-0.575817	-0.536683	-0.286103	Birc3	baculoviral IAP repeat-containing 3
ENSMUSG00000032010	0.561386	-0.316532	0.727519	0.166133	1.04405	Usp2	ubiquitin specific peptidase 2
ENSMUSG00000032034	0.139457	0.525305	-0.128319	-0.267776	-0.653623	Kcnj5	potassium inwardly-rectifying channel, subfamily J, member 5
ENSMUSG00000032035	-0.255686	-0.503032	-0.0333282	0.222357	0.469704	Ets1	E26 avian leukemia oncogene 1, 5' domain
ENSMUSG00000032062	0.244265	0.776627	-0.0123015	-0.256567	-0.788929	2310030G06Rik	RIKEN cDNA 2310030G06 gene
ENSMUSG00000032064	1.12412	1.01693	-0.349241	-1.47336	-1.36617	Dixdc1	DIX domain containing 1
ENSMUSG00000032076	0.288913	0.421049	-0.219221	-0.508134	-0.64027	Cadm1	cell adhesion molecule 1
ENSMUSG00000032085	0.434779	0.612123	-1.3602	-1.79498	-1.97233	Tagln	transgelin
ENSMUSG00000032089	0.356615	-0.101589	-0.478836	-0.835451	-0.377247	Il10ra	interleukin 10 receptor, alpha
ENSMUSG00000032092	-0.360752	-0.52628	-2.83251	-2.47176	-2.30623	Mpzl2	myelin protein zero-like 2
ENSMUSG00000032105	-0.0803425	-0.581299	0.439348	0.519691	1.02065	Pdzd3	PDZ domain containing 3
ENSMUSG00000032115	-0.110077	-0.383082	0.390381	0.500458	0.773463	hyou1	hypoxia up-regulated 1
ENSMUSG00000032125	-0.168566	-0.756793	-0.0537943	0.114772	0.702999	Robo4	roundabout homolog 4 (Drosophila)
ENSMUSG00000032220	0.0661421	-0.473686	0.171339	0.105197	0.645025	Myo1e	myosin IE
ENSMUSG00000032232	0.249697	0.638962	-0.0780517	-0.327749	-0.717014	Cgnl1	cingulin-like 1
ENSMUSG00000032372	0.0728201	-0.561973	-0.4078	-0.48062	0.154174	Plscr2	phospholipid scramblase 2
ENSMUSG00000032419	0.255595	0.573322	-0.180228	-0.435823	-0.75355	Tbx18	T-box18
ENSMUSG00000032477	0.135667	0.547941	0.378225	0.242558	-0.169716	Cdc25a	cell division cycle 25 homolog A (S. pombe)
ENSMUSG00000032487	0.228609	-0.694063	-1.17631	-1.40492	-0.482247	Ptgs2	prostaglandin-endoperoxide synthase 2
ENSMUSG00000032501	-0.158256	-1.10207	-0.227668	-0.069412	0.874398	Trib1	tribbles homolog 1 (Drosophila)
ENSMUSG00000032511	0.187971	-0.075702	0.633824	0.445853	0.709526	Scn5a	sodium channel, voltage-gated, type V, alpha
ENSMUSG00000032515	-0.780832	-1.29181	-1.24817	-0.467341	0.0436398	Csrnp1	cysteine-serine-rich nuclear protein 1
ENSMUSG00000032531	0.520128	0.196835	-0.03435	-0.554478	-0.231185	Amotl2	angiomotin-like 2
ENSMUSG00000032537	-0.281939	-0.87253	-0.241915	0.0400239	0.630615	Ephb1	Eph receptor B1
ENSMUSG00000032548	0.929417	0.58034	-0.339143	-1.26856	-0.919483	Slco2a1	solute carrier organic anion transporter family, member 2a1
ENSMUSG00000032554	0.471889	0.0106777	-0.88558	-1.35747	-0.896257	Trf	transferrin
ENSMUSG00000032575	-0.417122	-0.0173068	0.187418	0.60454	0.204725	Manf	mesencephalic astrocyte-derived neurotrophic factor
ENSMUSG00000032609	0.390934	0.584572	-0.0706574	-0.461591	-0.655229	Klhdc8b	kelch domain containing 8B
ENSMUSG00000032643	0.154656	-0.203898	0.598073	0.443417	0.801971	Fhl3	four and a half LIM domains 3
ENSMUSG00000032649	-0.114844	-0.635149	-0.186124	-0.0712797	0.449025	Colgalt2	glycosyltransferase 25 domain containing 2
ENSMUSG00000032679	0.113462	0.548177	-0.237894	-0.351356	-0.786071	Cd59a	CD59a antigen
ENSMUSG00000032688	-0.322921	-0.615394	-0.428915	-0.105994	0.186479	Malt1	mucosa associated lymphoid tissue lymphoma translocation gene 1
ENSMUSG00000032712	-0.356198	-0.838729	-0.733225	-0.377027	0.105505	2810474O19Rik	RIKEN cDNA 2810474O19 gene
ENSMUSG00000032725	-0.286251	-0.0125359	-0.676747	-0.390496	-0.664211	Folr2	folate receptor 2 (fetal)
ENSMUSG00000032840	0.110088	0.300177	0.550251	0.440163	0.250074	2410131K14Rik	RIKEN cDNA 2410131K14 gene
ENSMUSG00000032860	-0.128741	-0.484745	0.428803	0.557545	0.913548	P2ry2	purinergic receptor P2Y, G-protein coupled 2
ENSMUSG00000032875	0.331997	0.590738	0.144873	-0.187124	-0.445865	Arhgef17	Rho guanine nucleotide exchange factor (GEF) 17
ENSMUSG00000032878	-0.530708	-0.837918	-0.206866	0.323842	0.631052	Ccdc85a	coiled-coil domain containing 85A
ENSMUSG00000032883	0.272898	0.716677	-0.231111	-0.504009	-0.947788	Acsl3	acyl-CoA synthetase long-chain family member 3
ENSMUSG00000032942	-0.982492	0.208591	-0.861739	0.120753	-1.07033	Ucp3	uncoupling protein 3 (mitochondrial, proton carrier)
ENSMUSG00000032946	-0.402043	-0.694497	-0.112798	0.289244	0.581699	Rasgrp2	RAS, guanyl releasing protein 2
ENSMUSG00000032997	0.0641485	-0.118841	0.445969	0.381821	0.56481	Chpf	chondroitin polymerizing factor
ENSMUSG00000033022	1.55087	1.84569	-1.45015	-3.00102	-3.29584	Cdo1	cysteine dioxygenase 1, cytosolic
ENSMUSG00000033102	0.423143	0.631782	0.275336	-0.147807	-0.356446	Cdc14b	CDC14 cell division cycle 14 homolog B (S. cerevisiae)
ENSMUSG00000033191	-0.142056	-0.412638	0.139735	0.281791	0.552373	Tie1	tyrosine kinase with immunoglobulin-like and EGF-like domains 1
ENSMUSG00000033209	0.132903	-0.146013	0.440632	0.30773	0.586646	Ttc28	tetratricopeptide repeat domain 28
ENSMUSG00000033278	0.0214525	-0.403181	0.259153	0.2377	0.662333	Ptprm	protein tyrosine phosphatase, receptor type, M
ENSMUSG00000033295	0.523958	0.621305	0.226615	-0.297343	-0.39469	Ptprf	protein tyrosine phosphatase, receptor type, F
ENSMUSG00000033318	0.640218	0.0983454	-0.149418	-0.789636	-0.247763	Gstt2	glutathione S-transferase, theta 2
ENSMUSG00000033327	0.410121	-0.4137	0.31619	-0.0939304	0.72989	Tnxb	tenascin XB
ENSMUSG00000033419	-0.0613829	0.849128	0.196029	0.257412	-0.653099	Snap91	synaptosomal-associated protein 91
ENSMUSG00000033530	-0.196213	-0.285509	0.228188	0.424401	0.513698	Ttc7b	tetratricopeptide repeat domain 7B
ENSMUSG00000033545	-0.016261	-0.478885	0.138966	0.155227	0.61785	Znrf1	zinc and ring finger 1
ENSMUSG00000033578	-0.0680491	0.892267	-0.347746	-0.279697	-1.24001	Tmem35	transmembrane protein 35
ENSMUSG00000033585	0.162034	0.33993	-0.322662	-0.484696	-0.662592	Ndn	necdin
ENSMUSG00000033685	0.204311	0.799025	-0.0864312	-0.290742	-0.885457	Ucp2	uncoupling protein 2 (mitochondrial, proton carrier)
ENSMUSG00000033705	0.477382	-0.144787	0.383151	-0.094231	0.527938	Stard9	START domain containing 9
ENSMUSG00000033763	0.0111043	-0.159518	0.467316	0.456212	0.626834	Mtss1l	metastasis suppressor 1-like; similar to CDNA sequence BC060632
ENSMUSG00000033809	-0.0289549	-0.160154	0.421649	0.450603	0.581803	ALG3	asparagine-linked glycosylation 3 homolog (yeast, alpha-1,3-mannosyltransferase)
ENSMUSG00000033863	-0.157656	-0.561264	-0.6175	-0.459844	-0.0562369	Klf9	Kruppel-like factor 9
ENSMUSG00000033910	0.361147	0.535464	-0.533921	-0.895069	-1.06939	GUCY1A3	guanylate cyclase 1, soluble, alpha 3
ENSMUSG00000033931	-0.0306704	0.0741445	-0.434782	-0.404112	-0.508927	Rbm34	RNA binding motif protein 34
ENSMUSG00000033955	0.0870321	-0.342573	0.340757	0.253724	0.68333	Tnks1bp1	tankyrase 1 binding protein 1
ENSMUSG00000034037	-0.217485	-0.328804	0.180354	0.397839	0.509158	Fgd5	FYVE, RhoGEF and PH domain containing 5
ENSMUSG00000034110	0.56049	0.780014	0.923852	0.363363	0.143838	Kctd7	potassium channel tetramerisation domain containing 7
ENSMUSG00000034127	0.672291	-0.107975	0.703531	0.0312399	0.811506	Tspan8	tetraspanin 8
ENSMUSG00000034161	0.178708	-0.399259	0.951692	0.772984	1.35095	Scx	scleraxis
ENSMUSG00000034206	-0.452314	-1.05571	0.239745	0.692059	1.29546	POLQ	polymerase (DNA directed), theta
ENSMUSG00000034220	0.114601	-0.12167	0.384623	0.270022	0.506293	Gpc1	glypican 1
ENSMUSG00000034255	-0.197018	-0.670682	-0.0691433	0.127875	0.601539	Arhgap27	Rho GTPase activating protein 27; SH3 domain containing 20
ENSMUSG00000034271	-0.45296	-0.64008	-0.361122	0.0918378	0.278958	JDP2	Jun dimerization protein 2
ENSMUSG00000034342	0.474864	-0.183778	0.396262	-0.0786027	0.58004	Cbl	similar to Casitas B-lineage lymphoma; Casitas B-lineage lymphoma
ENSMUSG00000034349	0.0450709	0.579068	-0.161793	-0.206864	-0.740861	Smc4	structural maintenance of chromosomes 4
ENSMUSG00000034471	-0.0483463	-0.178028	0.430111	0.478458	0.608139	Caskin2	CASK-interacting protein 2
ENSMUSG00000034570	-0.362284	0.172688	0.404571	0.766855	0.231883	Inpp5j	inositol polyphosphate 5-phosphatase J
ENSMUSG00000034573	0.416965	0.611359	-0.473892	-0.890857	-1.08525	Ptpn13	protein tyrosine phosphatase, non-receptor type 13
ENSMUSG00000034593	0.271216	0.30094	-0.609804	-0.881021	-0.910744	Myo5a	myosin VA
ENSMUSG00000034640	-0.170645	-0.232869	-0.650424	-0.47978	-0.417555	Tiparp	TCDD-inducible poly(ADP-ribose) polymerase
ENSMUSG00000034656	0.257989	0.678116	-0.200885	-0.458875	-0.879001	Cacna1a	calcium channel, voltage-dependent, P/Q type, alpha 1A subunit
ENSMUSG00000034681	-0.327539	-0.509396	-0.261516	0.0660232	0.24788	Rnps1	hypothetical protein LOC100044797; ribonucleic acid binding protein S1; predicted gene 9825
ENSMUSG00000034687	0.154227	0.582286	-1.71538	-1.86961	-2.29766	Fras1	Fraser syndrome 1 homolog (human)
ENSMUSG00000034738	-0.388108	-0.65515	-0.339981	0.0481273	0.315169	Nostrin	nitric oxide synthase trafficker
ENSMUSG00000034810	-0.146292	0.034061	-0.527934	-0.381641	-0.561995	Scn7a	sodium channel, voltage-gated, type VII, alpha
ENSMUSG00000034845	0.299321	0.557509	-0.443119	-0.74244	-1.00063	Plvap	plasmalemma vesicle associated protein
ENSMUSG00000034854	0.20702	0.635478	0.133059	-0.0739607	-0.502419	Mfsd12	RIKEN cDNA F630110N24 gene
ENSMUSG00000034858	0.486706	0.0412288	-0.216647	-0.703353	-0.257876	Fam214a	cDNA sequence BC031353
ENSMUSG00000034911	-0.109685	-0.488018	0.0362537	0.145939	0.524272	Ushbp1	Usher syndrome 1C binding protein 1
ENSMUSG00000034926	0.477438	1.28846	-0.0324574	-0.509895	-1.32092	Dhcr24	24-dehydrocholesterol reductase
ENSMUSG00000034936	-0.0690759	-0.657031	-0.877718	-0.808643	-0.220687	Arl4d	ADP-ribosylation factor-like 4D; hypothetical protein LOC100044157
ENSMUSG00000034981	0.149982	0.501366	0.50963	0.359648	0.0082638	Parm1	RIKEN cDNA 9130213B05 gene
ENSMUSG00000035000	1.36012	0.596815	-0.548944	-1.90906	-1.14576	Dpp4	dipeptidylpeptidase 4
ENSMUSG00000035011	0.400164	0.240401	0.561703	0.16154	0.321302	Zbtb7a	zinc finger and BTB domain containing 7a
ENSMUSG00000035049	-0.0700462	-0.502074	0.447747	0.517793	0.949821	Rrp12	ribosomal RNA processing 12 homolog (S. cerevisiae)
ENSMUSG00000035105	-0.473131	-0.405435	0.26164	0.734771	0.667075	Egln3	EGL nine homolog 3 (C. elegans)
ENSMUSG00000035172	0.486256	-0.227323	0.447318	-0.0389381	0.674641	Plekhh3	pleckstrin homology domain containing, family H (with MyTH4 domain) member 3
ENSMUSG00000035232	0.507647	1.29996	-0.00574959	-0.513397	-1.30571	Pdk3	pyruvate dehydrogenase kinase, isoenzyme 3
ENSMUSG00000035239	0.479935	0.0582345	-0.214116	-0.694051	-0.272351	Neu3	neuraminidase 3
ENSMUSG00000035279	0.0368247	-0.3734	0.334654	0.297829	0.708054	Ssc5d	RIKEN cDNA A430110N23 gene
ENSMUSG00000035299	0.681067	0.926247	0.153092	-0.527976	-0.773156	Mid1	similar to midline 1; midline 1
ENSMUSG00000035342	0.166744	-0.169827	0.337815	0.171071	0.507642	lzts2	leucine zipper, putative tumor suppressor 2
ENSMUSG00000035356	0.389455	-0.621696	-0.846453	-1.23591	-0.224757	Nfkbiz	nuclear factor of kappa light polypeptide gene enhancer in B-cells inhibitor, zeta
ENSMUSG00000035439	-0.224823	0.381596	0.636191	0.861014	0.254595	HAUS8	4HAUS augmin-like complex, subunit 8
ENSMUSG00000035513	0.175453	-0.565336	0.335987	0.160534	0.901324	Ntng2	RIKEN cDNA 6530402F18 gene; netrin G2
ENSMUSG00000035561	0.307095	0.571152	-0.38817	-0.695265	-0.959322	Aldh1b1	aldehyde dehydrogenase 1 family, member B1
ENSMUSG00000035596	0.224603	0.640493	0.363032	0.138429	-0.277461	Mboat7	membrane bound O-acyltransferase domain containing 7; hypothetical protein LOC100044576
ENSMUSG00000035697	0.791904	0.0511684	-0.198723	-0.990627	-0.249892	Hmha1	histocompatibility (minor) HA-1
ENSMUSG00000035783	-0.117119	0.641719	-0.890403	-0.773284	-1.53212	Acta2	actin, alpha 2, smooth muscle, aorta
ENSMUSG00000035828	0.059237	-0.497871	-1.04835	-1.10759	-0.550482	Pim3	proviral integration site 3
ENSMUSG00000035863	0.310293	-0.0345352	0.496353	0.18606	0.530888	Palm	paralemmin
ENSMUSG00000035885	0.142357	0.588803	-0.0932838	-0.23564	-0.682087	Cox8a	similar to cytochrome c oxidase subunit VIII; cytochrome c oxidase, subunit VIIIa
ENSMUSG00000035900	-0.0277286	0.644551	-0.00713166	0.0205969	-0.651683	Gramd4	GRAM domain containing 4; hypothetical protein LOC100045216
ENSMUSG00000035929	0.637004	0.229683	-0.010551	-0.647555	-0.240234	H2-Q4	MHC class I like protein GS10
ENSMUSG00000035934	0.0499601	-0.575794	0.185918	0.135957	0.761712	pknox2	Pbx/knotted 1 homeobox 2
ENSMUSG00000035944	1.10126	0.361242	-0.337059	-1.43832	-0.698301	Ttc38	tetratricopeptide repeat domain 38
ENSMUSG00000035954	-0.112443	-0.574874	0.0504255	0.162868	0.625299	Dock4	dedicator of cytokinesis 4
ENSMUSG00000036006	0.0150702	0.508508	-0.560847	-0.575918	-1.06936	Fam65b	family with sequence similarity 65, member B
ENSMUSG00000036022	0.433001	0.728752	-0.450702	-0.883703	-1.17945	Fam122b	family with sequence similarity 122, member B
ENSMUSG00000036026	-0.107166	-0.313276	0.198499	0.305665	0.511775	Tmem63b	transmembrane protein 63b
ENSMUSG00000036052	-0.257859	-0.453643	0.259092	0.516952	0.712735	DNAJB5	DnaJ (Hsp40) homolog, subfamily B, member 5
ENSMUSG00000036098	0.662894	-0.670961	-0.503687	-1.16658	0.167274	Myrf	predicted gene 98
ENSMUSG00000036158	0.789964	0.428462	0.371374	-0.41859	-0.0570883	PRICKLE1	prickle like 1 (Drosophila)
ENSMUSG00000036192	0.258217	0.90916	0.492057	0.23384	-0.417104	Rorb	hypothetical protein LOC100047843; RAR-related orphan receptor beta
ENSMUSG00000036242	0.180241	0.866718	-0.585501	-0.765742	-1.45222	3632451O06Rik	RIKEN cDNA 3632451O06 gene
ENSMUSG00000036322	0.985403	0.0514087	-1.13575	-2.12116	-1.18716	H2-Ea	histocompatibility 2, class II antigen A, alpha; histocompatibility 2, class II antigen E alpha
ENSMUSG00000036377	0.207254	0.760968	-0.615039	-0.822293	-1.37601	C530008M17Rik	RIKEN cDNA C530008M17 gene
ENSMUSG00000036432	-0.276356	0.310146	0.480879	0.757235	0.170734	Siah2	seven in absentia 2
ENSMUSG00000036437	1.33949	1.34437	-0.14111	-1.4806	-1.48548	Npy1r	neuropeptide Y receptor Y1
ENSMUSG00000036478	0.665803	1.08946	0.353902	-0.311901	-0.73556	Btg1	B-cell translocation gene 1, anti-proliferative; similar to myocardial vascular inhibition factor
ENSMUSG00000036553	0.0192422	-0.673918	0.044647	0.0254048	0.718565	SH3TC1	SH3 domain and tetratricopeptide repeats 1
ENSMUSG00000036560	-0.170405	0.482936	-0.271856	-0.101451	-0.754792	Lgi4	leucine-rich repeat LGI family, member 4
ENSMUSG00000036564	0.280877	1.23405	0.43327	0.152394	-0.800777	Ndrg4	N-myc downstream regulated gene 4
ENSMUSG00000036594	0.537104	-0.215205	-0.892015	-1.42912	-0.676809	H2-Aa	histocompatibility 2, class II antigen A, alpha; histocompatibility 2, class II antigen E alpha
ENSMUSG00000036606	0.315025	0.362234	0.586285	0.27126	0.224051	plxnb2	plexin B2
ENSMUSG00000036611	-0.195823	-0.666613	-0.260254	-0.0644308	0.406359	Eepd1	endonuclease/exonuclease/phosphatase family domain containing 1
ENSMUSG00000036617	-0.108356	-0.378442	0.215382	0.323738	0.593824	Etl4	enhancer trap locus 4
ENSMUSG00000036655	-1.16896	-1.19208	-0.670229	0.498727	0.521852	Colec11	collectin sub-family member 11
ENSMUSG00000036661	-0.264937	-0.598931	-0.171025	0.0939123	0.427906	Dennd3	DENN/MADD domain containing 3
ENSMUSG00000036667	0.145877	0.447022	-0.205301	-0.351178	-0.652323	FAM115A	family with sequence similarity 115, member A
ENSMUSG00000036782	-0.0789511	0.783002	-0.448487	-0.369536	-1.23149	Klhl13	kelch-like 13 (Drosophila)
ENSMUSG00000036854	-0.164087	-0.251282	0.625078	0.789166	0.87636	Hspb6	heat shock protein, alpha-crystallin-related, B6
ENSMUSG00000036862	0.152865	-0.115754	0.606944	0.454079	0.722698	DCHS1	dachsous 1 (Drosophila)
ENSMUSG00000036959	0.56628	0.617621	0.452543	-0.113737	-0.165078	DCHS1	BCL6 co-repressor-like 1
ENSMUSG00000037010	-0.324548	-1.293	-0.489638	-0.165091	0.803364	Apln	apelin
ENSMUSG00000037012	-0.0780459	0.200579	0.487273	0.565319	0.286695	Hk1	hexokinase 1
ENSMUSG00000037071	2.31142	2.47266	-0.744313	-3.05574	-3.21697	Scd1	stearoyl-Coenzyme A desaturase 1
ENSMUSG00000037211	-0.192276	-0.912717	-0.505579	-0.313302	0.407139	Spry1	sprouty homolog 1 (Drosophila); similar to sprouty 1
ENSMUSG00000037278	-0.0300192	0.45374	-0.223683	-0.193664	-0.677422	Tmem97	transmembrane protein 97; predicted gene 5809
ENSMUSG00000037306	-0.0658751	-0.244317	0.466298	0.532173	0.710615	Man1c1	mannosidase, alpha, class 1C, member 1
ENSMUSG00000037321	0.711484	0.207105	-0.0680386	-0.779522	-0.275144	Tap1	transporter 1, ATP-binding cassette, sub-family B (MDR/TAP)
ENSMUSG00000037326	0.289259	-0.367131	0.230521	-0.0587387	0.597652	Capn15	small optic lobes homolog (Drosophila)
ENSMUSG00000037358	0.240821	-0.317202	0.378089	0.137268	0.695292	4930578C19Rik	RIKEN cDNA 4930578C19 gene
ENSMUSG00000037362	1.14079	0.685889	-0.697391	-1.83818	-1.38328	Nov	nephroblastoma overexpressed gene
ENSMUSG00000037411	-0.996443	-1.36328	-0.102843	0.8936	1.26044	Serpine1	serine (or cysteine) peptidase inhibitor, clade E, member 1
ENSMUSG00000037443	-0.0548544	-0.30714	0.476086	0.530941	0.783227	Cep85	coiled-coil domain containing 21
ENSMUSG00000037447	-0.658418	-0.617078	0.0541107	0.712529	0.671189	Arid5a	AT rich interactive domain 5A (MRF1-like)
ENSMUSG00000037490	0.18862	-0.779312	-0.0699938	-0.258614	0.709318	Slc2a12	solute carrier family 2 (facilitated glucose transporter), member 12
ENSMUSG00000037493	1.20348	1.79228	-0.643293	-1.84677	-2.43558	Cib2	calcium and integrin binding family member 2
ENSMUSG00000037519	0.14666	-0.605395	0.0565331	-0.0901266	0.661929	Ppfia1	protein tyrosine phosphatase, receptor type, f polypeptide (PTPRF), interacting protein, alpha 1
ENSMUSG00000037552	-0.115867	-0.654712	0.12644	0.242307	0.781152	Plekhg2	pleckstrin homology domain containing, family G (with RhoGef domain) member 2
ENSMUSG00000037583	-0.295294	0.250625	0.466754	0.762048	0.216128	Nr0b2	nuclear receptor subfamily 0, group B, member 2
ENSMUSG00000037594	0.77553	0.896097	0.422239	-0.353291	-0.473858	BC022687	cDNA sequence BC022687
ENSMUSG00000037649	0.588612	0.67795	-0.0897017	-0.678314	-0.767652	H2-DMa	histocompatibility 2, class II, locus DMa
ENSMUSG00000037664	-0.0503267	-0.456411	0.112135	0.162462	0.568547	Cdkn1c	cyclin-dependent kinase inhibitor 1C (P57)
ENSMUSG00000037736	0.0833842	-0.652516	0.196526	0.113142	0.849042	Limch1	LIM and calponin homology domains 1
ENSMUSG00000037742	0.134954	1.02694	-0.460193	-0.595148	-1.48713	Eef1a1	predicted gene 5869; predicted gene 7161; predicted gene 7105; predicted gene 5822; similar to eukaryotic translation elongation factor 1 alpha 1; predicted gene 6192; predicted gene 6392; predicted gene 6767; predicted gene 6170; predicted gene 6548; predicted gene 6789; eukaryotic translation elongation factor 1 alpha 1
ENSMUSG00000037754	-0.093127	-0.113743	0.493219	0.586346	0.606962	PPP1R16B	protein phosphatase 1, regulatory (inhibitor) subunit 16B
ENSMUSG00000037813	-0.0166034	-0.413076	0.748708	0.765312	1.16178	D630003M21Rik	RIKEN cDNA D630003M21 gene
ENSMUSG00000037826	0.0890024	0.228423	-0.478951	-0.567953	-0.707375	Ppm1k	protein phosphatase 1K (PP2C domain containing)
ENSMUSG00000037852	0.200248	0.613391	0.151816	-0.0484329	-0.461576	Cpe	carboxypeptidase E; similar to carboxypeptidase E
ENSMUSG00000037887	-0.121483	-0.13457	0.70388	0.825363	0.83845	Dusp8	dual specificity phosphatase 8
ENSMUSG00000037907	0.0281025	-0.343332	0.419188	0.391085	0.762519	Ankrd13b	ankyrin repeat domain 13b
ENSMUSG00000037921	0.528376	-0.235784	-0.388993	-0.917369	-0.153209	Ddx60	DEAD (Asp-Glu-Ala-Asp) box polypeptide 60
ENSMUSG00000037936	-0.00157174	-0.277388	0.323626	0.325198	0.601014	Scarb1	scavenger receptor class B, member 1
ENSMUSG00000037940	-0.241982	-0.168812	0.399749	0.641731	0.568561	Inpp4b	inositol polyphosphate-4-phosphatase, type II
ENSMUSG00000037949	-0.300388	-0.787838	-0.405402	-0.105014	0.382436	Ano10	anoctamin 10
ENSMUSG00000037971	0.300433	0.568815	-0.240809	-0.541243	-0.809624	1110032A03Rik	RIKEN cDNA 1110032A03 gene; hypothetical protein LOC100048251
ENSMUSG00000037972	0.144063	0.711636	0.0969781	-0.0470852	-0.614658	Snn	stannin
ENSMUSG00000038119	0.550398	0.664638	-0.103355	-0.653752	-0.767992	-	cell adhesion molecule-related/down-regulated by oncogenes
ENSMUSG00000038145	-0.344067	-0.645893	-0.374514	-0.0304464	0.271379	Snrk	SNF related kinase; hypothetical protein LOC100044493; predicted gene 3193
ENSMUSG00000038146	0.183278	-0.3225	0.438589	0.25531	0.761089	Notch3	Notch gene homolog 3 (Drosophila)
ENSMUSG00000038151	0.722145	-0.0959678	0.849415	0.12727	0.945383	Prdm1	PR domain containing 1, with ZNF domain
ENSMUSG00000038156	0.0745788	0.502461	-0.285591	-0.36017	-0.788053	Spon1	spondin 1, (f-spondin) extracellular matrix protein
ENSMUSG00000038172	-0.114654	-0.244357	-0.729695	-0.615041	-0.485339	Ttc39b	tetratricopeptide repeat domain 39B
ENSMUSG00000038173	0.299455	0.60501	-0.568458	-0.867913	-1.17347	Enpp6	ectonucleotide pyrophosphatase/phosphodiesterase 6
ENSMUSG00000038188	-0.042882	-0.447274	0.123084	0.165966	0.570358	Scarf1	scavenger receptor class F, member 1
ENSMUSG00000038201	0.0611208	-0.51252	0.238852	0.177731	0.751372	Kcna7	potassium voltage-gated channel, shaker-related subfamily, member 7
ENSMUSG00000038204	0.0679589	-0.245823	0.346292	0.278333	0.592115	Asb10	ankyrin repeat and SOCS box-containing 10
ENSMUSG00000038248	0.0483369	-0.115683	0.435303	0.386966	0.550985	Sobp	sine oculis-binding protein homolog (Drosophila)
ENSMUSG00000038264	-0.282431	-0.789907	-0.00856939	0.273862	0.781337	Sema7a	sema domain, immunoglobulin domain (Ig), and GPI membrane anchor, (semaphorin) 7A
ENSMUSG00000038366	0.0541938	-0.299513	0.306388	0.252195	0.605901	Lasp1	LIM and SH3 protein 1
ENSMUSG00000038370	0.053413	0.227399	-0.502398	-0.555811	-0.729797	Pcp4l1	Purkinje cell protein 4-like 1
ENSMUSG00000038384	0.56351	0.255688	0.671546	0.108036	0.415858	Setd1b	SET domain containing 1B
ENSMUSG00000038393	-0.410834	-1.21513	-1.20412	-0.793288	0.0110056	Txnip	thioredoxin interacting protein
ENSMUSG00000038400	-0.20057	-0.219809	0.328608	0.529178	0.548416	Pmepa1	prostate transmembrane protein, androgen induced 1; similar to Nedd4 WW binding protein 4
ENSMUSG00000038417	0.0810442	0.656422	-0.231021	-0.312065	-0.887443	Fig4	FIG4 homolog (S. cerevisiae)
ENSMUSG00000038418	1.05339	-3.13146	-2.25218	-3.30557	0.879285	Egr1	early growth response 1
ENSMUSG00000038456	0.0228391	-0.218495	0.394991	0.372152	0.613486	Dennd2a	DENN/MADD domain containing 2A
ENSMUSG00000038457	-0.208152	0.0313126	0.662404	0.870555	0.631091	Tmem255b	family with sequence similarity 70, member B
ENSMUSG00000038463	-0.293248	-0.0392166	-0.957386	-0.664138	-0.918169	Olfml2b	olfactomedin-like 2B
ENSMUSG00000038486	1.22752	1.04601	-0.0114423	-1.23896	-1.05745	Sv2a	synaptic vesicle glycoprotein 2 a
ENSMUSG00000038508	-0.290614	0.0767105	1.61323	1.90385	1.53652	Gdf15	growth differentiation factor 15
ENSMUSG00000038550	1.38165	-0.471419	1.94125	0.559593	2.41267	Gm129	predicted gene 129
ENSMUSG00000038587	-0.602225	-0.9839	-0.631541	-0.0293159	0.352359	Akap12	A kinase (PRKA) anchor protein (gravin) 12
ENSMUSG00000038623	-0.206511	-0.0183451	-0.771827	-0.565316	-0.753482	Tm6sf1	transmembrane 6 superfamily member 1
ENSMUSG00000038642	-0.00169509	0.174667	-0.681163	-0.679468	-0.85583	Ctss	cathepsin S
ENSMUSG00000038670	-0.108577	0.977002	0.786416	0.894993	-0.190586	Mybpc2	myosin binding protein C, fast-type
ENSMUSG00000038718	0.0205481	0.526896	0.118984	0.098436	-0.407912	Pbx3	similar to PBX3a; pre B-cell leukemia transcription factor 3
ENSMUSG00000038725	0.71878	-0.0411805	-1.38531	-2.10409	-1.34413	Pkhd1l1	polycystic kidney and hepatic disease 1-like 1
ENSMUSG00000038763	0.103017	-0.232956	0.504307	0.40129	0.737263	Alpk3	alpha-kinase 3
ENSMUSG00000038807	-0.0231592	-0.24363	0.414958	0.438117	0.658587	Rap1gap2	GTPase activating RANGAP domain-like 4
ENSMUSG00000038816	-0.133276	0.356879	-0.462843	-0.329567	-0.819722	Ctnnal1	catenin (cadherin associated protein), alpha-like 1
ENSMUSG00000038855	-0.108938	-0.513263	0.115004	0.223943	0.628267	Itpkb	inositol 1,4,5-trisphosphate 3-kinase B
ENSMUSG00000038871	0.195576	-0.309298	-0.34462	-0.540197	-0.0353222	Bpgm	2,3-bisphosphoglycerate mutase
ENSMUSG00000038893	1.08709	0.384202	0.185023	-0.902067	-0.199179	Fam117a	family with sequence similarity 117, memberA
ENSMUSG00000038894	-0.574454	-1.49271	-0.973669	-0.399215	0.519043	Irs2	insulin receptor substrate 2
ENSMUSG00000038976	0.176652	0.0892088	0.534538	0.357886	0.445329	Ppp1r9b	protein phosphatase 1, regulatory subunit 9B
ENSMUSG00000038984	0.293572	0.696145	-0.155288	-0.44886	-0.851433	Tspyl5	testis-specific protein, Y-encoded-like 5
ENSMUSG00000039001	-0.0787536	0.278838	-0.227478	-0.148724	-0.506316	rps21	predicted gene 5963; ribosomal protein S21
ENSMUSG00000039109	-0.520196	0.148394	-0.398647	0.121549	-0.547041	F13A1	coagulation factor XIII, A1 subunit
ENSMUSG00000039115	-0.0940455	-0.0825455	0.486561	0.580607	0.569107	Itga9	integrin alpha 9
ENSMUSG00000039116	0.450413	0.293311	-0.933121	-1.38353	-1.22643	Adgrg6	G protein-coupled receptor 126
ENSMUSG00000039126	-0.551054	-1.69592	0.504207	1.05526	2.20013	Prune2	RIKEN cDNA A230083H22 gene
ENSMUSG00000039137	-0.166657	-0.94071	0.0170906	0.183747	0.9578	Whrn	whirlin
ENSMUSG00000039145	-0.0697977	0.372979	-0.881214	-0.811416	-1.25419	Camk1d	calcium/calmodulin-dependent protein kinase ID
ENSMUSG00000039157	0.194442	0.0245345	0.694901	0.500459	0.670366	Fam102a	family with sequence similarity 102, member A
ENSMUSG00000039221	-0.170938	0.191146	-0.686831	-0.515893	-0.877977	Rpl22l1	predicted gene 2157; similar to ribosomal protein L22 like 1; ribosomal protein L22 like 1
ENSMUSG00000039236	0.31698	0.359891	-0.325883	-0.642862	-0.685773	Isg20	interferon-stimulated protein
ENSMUSG00000039239	0.118583	0.940614	0.846683	0.7281	-0.0939312	Tgfb2	transforming growth factor, beta 2
ENSMUSG00000039376	-0.0898693	0.0598585	0.917589	1.00746	0.85773	Synpo2l	synaptopodin 2-like
ENSMUSG00000039377	1.05992	-0.201005	0.509466	-0.550456	0.710471	Hlx	H2.0-like homeobox
ENSMUSG00000039405	0.207219	0.316901	-1.20246	-1.40968	-1.51936	Prss23	protease, serine, 23
ENSMUSG00000039457	0.493052	0.231251	-0.441828	-0.934881	-0.673079	Ppl	periplakin
ENSMUSG00000039470	-0.099517	0.56505	-0.148393	-0.0488756	-0.713443	Zdhhc2	zinc finger, DHHC domain containing 2
ENSMUSG00000039474	-0.0792457	-0.173302	0.348359	0.427605	0.52166	Wfs1	Wolfram syndrome 1 homolog (human)
ENSMUSG00000039485	0.0468735	0.542664	0.00279741	-0.0440761	-0.539866	Tspyl4	TSPY-like 4
ENSMUSG00000039497	-0.0172077	0.406329	-0.315853	-0.298645	-0.722181	Dse	dermatan sulfate epimerase
ENSMUSG00000039530	-0.0395476	0.427968	-0.137282	-0.097734	-0.565249	Tusc3	tumor suppressor candidate 3
ENSMUSG00000039542	0.379233	1.53862	0.00194374	-0.377289	-1.53668	Ncam1	neural cell adhesion molecule 1
ENSMUSG00000039639	-1.32647	-1.29697	-0.645714	0.680759	0.651252	KCNE1	potassium voltage-gated channel, Isk-related subfamily, member 1
ENSMUSG00000039680	0.180973	0.501772	-0.145952	-0.326926	-0.647724	Mrps6	mitochondrial ribosomal protein S6
ENSMUSG00000039701	0.742645	0.169451	0.0407094	-0.701936	-0.128742	Usp53	ubiquitin specific peptidase 53
ENSMUSG00000039706	-0.097836	-0.54086	-0.348679	-0.250843	0.192181	Ldb2	LIM domain binding 2
ENSMUSG00000039713	0.0283382	-0.729355	-0.0604101	-0.0887484	0.668945	Plekhg5	pleckstrin homology domain containing, family G (with RhoGef domain) member 5
ENSMUSG00000039735	-0.322554	-0.590869	-0.227567	0.0949873	0.363302	Fnbp1l	formin binding protein 1-like
ENSMUSG00000039834	0.0182814	-0.382617	0.146363	0.128081	0.52898	Zfp335	zinc finger protein 335
ENSMUSG00000039844	-0.0328952	-0.341476	0.237975	0.27087	0.579451	Rapgef1	Rap guanine nucleotide exchange factor (GEF) 1
ENSMUSG00000039899	0.134226	0.580332	-0.511962	-0.646188	-1.09229	Fgl2	fibrinogen-like protein 2
ENSMUSG00000039911	0.355754	-0.328559	-0.373744	-0.729498	-0.0451854	Spsb1	splA/ryanodine receptor domain and SOCS box containing 1
ENSMUSG00000039914	-0.103809	-0.661023	-0.0685478	0.0352612	0.592475	Coq10a	coenzyme Q10 homolog A (yeast)
ENSMUSG00000039958	-0.108434	-0.106101	-0.979754	-0.87132	-0.873653	Mettl20	RIKEN cDNA 4833442J19 gene
ENSMUSG00000039960	-0.350309	0.432218	-0.524714	-0.174405	-0.956932	Rhou	ras homolog gene family, member U
ENSMUSG00000039976	0.0279586	-0.410842	0.214547	0.186589	0.625389	Tbc1d16	TBC1 domain family, member 16
ENSMUSG00000039994	0.253033	0.134538	0.661784	0.408751	0.527245	Timeless	timeless homolog (Drosophila)
ENSMUSG00000039997	0.0535199	-0.565426	0.131724	0.0782041	0.69715	Ifi203	similar to Interferon-activatable protein 203 (Ifi-203) (Interferon-inducible protein p203); similar to interferon activated gene 203; interferon activated gene 203
ENSMUSG00000040010	0.485249	0.774665	0.239913	-0.245335	-0.534752	Slc7a5	similar to solute carrier family 7 (cationic amino acid transporter, y+ system), member 5; similar to Solute carrier family 7 (cationic amino acid transporter, y+ system), member 5; solute carrier family 7 (cationic amino acid transporter, y+ system), member 5
ENSMUSG00000040086	-0.234131	0.835178	-0.182495	0.0516357	-1.01767	Tnni3k	TNNI3 interacting kinase
ENSMUSG00000040097	0.227145	0.306094	0.527009	0.299864	0.220915	Flywch1	FLYWCH-type zinc finger 1
ENSMUSG00000040147	0.118854	-0.245987	-0.388563	-0.507417	-0.142576	Maob	monoamine oxidase B
ENSMUSG00000040152	-2.002	-2.98326	-2.08868	-0.0866779	0.89458	Thbs1	thrombospondin 1; similar to thrombospondin 1
ENSMUSG00000040170	0.454627	0.0412801	-0.392581	-0.847208	-0.433862	Fmo2	flavin containing monooxygenase 2
ENSMUSG00000040247	0.646248	-0.231908	-0.314015	-0.960263	-0.0821061	Tbc1d10c	TBC1 domain family, member 10c
ENSMUSG00000040254	0.68044	0.268573	-0.707099	-1.38754	-0.975672	Sema3d	sema domain, immunoglobulin domain (Ig), short basic domain, secreted, (semaphorin) 3D; hypothetical protein LOC100044160
ENSMUSG00000040280	-0.159738	-0.351036	0.240763	0.400501	0.591799	Ndufa4l2	NADH dehydrogenase (ubiquinone) 1 alpha subcomplex, 4-like 2
ENSMUSG00000040283	-0.707186	-0.466321	-0.10311	0.604077	0.363211	Btnl9	butyrophilin-like 9
ENSMUSG00000040289	-0.0218565	0.0333006	0.535715	0.557572	0.502415	Hey1	hairy/enhancer-of-split related with YRPW motif 1
ENSMUSG00000040345	-0.222113	-1.3944	-0.37222	-0.150107	1.02218	Arhgap9	Rho GTPase activating protein 9
ENSMUSG00000040350	-0.228258	-0.83438	-0.104691	0.123567	0.729688	Trim7	tripartite motif-containing 7
ENSMUSG00000040390	-0.0296638	-0.117153	0.4047	0.434364	0.521853	Map3k10	mitogen-activated protein kinase kinase kinase 10
ENSMUSG00000040441	0.277022	-0.699548	0.163159	-0.113863	0.862706	Slc26a10	solute carrier family 26, member 10
ENSMUSG00000040466	0.187506	0.519492	-0.135187	-0.322693	-0.65468	Blvrb	biliverdin reductase B (flavin reductase (NADPH))
ENSMUSG00000040488	0.351798	-0.269919	0.47111	0.119311	0.741028	Ltbp4	latent transforming growth factor beta binding protein 4
ENSMUSG00000040498	0.255776	0.118426	-1.18587	-1.44165	-1.3043	Igsf23	RIKEN cDNA 2210010C17 gene
ENSMUSG00000040564	1.79494	1.82439	-2.08603	-3.88097	-3.91042	Apoc1	apolipoprotein C-I
ENSMUSG00000040612	1.16643	0.725237	-0.667466	-1.8339	-1.3927	Ildr2	immunoglobulin-like domain containing receptor 2
ENSMUSG00000040616	0.157845	0.774954	-0.431995	-0.58984	-1.20695	Tmem51	transmembrane protein 51
ENSMUSG00000040624	-0.41848	-0.522954	-0.137502	0.280979	0.385452	PLEKHG1	pleckstrin homology domain containing, family G (with RhoGef domain) member 1
ENSMUSG00000040631	0.212097	0.082697	0.706031	0.493934	0.623334	Dok4	docking protein 4
ENSMUSG00000040712	0.16729	-0.179472	0.386206	0.218916	0.565678	Camta2	similar to Camta2 protein; calmodulin binding transcription activator 2
ENSMUSG00000040761	0.304733	-0.0296857	0.52231	0.217577	0.551996	Spen	SPEN homolog, transcriptional regulator (Drosophila)
ENSMUSG00000040857	0.310118	0.224834	0.587323	0.277206	0.362489	Erf	Ets2 repressor factor
ENSMUSG00000040943	0.252497	-0.142015	-0.279445	-0.531943	-0.137431	Tet2	tet oncogene family member 2
ENSMUSG00000040950	-0.153332	-1.06464	-0.455247	-0.301915	0.609391	Mgl2	macrophage galactose N-acetyl-galactosamine specific lectin 2
ENSMUSG00000040998	0.822063	0.536154	-1.56636	-2.38842	-2.10251	Npnt	nephronectin
ENSMUSG00000041037	0.218703	0.275696	0.608915	0.390212	0.33322	Irgq	immunity-related GTPase family, Q
ENSMUSG00000041073	0.263252	0.315779	-1.07138	-1.33463	-1.38716	Nacad	cDNA sequence AB182283
ENSMUSG00000041075	0.551958	0.582819	0.136177	-0.415781	-0.446643	Fzd7	frizzled homolog 7 (Drosophila)
ENSMUSG00000041112	0.0546229	-0.448888	0.12441	0.0697867	0.573298	Elmo1	engulfment and cell motility 1, ced-12 homolog (C. elegans)
ENSMUSG00000041117	0.302344	1.03316	0.468377	0.166034	-0.564779	Ccdc8
ENSMUSG00000041119	0.186501	0.988007	-0.0224072	-0.208908	-1.01041	Pde9a	phosphodiesterase 9A
ENSMUSG00000041187	-0.00585232	-0.424893	0.092667	0.0985193	0.51756	PRKD2	protein kinase D2
ENSMUSG00000041193	-0.065325	0.184929	-0.540546	-0.475221	-0.725476	Pla2g5	phospholipase A2, group V; similar to phospholipase A2, group V
ENSMUSG00000041216	0.260432	0.537066	-0.582769	-0.8432	-1.11983	Clvs1	retinaldehyde binding protein 1-like 1
ENSMUSG00000041220	3.05969	2.76506	-0.429213	-3.48891	-3.19427	Elovl6	predicted gene 11295; ELOVL family member 6, elongation of long chain fatty acids (yeast)
ENSMUSG00000041360	0.0319618	0.318573	-0.352112	-0.384074	-0.670685	D19Bwg1357e	DNA segment, Chr 19, Brigham & Women's Genetics 1357 expressed
ENSMUSG00000041445	-0.0101011	-0.302191	0.205699	0.2158	0.50789	Mmrn2	multimerin 2
ENSMUSG00000041476	-0.243864	0.293536	-0.399013	-0.155149	-0.692549	Smpx	small muscle protein, X-linked
ENSMUSG00000041506	0.0431756	-0.334016	0.323681	0.280505	0.657697	Rrp9	RRP9, small subunit (SSU) processome component, homolog (yeast)
ENSMUSG00000041559	1.17606	-0.417667	-0.694206	-1.87027	-0.276539	Fmod	fibromodulin
ENSMUSG00000041571	0.138534	0.786451	-0.0168386	-0.155372	-0.80329	Sepw1	selenoprotein W, muscle 1
ENSMUSG00000041616	0.292636	0.884006	-0.996148	-1.28878	-1.88015	Nppa	natriuretic peptide precursor type A
ENSMUSG00000041638	0.135945	-0.324154	0.335466	0.199522	0.659621	Gcn1l1	similar to GCN1 general control of amino-acid synthesis 1-like 1; GCN1 general control of amino-acid synthesis 1-like 1 (yeast)
ENSMUSG00000041653	1.51997	1.15243	-1.65076	-3.17073	-2.80319	Pnpla3	patatin-like phospholipase domain containing 3
ENSMUSG00000041688	-0.573376	-0.591865	0.256786	0.830162	0.848652	Amot	angiomotin
ENSMUSG00000041695	0.54102	0.392671	-0.0247078	-0.565727	-0.417379	Kcnj2	potassium inwardly-rectifying channel, subfamily J, member 2
ENSMUSG00000041729	-0.48729	-0.501647	0.277979	0.76527	0.779626	Coro2b	coronin, actin binding protein, 2B
ENSMUSG00000041736	0.0290101	0.701367	-0.158202	-0.187212	-0.859569	Tspo	translocator protein
ENSMUSG00000041737	3.21363	3.79198	-2.34978	-5.56341	-6.14176	Tmem45b	transmembrane protein 45b
ENSMUSG00000041757	0.5953	-0.239892	0.365225	-0.230075	0.605117	Plekha6	pleckstrin homology domain containing, family A member 6
ENSMUSG00000041773	-0.58088	-0.398225	-1.05798	-0.4771	-0.659755	Enc1	ectodermal-neural cortex 1
ENSMUSG00000041782	0.14519	1.48	-0.44236	-0.58755	-1.92236	Lad1	ladinin
ENSMUSG00000041798	-0.348961	-1.45896	0.223522	0.572483	1.68248	Gck	glucokinase
ENSMUSG00000041801	0.583351	1.43035	0.274524	-0.308827	-1.15582	Phlda3	pleckstrin homology-like domain, family A, member 3
ENSMUSG00000041889	0.0974762	1.21185	0.848665	0.751189	-0.363183	Shisa4	shisa homolog 4 (Xenopus laevis)
ENSMUSG00000041890	0.0462171	-0.29887	0.201313	0.155096	0.500183	Git2	G protein-coupled receptor kinase-interactor 2
ENSMUSG00000041912	0.219728	0.553344	-0.0527706	-0.272499	-0.606115	Tdrkh	tudor and KH domain containing protein
ENSMUSG00000042105	0.0200258	-0.198503	-0.586338	-0.606364	-0.387835	Inpp5f	inositol polyphosphate-5-phosphatase F
ENSMUSG00000042115	-0.547934	0.152074	0.147739	0.695672	-0.00433503	Klhdc8a	kelch domain containing 8A
ENSMUSG00000042116	-0.175653	-0.218454	0.467365	0.643019	0.685819	Vwa1	von Willebrand factor A domain containing 1
ENSMUSG00000042148	-0.104181	-0.288624	0.223697	0.327877	0.51232	Cox10	COX10 homolog, cytochrome c oxidase assembly protein, heme A: farnesyltransferase (yeast)
ENSMUSG00000042190	-0.14352	-0.165971	0.408879	0.552399	0.57485	Cmklr1	chemokine-like receptor 1
ENSMUSG00000042298	-0.204697	-0.613575	-0.142671	0.0620255	0.470904	Ttc19	tetratricopeptide repeat domain 19
ENSMUSG00000042312	-0.113321	0.424823	-0.127364	-0.0140427	-0.552187	S100a13	S100 calcium binding protein A13
ENSMUSG00000042328	0.0776436	-0.388563	0.157742	0.0800985	0.546305	HPS4	Hermansky-Pudlak syndrome 4 homolog (human)
ENSMUSG00000042359	0.0548748	0.714441	0.0207232	-0.0341516	-0.693717	Osbpl6	oxysterol binding protein-like 6
ENSMUSG00000042404	0.142274	-0.303635	0.357921	0.215647	0.661556	Dennd4b	DENN/MADD domain containing 4B
ENSMUSG00000042428	0.282594	0.816997	-0.354333	-0.636928	-1.17133	Mgat3	mannoside acetylglucosaminyltransferase 3
ENSMUSG00000042429	0.0833723	0.774896	-0.0553995	-0.138772	-0.830296	Adora1	adenosine A1 receptor
ENSMUSG00000042436	0.224065	0.83113	-0.451283	-0.675348	-1.28241	Mfap4	microfibrillar-associated protein 4
ENSMUSG00000042476	-0.159403	-0.6062	0.211448	0.370851	0.817649	Abcb4	ATP-binding cassette, sub-family B (MDR/TAP), member 4
ENSMUSG00000042485	0.27275	0.283915	-0.615501	-0.888251	-0.899417	Mustn1	musculoskeletal, embryonic nuclear protein 1
ENSMUSG00000042487	-0.846337	-0.0947388	-0.218991	0.627346	-0.124252	Leo1	Leo1, Paf1/RNA polymerase II complex component, homolog (S. cerevisiae)
ENSMUSG00000042515	-0.0392617	1.39105	0.407017	0.446279	-0.984031	Mum1l1	melanoma associated antigen (mutated) 1-like 1
ENSMUSG00000042594	0.197439	-0.309131	0.223881	0.0264414	0.533012	SH2B3	similar to lymphocyte-specific adaptor protein Lnk; SH2B adaptor protein 3
ENSMUSG00000042608	0.0705794	0.000456845	0.57476	0.504181	0.574303	Stk40	serine/threonine kinase 40
ENSMUSG00000042622	-0.946429	-0.656716	-0.92703	0.0193988	-0.270315	Maff	v-maf musculoaponeurotic fibrosarcoma oncogene family, protein F (avian)
ENSMUSG00000042644	0.0595392	-0.703476	-0.0759581	-0.135497	0.627517	Itpr3	inositol 1,4,5-triphosphate receptor 3
ENSMUSG00000042712	-0.119756	0.0842747	-0.492171	-0.372414	-0.576445	Wbp5	WW domain binding protein 5
ENSMUSG00000042745	-0.386987	-1.09903	-0.550897	-0.16391	0.548132	Id1	inhibitor of DNA binding 1
ENSMUSG00000042804	-0.076966	-0.120385	0.520682	0.597648	0.641067	Gpr153	G protein-coupled receptor 153
ENSMUSG00000042826	0.211794	0.783298	0.0275137	-0.18428	-0.755784	Fgf11	fibroblast growth factor 11
ENSMUSG00000042828	-0.228601	-0.307593	0.386663	0.615265	0.694256	trim72	tripartite motif-containing 72
ENSMUSG00000042842	0.16777	0.663622	0.503654	0.335884	-0.159968	Serpinb6b	serine (or cysteine) peptidase inhibitor, clade B, member 6b
ENSMUSG00000042895	-0.608497	-1.14299	0.233687	0.842184	1.37668	Abra	actin-binding Rho activating protein
ENSMUSG00000042978	0.170526	-0.224332	0.336386	0.16586	0.560718	Sbk1	SH3-binding kinase 1
ENSMUSG00000042985	2.10913	0.571066	-2.73073	-4.83986	-3.30179	Upk3b	uroplakin 3B
ENSMUSG00000043004	0.434833	0.93777	-0.62757	-1.0624	-1.56534	GNG2	guanine nucleotide binding protein (G protein), gamma 2
ENSMUSG00000043017	0.787982	0.677783	1.16032	0.372336	0.482535	Ptgir	prostaglandin I receptor (IP)
ENSMUSG00000043091	-0.567371	0.537298	0.143946	0.711317	-0.393353	Tuba1c	tubulin, alpha 1C; predicted gene 6682
ENSMUSG00000043099	1.24642	0.15565	1.4549	0.208481	1.29925	Hic1	hypermethylated in cancer 1
ENSMUSG00000043110	2.42653	1.11253	-1.71475	-4.14128	-2.82728	Lrrn4	leucine rich repeat neuronal 4
ENSMUSG00000043144	-0.467022	-4.48857	0.494384	0.961407	4.98295	Aqp6	aquaporin 6
ENSMUSG00000043323	0.265129	-0.323993	0.18998	-0.075149	0.513973	Fbrsl1	RIKEN cDNA 2410025L10 gene
ENSMUSG00000043384	-0.0940069	1.1919	0.121249	0.215256	-1.07065	GPRASP1	G protein-coupled receptor associated sorting protein 1
ENSMUSG00000043415	-0.561163	-1.78656	-0.692552	-0.131388	1.09401	Otud1	OTU domain containing 1
ENSMUSG00000043587	0.103936	0.759281	-0.287167	-0.391103	-1.04645	Acpl2	acid phosphatase-like 2
ENSMUSG00000043613	-0.534548	0.728132	-0.567718	-0.0331697	-1.29585	Mmp3	matrix metallopeptidase 3
ENSMUSG00000043635	0.400062	-0.458122	-0.663937	-1.064	-0.205815	Adamts3	a disintegrin-like and metallopeptidase (reprolysin type) with thrombospondin type 1 motif, 3
ENSMUSG00000043668	-0.0730055	1.17511	0.522762	0.595767	-0.652352	Tox3	TOX high mobility group box family member 3
ENSMUSG00000043795	-0.26915	-1.53489	-0.797623	-0.528473	0.737266	Prr33	predicted gene 14492
ENSMUSG00000043811	-0.927666	-0.373534	0.279536	1.2072	0.65307	Rtn4r	reticulon 4 receptor
ENSMUSG00000043822	-0.0311341	0.0880178	0.507602	0.538736	0.419584	Adamtsl5	ADAMTS-like 5
ENSMUSG00000043929	0.220179	0.228543	-0.290404	-0.510583	-0.518946	Klhl15	kelch-like 15 (Drosophila)
ENSMUSG00000043953	0.391298	-0.511888	-0.507335	-0.898634	0.00455284	Ccrl2	chemokine (C-C motif) receptor-like 2
ENSMUSG00000044060	0.116324	0.472519	-0.220162	-0.336486	-0.692681	A830010M20Rik	RIKEN cDNA A830010M20 gene
ENSMUSG00000044068	0.217758	0.602592	-0.0573971	-0.275155	-0.659989	Zrsr1	zinc finger (CCCH type), RNA binding motif and serine/arginine rich 1
ENSMUSG00000044071	-0.180252	-0.909861	-0.0585164	0.121735	0.851345	Fam19a2	family with sequence similarity 19, member A2
ENSMUSG00000044206	0.930139	1.97263	-0.281805	-1.21194	-2.25444	Vsig4	V-set and immunoglobulin domain containing 4
ENSMUSG00000044258	-0.530633	-0.311525	-0.805717	-0.275084	-0.494192	Ctla2a	cytotoxic T lymphocyte-associated protein 2 alpha
ENSMUSG00000044317	-0.259567	-0.725482	0.0988041	0.358371	0.824286	Gpr4	G protein-coupled receptor 4
ENSMUSG00000044338	0.849182	-0.244324	1.01667	0.167492	1.261	Aplnr	apelin receptor
ENSMUSG00000044393	0.178746	0.651118	-0.269432	-0.448178	-0.920551	Dsg2	desmoglein 2; similar to Dsg2 protein
ENSMUSG00000044405	1.86981	1.58895	-0.941888	-2.8117	-2.53083	Adig	cDNA sequence BC054059
ENSMUSG00000044408	-0.0747402	0.199426	-0.330738	-0.255998	-0.530164	Sptssa	RIKEN cDNA 1110002B05 gene
ENSMUSG00000044456	-0.427974	-0.894253	0.20576	0.633734	1.10001	Rin3	Ras and Rab interactor 3
ENSMUSG00000044533	-1.13304	-0.835853	-1.03413	0.0989047	-0.198279	Rps2	predicted gene 9168; predicted gene 7561; predicted gene 12091; predicted gene 5921; predicted gene 8841; predicted gene 8842; predicted gene 7143; predicted gene 4968; predicted gene 6576; predicted gene 8520; predicted gene 7520; similar to 40S ribosomal protein S2; ribosomal protein S2 pseudogene; predicted gene 11687; predicted gene 7502; similar to MGC27348 protein; predicted gene 6456; pred…
ENSMUSG00000044562	0.0165516	-0.698783	0.0545301	0.0379785	0.753313	Rasip1	Ras interacting protein 1
ENSMUSG00000044583	-0.750872	-0.56959	-1.12371	-0.37284	-0.554122	TLR7	toll-like receptor 7
ENSMUSG00000044674	0.500973	0.550572	0.0686917	-0.432282	-0.48188	Fzd1	frizzled homolog 1 (Drosophila)
ENSMUSG00000044676	0.56838	-0.0833391	-0.246418	-0.814798	-0.163078	Zfp612	zinc finger protein 612
ENSMUSG00000044716	-0.294865	-0.18285	0.423713	0.718578	0.606564	Dok7	docking protein 7
ENSMUSG00000044770	-0.321196	-0.217934	0.952476	1.27367	1.17041	Scml4	sex comb on midleg-like 4 (Drosophila)
ENSMUSG00000044786	0.592929	-1.55502	-1.59719	-2.19012	-0.0421724	Zfp36	zinc finger protein 36
ENSMUSG00000044813	0.227121	-0.339416	0.338593	0.111472	0.67801	Shb	src homology 2 domain-containing transforming protein B
ENSMUSG00000044906	0.0565316	-0.450289	0.2213	0.164769	0.671589	4930503L19Rik	RIKEN cDNA 4930503L19 gene
ENSMUSG00000044968	-0.217279	0.298757	0.443361	0.660639	0.144603	NAPEPLD	N-acyl phosphatidylethanolamine phospholipase D
ENSMUSG00000044991	0.292182	-0.770691	-0.634813	-0.926996	0.135878	1110034G24Rik	RIKEN cDNA 1110034G24 gene
ENSMUSG00000045092	-0.728292	-0.881756	-1.37895	-0.650655	-0.497191	S1pr1	sphingosine-1-phosphate receptor 1
ENSMUSG00000045103	0.187962	0.699269	0.394364	0.206402	-0.304904	Dmd	dystrophin, muscular dystrophy
ENSMUSG00000045201	0.0353957	0.54014	-0.266652	-0.302047	-0.806792	LRRC3B	leucine rich repeat containing 3B
ENSMUSG00000045287	0.178253	0.631138	0.0756533	-0.1026	-0.555485	Rtn4rl1	reticulon 4 receptor-like 1
ENSMUSG00000045365	0.172822	0.368485	0.609281	0.436459	0.240796	RBM15B	RNA binding motif protein 15B
ENSMUSG00000045377	0.0744664	-0.734746	-0.0206909	-0.0951573	0.714055	Tmem88	transmembrane protein 88
ENSMUSG00000045414	0.0703145	0.266502	0.516647	0.446333	0.250145	1190002N15Rik	hypothetical protein LOC100044725; RIKEN cDNA 1190002N15 gene
ENSMUSG00000045534	-0.916559	-0.856059	-0.892161	0.024399	-0.0361011	Kcna5	potassium voltage-gated channel, shaker-related subfamily, member 5
ENSMUSG00000045613	0.0972553	0.686649	-0.123727	-0.220982	-0.810376	Chrm2	cholinergic receptor, muscarinic 2, cardiac
ENSMUSG00000045629	-0.045435	-0.506965	0.0487638	0.0941988	0.555729	Sh3tc2	SH3 domain and tetratricopeptide repeats 2
ENSMUSG00000045659	0.806493	1.31487	0.241187	-0.565307	-1.07368	Plekha7	pleckstrin homology domain containing, family A member 7
ENSMUSG00000045664	-0.136037	-0.557289	0.224371	0.360408	0.78166	Cdc42ep2	CDC42 effector protein (Rho GTPase binding) 2
ENSMUSG00000045679	-0.0442539	0.488698	-0.49422	-0.449966	-0.982917	Pqlc3	PQ loop repeat containing
ENSMUSG00000045761	-0.188296	-0.428288	0.109877	0.298174	0.538165	Fam179a	family with sequence similarity 179, member A
ENSMUSG00000045776	-0.0199316	-1.69291	-0.209171	-0.189239	1.48374	Lrtm1	leucine-rich repeats and transmembrane domains 1
ENSMUSG00000045817	0.829017	0.219914	0.300012	-0.529006	0.0800973	Zfp36l2	zinc finger protein 36, C3H type-like 2
ENSMUSG00000045875	0.275772	-1.76192	0.350684	0.0749124	2.1126	Adra1a	adrenergic receptor, alpha 1a
ENSMUSG00000046182	-0.579459	0.553533	0.34618	0.925639	-0.207353	Gsg1l	GSG1-like
ENSMUSG00000046191	-0.0697279	-0.881178	-0.185629	-0.115901	0.695549	Pcdhb20	protocadherin beta 20
ENSMUSG00000046229	0.17223	-0.55832	0.865091	0.692861	1.42341	Scand1	SCAN domain-containing 1
ENSMUSG00000046314	0.229151	0.229059	-0.282418	-0.51157	-0.511477	Stxbp6	syntaxin binding protein 6 (amisyn)
ENSMUSG00000046329	0.245045	0.689079	0.459751	0.214706	-0.229328	Slc25a23	solute carrier family 25 (mitochondrial carrier; phosphate carrier), member 23
ENSMUSG00000046345	-0.553779	-0.550915	-0.663145	-0.109366	-0.11223	Smco1	RIKEN cDNA 2310010M20 gene
ENSMUSG00000046402	0.347191	0.054888	-0.334958	-0.682149	-0.389846	Rbp1	retinol binding protein 1, cellular
ENSMUSG00000046432	0.0772226	0.560436	-0.277795	-0.355018	-0.838232	Ngfrap1	nerve growth factor receptor (TNFRSF16) associated protein 1
ENSMUSG00000046442	-0.000545073	0.598548	-0.00285186	-0.00230678	-0.6014	Ppm1e	protein phosphatase 1E (PP2C domain containing)
ENSMUSG00000046470	-0.0812553	-0.213368	0.869264	0.950519	1.08263	Sox18	SRY-box containing gene 18
ENSMUSG00000046480	-0.283122	-1.00252	-0.177981	0.105141	0.824542	Scn4b	sodium channel, type IV, beta
ENSMUSG00000046546	0.307012	-0.131191	0.569736	0.262724	0.700927	Fam43a	family with sequence similarity 43, member A
ENSMUSG00000046598	-0.389679	-3.19782	-0.291799	0.0978801	2.90602	BDH1	3-hydroxybutyrate dehydrogenase, type 1
ENSMUSG00000046718	0.628523	-0.0969622	-0.20857	-0.837092	-0.111607	Bst2	bone marrow stromal cell antigen 2
ENSMUSG00000046794	-0.175265	0.901915	0.526856	0.702121	-0.37506	Ppp1r3b	protein phosphatase 1, regulatory (inhibitor) subunit 3B
ENSMUSG00000046805	-0.012135	0.24287	-0.606569	-0.594434	-0.849439	Mpeg1	macrophage expressed gene 1
ENSMUSG00000046841	-0.213494	0.172859	0.382338	0.595832	0.209479	Ckap4	cytoskeleton-associated protein 4
ENSMUSG00000046916	0.252266	-0.0721176	0.648274	0.396009	0.720392	Myct1	myc target 1
ENSMUSG00000046997	-0.231496	1.15176	1.15064	1.38214	-0.00111765	Spsb4	splA/ryanodine receptor domain and SOCS box containing 4
ENSMUSG00000047036	0.352749	-0.344961	-0.246438	-0.599188	0.0985221	Zfp445	zinc finger protein 445
ENSMUSG00000047123	0.146957	-0.303966	0.293966	0.147009	0.597932	Ticam1	toll-like receptor adaptor molecule 1
ENSMUSG00000047139	0.470518	0.904563	-1.54055	-2.01107	-2.44511	Cd24a	CD24a antigen
ENSMUSG00000047205	0.065787	-0.553302	-0.568739	-0.634525	-0.015437	Dusp18	dual specificity phosphatase 18
ENSMUSG00000047242	0.0916307	0.50285	-0.18587	-0.277501	-0.68872	Taf9b	TAF9B RNA polymerase II, TATA box binding protein (TBP)-associated factor
ENSMUSG00000047250	0.550811	0.50284	-0.0568367	-0.607648	-0.559677	Ptgs1	prostaglandin-endoperoxide synthase 1
ENSMUSG00000047330	0.18844	-0.44871	-0.967068	-1.15551	-0.518358	Kcne4	potassium voltage-gated channel, Isk-related subfamily, gene 4
ENSMUSG00000047414	0.732256	0.225429	-0.73878	-1.47104	-0.96421	Flrt2	fibronectin leucine rich transmembrane protein 2
ENSMUSG00000047446	-0.292846	0.256565	-0.916267	-0.623422	-1.17283	ARL4A	ADP-ribosylation factor-like 4A
ENSMUSG00000047719	-0.250001	-0.176212	0.334932	0.584933	0.511144	Ubiad1	UbiA prenyltransferase domain containing 1
ENSMUSG00000047747	-0.0749329	-0.272253	0.317179	0.392112	0.589432	Rnf150	ring finger protein 150; similar to ring finger protein 150
ENSMUSG00000047749	0.511712	0.712889	0.266373	-0.245339	-0.446516	Zc3hav1l	zinc finger CCCH-type, antiviral 1-like
ENSMUSG00000047824	0.329654	0.404784	0.511146	0.181492	0.106362	PYGO2	pygopus 2
ENSMUSG00000047867	-0.329196	-0.624298	-0.630119	-0.300923	-0.00582157	Gimap6	GTPase, IMAP family member 6
ENSMUSG00000047875	0.220824	-0.512278	0.129501	-0.0913238	0.641779	Gpr157	similar to G protein-coupled receptor 157; G protein-coupled receptor 157
ENSMUSG00000047963	-0.0841667	0.731107	-0.51431	-0.430144	-1.24542	Stbd1	starch binding domain 1
ENSMUSG00000048040	1.61417	2.41517	-1.35004	-2.96421	-3.76521	Arxes2	RIKEN cDNA 6530401D17 gene; RIKEN cDNA 2900062L11 gene
ENSMUSG00000048070	-0.181047	1.00123	-0.966284	-0.785237	-1.96752	Pirt	RIKEN cDNA A530088H08 gene
ENSMUSG00000048096	0.543601	0.531023	-0.670257	-1.21386	-1.20128	Lmod1	leiomodin 1 (smooth muscle)
ENSMUSG00000048126	0.0194625	-0.413547	0.369414	0.349952	0.782961	Col6a3	collagen, type VI, alpha 3
ENSMUSG00000048218	0.573988	0.0845977	-0.278464	-0.852452	-0.363062	Amigo2	adhesion molecule with Ig like domain 2
ENSMUSG00000048249	0.301985	0.450269	-0.138404	-0.44039	-0.588674	Crebrf	RIKEN cDNA A930001N09 gene
ENSMUSG00000048337	0.135298	-0.244886	0.649357	0.514058	0.894242	Npy4r	pancreatic polypeptide receptor 1
ENSMUSG00000048371	0.519614	-0.477559	-0.329553	-0.849168	0.148006	Pdp2	RIKEN cDNA 4833426J09 gene
ENSMUSG00000048489	-0.986203	-1.90373	-2.40124	-1.41504	-0.497513	8430408G22Rik	RIKEN cDNA 8430408G22 gene
ENSMUSG00000048490	0.311644	0.0364949	-0.340541	-0.652185	-0.377036	NRIP1	nuclear receptor interacting protein 1
ENSMUSG00000048546	-0.0542352	-0.413104	-0.754043	-0.699808	-0.34094	Tob2	transducer of ERBB2, 2
ENSMUSG00000048696	0.418807	0.00878861	0.597191	0.178384	0.588402	Mex3d	mex3 homolog D (C. elegans)
ENSMUSG00000048878	0.225247	0.502666	0.198585	-0.0266616	-0.304081	Hexim1	hexamethylene bis-acetamide inducible 1
ENSMUSG00000048899	0.260681	0.871964	0.0461386	-0.214543	-0.825825	Rimkla	ribosomal modification protein rimK-like family member A
ENSMUSG00000049001	0.531015	0.82508	-0.142548	-0.673562	-0.967627	Ndnf	RIKEN cDNA A930038C07 gene
ENSMUSG00000049044	-0.0763254	-0.54753	-0.0739561	0.00236929	0.473574	Rapgef4	Rap guanine nucleotide exchange factor (GEF) 4
ENSMUSG00000049047	0.0375621	0.115919	-0.639824	-0.677386	-0.755744	ARMCX3	armadillo repeat containing, X-linked 3; hypothetical protein LOC100044266; predicted gene 9299
ENSMUSG00000049103	1.21072	1.18194	-0.124425	-1.33515	-1.30637	CCR2	chemokine (C-C motif) receptor 2
ENSMUSG00000049115	0.0278428	-0.582759	-0.155482	-0.183325	0.427276	Agtr1a	angiotensin II receptor, type 1a
ENSMUSG00000049134	0.0897117	-0.292533	0.5634	0.473688	0.855933	Nrap	nebulin-related anchoring protein
ENSMUSG00000049436	1.34372	0.736695	-2.42845	-3.77216	-3.16514	Upk1b	uroplakin 1B
ENSMUSG00000049517	-0.105057	0.241847	-0.268177	-0.16312	-0.510024	Rps23	predicted gene 8624; predicted gene 9701; predicted gene 8467; predicted gene 15450; ribosomal protein S23; similar to yeast ribosomal protein S28 homologue; predicted gene 5148; similar to ribosomal protein S23; predicted gene 10054
ENSMUSG00000049521	0.100669	-0.239856	0.507216	0.406547	0.747072	Cdc42ep1	CDC42 effector protein (Rho GTPase binding) 1
ENSMUSG00000049536	-0.0455905	0.478271	-0.128263	-0.0826724	-0.606534	Tceal1	transcription elongation factor A (SII)-like 1
ENSMUSG00000049577	-0.105079	-0.12743	0.535933	0.641012	0.663363	Zfpm1	zinc finger protein, multitype 1; similar to FOG
ENSMUSG00000049588	-0.361778	0.517314	-0.137393	0.224385	-0.654706	Ccdc69	coiled-coil domain containing 69
ENSMUSG00000049643	-0.0705863	-0.146001	0.444139	0.514725	0.59014	2310022A10Rik	RIKEN cDNA 2310022A10 gene
ENSMUSG00000049791	-0.249926	-0.786542	-0.737166	-0.48724	0.0493764	Fzd4	frizzled homolog 4 (Drosophila)
ENSMUSG00000049804	-0.479392	0.154597	-0.759819	-0.280427	-0.914416	Armcx4	armadillo repeat containing, X-linked 4
ENSMUSG00000049807	0.0460835	-0.302843	0.212555	0.166472	0.515398	ARHGAP23	RIKEN cDNA 4933428G20 gene
ENSMUSG00000049871	-0.51141	-0.417273	1.26133	1.77274	1.6786	Nlrc3	NLR family, CARD domain containing 3
ENSMUSG00000049872	0.275174	0.713411	0.184508	-0.0906662	-0.528903	Fam26e	family with sequence similarity 26, member E
ENSMUSG00000049892	0.127836	-1.33956	-2.67581	-2.80364	-1.33625	Rasd1	RAS, dexamethasone-induced 1
ENSMUSG00000049907	-0.214276	0.460462	1.02989	1.24417	0.569428	Rasl11b	RAS-like, family 11, member B
ENSMUSG00000049999	0.0539936	0.571451	0.130933	0.0769394	-0.440518	Ppp1r3d	protein phosphatase 1, regulatory subunit 3D
ENSMUSG00000050010	0.188701	-1.13763	0.212771	0.0240692	1.3504	Shisa3	shisa homolog 3 (Xenopus laevis)
ENSMUSG00000050052	0.221693	0.727982	0.190333	-0.0313599	-0.537649	Tdrp	RIKEN cDNA 2610019F03 gene
ENSMUSG00000050105	0.615896	0.276415	1.15827	0.54237	0.881851	Grrp1	glycine/arginine rich protein 1
ENSMUSG00000050199	-0.0927316	0.519906	-0.106463	-0.013731	-0.626368	Lgr4	leucine-rich repeat-containing G protein-coupled receptor 4
ENSMUSG00000050212	0.370681	-0.0703631	0.574617	0.203936	0.64498	Fam176b	family with sequence similarity 176, member B
ENSMUSG00000050271	0.237076	-0.634047	0.209463	-0.0276128	0.84351	D8Ertd82e	DNA segment, Chr 8, ERATO Doi 82, expressed
ENSMUSG00000050288	0.670062	1.04145	0.683247	0.0131847	-0.358205	Fzd2	frizzled homolog 2 (Drosophila)
ENSMUSG00000050335	0.213208	1.41533	-0.914888	-1.1281	-2.33022	Lgals3	lectin, galactose binding, soluble 3
ENSMUSG00000050379	-0.108052	0.766206	-0.389372	-0.28132	-1.15558	Sept6	septin 6
ENSMUSG00000050390	0.528385	-0.368709	0.804508	0.276124	1.17322	C77080	expressed sequence C77080
ENSMUSG00000050621	-0.08395	0.391393	-0.259072	-0.175122	-0.650465	Rps27rt	predicted gene 4525; predicted gene 9846; predicted gene 15531; ribosomal protein S27; predicted gene 4180
ENSMUSG00000050919	0.016298	-0.7434	-0.0183619	-0.0346599	0.725038	Zfp366	zinc finger protein 366
ENSMUSG00000051022	0.573451	0.0165392	-0.166422	-0.739873	-0.182961	Hs3st1	heparan sulfate (glucosamine) 3-O-sulfotransferase 1
ENSMUSG00000051107	-0.194908	-0.266082	0.259268	0.454176	0.52535	-
ENSMUSG00000051166	0.341129	0.315161	-0.361774	-0.702902	-0.676934	Eml5	echinoderm microtubule associated protein like 5
ENSMUSG00000051331	0.235442	-0.402132	0.300233	0.0647911	0.702365	Cacna1c	calcium channel, voltage-dependent, L type, alpha 1C subunit
ENSMUSG00000051373	-0.0256448	-0.220591	0.44463	0.470275	0.665222	Ppapdc3	phosphatidic acid phosphatase type 2 domain containing 3
ENSMUSG00000051375	0.230517	-0.500519	0.554188	0.323671	1.05471	Pcdh1	protocadherin 1
ENSMUSG00000051439	-0.0560795	-0.929121	-0.858824	-0.802745	0.0702974	Cd14	CD14 antigen
ENSMUSG00000051495	-0.499204	-0.772415	-1.39128	-0.892072	-0.618861	Irf2bp2	interferon regulatory factor 2 binding protein 2
ENSMUSG00000051579	-0.077014	0.352724	-0.575979	-0.498965	-0.928704	TCEAL8	transcription elongation factor A (SII)-like 8; similar to transcription elongation factor A (SII)-like 8
ENSMUSG00000051596	2.30778	2.57708	-2.11487	-4.42265	-4.69195	Otop1	transcription elongation factor A (SII)-like 8; similar to transcription elongation factor A (SII)-like 8
ENSMUSG00000051984	0.0140055	-0.568987	0.0847147	0.0707092	0.653701	Sec31b	otopetrin 1
ENSMUSG00000052248	-0.00261585	0.387145	-0.408275	-0.405659	-0.79542	SEC31B	Sec31 homolog B (S. cerevisiae)
ENSMUSG00000052305	3.04404	0.754113	0.568604	-2.47543	-0.185509	Hbb-bs; Hbb-b1	hemoglobin, beta adult major chain; hemoglobin, beta adult minor chain
ENSMUSG00000052397	0.322723	0.571759	0.191029	-0.131694	-0.38073	Ezr	ezrin; hypothetical protein LOC100044177
ENSMUSG00000052632	0.117027	-0.232602	0.271136	0.154109	0.503739	Asap2	development and differentiation enhancing factor 2
ENSMUSG00000052713	0.594188	0.61155	0.451964	-0.142224	-0.159585	Zfp608	zinc finger protein 608
ENSMUSG00000052727	0.27117	0.622004	0.0493314	-0.221839	-0.572673	Map1b	microtubule-associated protein 1B
ENSMUSG00000052751	0.120519	-0.123531	0.513676	0.393157	0.637207	REPIN1	replication initiator 1
ENSMUSG00000052821	0.380448	0.382258	-0.56376	-0.944208	-0.946018	Cysltr1	cysteinyl leukotriene receptor 1
ENSMUSG00000052837	1.28942	-0.937585	-0.599607	-1.88903	0.337978	Junb	Jun-B oncogene
ENSMUSG00000052911	0.0730782	-0.11261	0.510099	0.437021	0.622709	Lamb2	laminin, beta 2
ENSMUSG00000052921	-0.045503	-0.265284	0.27992	0.325423	0.545204	ARHGEF15	Rho guanine nucleotide exchange factor (GEF) 15
ENSMUSG00000052957	0.180054	-0.172023	-0.391395	-0.571448	-0.219372	Gas1	growth arrest specific 1
ENSMUSG00000052981	-0.339863	0.358838	0.416626	0.756489	0.0577878	Ube2ql1	RIKEN cDNA 3110006E14 gene
ENSMUSG00000053093	-0.240329	0.0743101	0.883147	1.12348	0.808836	Myh7	myosin, heavy polypeptide 7, cardiac muscle, beta
ENSMUSG00000053158	0.0315537	-0.267439	0.286022	0.254469	0.553461	Fes	feline sarcoma oncogene
ENSMUSG00000053192	-0.183349	0.328155	0.349087	0.532435	0.0209318	Mllt11	myeloid/lymphoid or mixed-lineage leukemia (trithorax homolog, Drosophila); translocated to, 11
ENSMUSG00000053332	0.0724398	-0.0205611	-0.523316	-0.595756	-0.502755	-
ENSMUSG00000053411	0.430235	0.579929	0.223733	-0.206502	-0.356196	Cbx7	chromobox homolog 7
ENSMUSG00000053441	-0.154261	-0.399057	-1.50472	-1.35046	-1.10567	Adamts19	a disintegrin-like and metallopeptidase (reprolysin type) with thrombospondin type 1 motif, 19
ENSMUSG00000053560	1.33272	-1.16894	-0.715493	-2.04822	0.453442	Ier2	immediate early response 2
ENSMUSG00000053835	0.292226	-0.116182	0.392088	0.0998624	0.508271	H2-T24	similar to histocompatibility 2, T region locus 24; histocompatibility 2, T region locus 24
ENSMUSG00000053897	1.00212	0.65416	-0.830486	-1.8326	-1.48465	SLC39A8	solute carrier family 39 (metal ion transporter), member 8
ENSMUSG00000053964	0.249938	-0.0265199	-0.620455	-0.870394	-0.593935	Lgals4	lectin, galactose binding, soluble 6; hypothetical protein LOC100044254; lectin, galactose binding, soluble 4
ENSMUSG00000054072	1.10069	-0.241103	-0.310389	-1.41108	-0.0692866	iigp1	interferon inducible GTPase 1; interferon-inducible GTPase-like
ENSMUSG00000054203	-0.771427	-1.36729	-1.70646	-0.93503	-0.339167	Ifi205	interferon activated gene 205
ENSMUSG00000054364	-0.160887	-0.803207	-0.63089	-0.470003	0.172317	Rhob	ras homolog gene family, member B
ENSMUSG00000054404	-0.192973	-0.703946	-0.176952	0.0160206	0.526994	Slfn5	schlafen 5; hypothetical protein LOC100047131
ENSMUSG00000054428	-0.178679	0.584908	-0.142775	0.0359043	-0.727683	Atpif1	ATPase inhibitory factor 1
ENSMUSG00000054588	-0.238218	-0.821003	-0.555426	-0.317208	0.265577	-	predicted gene, EG634650; guanylate-binding protein 10; RIKEN cDNA 5830443L24 gene
ENSMUSG00000054619	0.325287	0.627091	0.0459814	-0.279306	-0.581109	Mettl7a1	methyltransferase like 7A1
ENSMUSG00000054641	-0.0799823	0.0232929	-1.00899	-0.929008	-1.03228	Mmrn1	multimerin 1
ENSMUSG00000054675	1.00738	0.335984	-0.56019	-1.56757	-0.896173	Tmem119	transmembrane protein 119
ENSMUSG00000054716	0.253484	-0.607662	0.543154	0.289669	1.15082	Zfp771	zinc finger protein 771; similar to crooked legs CG14938-PB
ENSMUSG00000054717	-0.239208	-0.524213	-0.87475	-0.635542	-0.350537	Hmgb2	predicted gene 13160; predicted gene 8681; predicted gene 13237; predicted gene 4169; predicted gene 8284; similar to High mobility group box 2; predicted gene 13167; high mobility group box 2; predicted gene 13232
ENSMUSG00000054720	-0.381108	-0.789548	-0.266552	0.114556	0.522996	Lrrc8c	leucine rich repeat containing 8 family, member C
ENSMUSG00000054723	0.585853	0.819584	0.189602	-0.396251	-0.629982	Vmac	expressed sequence AI662250
ENSMUSG00000054889	0.154603	-0.0737438	0.469957	0.315354	0.543701	Dsp	desmoplakin
ENSMUSG00000055116	-2.92179	-0.205628	-1.59393	1.32786	-1.3883	Arntl	aryl hydrocarbon receptor nuclear translocator-like
ENSMUSG00000055148	0.921202	-0.874289	-0.472466	-1.39367	0.401823	Klf2	Kruppel-like factor 2 (lung)
ENSMUSG00000055254	1.22058	0.560343	-1.67812	-2.8987	-2.23846	Ntrk2	neurotrophic tyrosine kinase, receptor, type 2
ENSMUSG00000055320	-0.0330225	-0.255696	0.381083	0.414105	0.636778	Tead1	TEA domain family member 1
ENSMUSG00000055430	0.368816	1.87639	-0.600016	-0.968831	-2.47641	Nap1l5	nucleosome assembly protein 1-like 5
ENSMUSG00000055435	0.0442284	-0.376317	-0.55571	-0.599938	-0.179393	Maf	similar to c-Maf long form; avian musculoaponeurotic fibrosarcoma (v-maf) AS42 oncogene homolog
ENSMUSG00000055485	0.0267677	-0.315562	0.335655	0.308887	0.651216	Soga1	hypothetical protein LOC639171; RIKEN cDNA 9830001H06 gene; similar to C34E11.3
ENSMUSG00000055491	0.102993	-0.213452	0.371856	0.268863	0.585308	Pprc1	peroxisome proliferative activated receptor, gamma, coactivator-related 1
ENSMUSG00000055632	-0.123065	-1.2512	0.0699306	0.192996	1.32113	Hmcn2	hemicentin 2
ENSMUSG00000055653	1.20629	0.0677188	-1.3895	-2.59579	-1.45722	Gpc3	glypican 3
ENSMUSG00000055782	0.932081	0.74583	-0.556577	-1.48866	-1.30241	Abcd2	ATP-binding cassette, sub-family D (ALD), member 2
ENSMUSG00000055805	0.00287914	-0.630387	0.296358	0.293479	0.926745	Fmnl1	formin-like 1
ENSMUSG00000055809	-0.286059	-0.974094	-0.173974	0.112086	0.80012	Dnaaf3	RIKEN cDNA 6030429G01 gene
ENSMUSG00000055850	0.0470304	0.545825	0.181314	0.134283	-0.364511	Rnf181	ring finger protein 181
ENSMUSG00000055865	-0.4013	-0.451265	0.176834	0.578133	0.628098	Fam19a3	family with sequence similarity 19, member A3
ENSMUSG00000055866	0.981278	-0.93109	0.891489	-0.0897883	1.82258	Per2	period homolog 2 (Drosophila)
ENSMUSG00000056116	0.273098	0.411951	-0.109063	-0.382161	-0.521014	H2-T22; H2-T9	histocompatibility 2, T region locus 9; hypothetical protein LOC100044191; histocompatibility 2, T region locus 10; hypothetical protein LOC100044190; histocompatibility 2, T region locus 22
ENSMUSG00000056313	-0.642379	-1.54676	-1.0574	-0.415021	0.489362	1810011O10Rik	RIKEN cDNA 1810011O10 gene
ENSMUSG00000056366	-0.331609	-0.592912	-0.325649	0.00596023	0.267263	-
ENSMUSG00000056413	0.318225	0.792179	0.370978	0.0527534	-0.421201	Adap1	ArfGAP with dual PH domains 1
ENSMUSG00000056423	-0.741007	0.17181	-3.24392	-2.50291	-3.41573	Uts2b	urotensin 2 domain containing
ENSMUSG00000056427	0.595087	0.697994	-0.167052	-0.762138	-0.865046	Slit3	slit homolog 3 (Drosophila)
ENSMUSG00000056492	-0.210102	-0.797967	-0.215842	-0.00573924	0.582125	Adgrf5	G protein-coupled receptor 116
ENSMUSG00000056553	-0.254526	-1.44182	-0.042625	0.211901	1.39919	Ptprn2	protein tyrosine phosphatase, receptor type, N polypeptide 2; similar to Protein tyrosine phosphatase, receptor type, N polypeptide 2
ENSMUSG00000056598	-0.191775	0.468423	-0.0681184	0.123657	-0.536542	Lrrc48	leucine rich repeat containing 48
ENSMUSG00000056708	-0.407208	-0.332745	0.312247	0.719455	0.644992	Ier5	immediate early response 5
ENSMUSG00000056832	-0.0526743	0.615457	0.00245499	0.0551293	-0.613002	Ttc26	tetratricopeptide repeat domain 26
ENSMUSG00000056917	-0.170089	-0.784114	0.190715	0.360804	0.974829	Sipa1	signal-induced proliferation associated gene 1
ENSMUSG00000056938	0.465802	0.694239	0.273104	-0.192697	-0.421134	Acbd4	acyl-Coenzyme A binding domain containing 4
ENSMUSG00000056973	0.567238	0.241446	-0.67184	-1.23908	-0.913286	Ces1d	carboxylesterase 3
ENSMUSG00000057098	0.308924	-0.0154841	-0.193172	-0.502096	-0.177688	Ebf1	early B-cell factor 1
ENSMUSG00000057123	0.425285	1.05908	-0.460278	-0.885562	-1.51935	Gja5	gap junction membrane channel protein alpha 5
ENSMUSG00000057315	-0.106992	0.3209	-0.327671	-0.22068	-0.648571	ARHGAP24	Rho GTPase activating protein 24
ENSMUSG00000057329	-0.125278	0.666253	0.35996	0.485238	-0.306293	Bcl2	predicted gene 3655; B-cell leukemia/lymphoma 2
ENSMUSG00000057606	-0.814095	0.266957	0.34822	1.16231	0.0812626	Colq	similar to Collagen-like tail subunit (single strand of homotrimer) of asymmetric acetylcholinesterase; collagen-like tail subunit (single strand of homotrimer) of asymmetric acetylcholinesterase
ENSMUSG00000057614	0.0847945	0.900951	-0.522622	-0.607416	-1.42357	Gnai1	guanine nucleotide binding protein (G protein), alpha inhibiting 1
ENSMUSG00000057672	0.112385	-0.441439	0.353446	0.241061	0.794885	Pkn1	protein kinase N1
ENSMUSG00000057719	0.128969	-0.253483	0.441172	0.312203	0.694655	Sh3rf2	SH3 domain containing ring finger 2
ENSMUSG00000057880	0.128772	-0.302676	0.241442	0.11267	0.544118	Abat	4-aminobutyrate aminotransferase
ENSMUSG00000057897	0.111778	-0.271443	0.285609	0.173831	0.557051	Camk2b	calcium/calmodulin-dependent protein kinase II, beta
ENSMUSG00000057969	-0.0467786	-0.265836	0.346647	0.393426	0.612483	Sema3b	sema domain, immunoglobulin domain (Ig), short basic domain, secreted, (semaphorin) 3B
ENSMUSG00000058258	0.1742	0.681667	-0.302443	-0.476643	-0.984109	Idi1	isopentenyl-diphosphate delta isomerase; similar to Isopentenyl-diphosphate delta isomerase; predicted gene 7655
ENSMUSG00000058297	0.678783	1.02535	-0.463565	-1.14235	-1.48892	Spock2	sparc/osteonectin, cwcv and kazal-like domains proteoglycan 2
ENSMUSG00000058360	0.0825036	-0.821267	0.161088	0.078584	0.982355	-
ENSMUSG00000058558	-0.0912586	0.258292	-0.28311	-0.191851	-0.541402	Rpl5	predicted gene 14217; predicted gene 7424; predicted gene 8934; ribosomal protein L5; similar to ribosomal protein L5; similar to 60S ribosomal protein L5; predicted gene 15616; predicted gene 15500; predicted gene 7625
ENSMUSG00000058600	0.0706241	0.409916	-0.298723	-0.369347	-0.708638	RpL30	predicted gene 4091; predicted gene 9703; predicted gene 12191; predicted gene 7429; similar to ribosomal protein L30; predicted gene 4483; ribosomal protein L30; predicted gene 2648; predicted gene 8808; predicted gene 6570; predicted gene 6109; ribosomal protein L30, pseudogene 2
ENSMUSG00000058624	-0.272574	0.132177	-0.477022	-0.204448	-0.609199	Gda	guanine deaminase
ENSMUSG00000058743	-0.655308	-0.00430516	0.472942	1.12825	0.477247	Kcnj14	potassium inwardly-rectifying channel, subfamily J, member 14
ENSMUSG00000058881	0.598739	0.283071	0.311953	-0.286787	0.0288814	Zfp516	zinc finger protein 516
ENSMUSG00000058979	0.0676108	-0.466242	0.0345126	-0.0330982	0.500754	Cecr5	cat eye syndrome chromosome region, candidate 5 homolog (human)
ENSMUSG00000059013	-0.344845	-1.00901	-0.447517	-0.102673	0.561497	Sh2d3c	SH2 domain containing 3C
ENSMUSG00000059149	-0.168273	-0.840346	-0.0274974	0.140775	0.812849	Mfsd4	major facilitator superfamily domain containing 4
ENSMUSG00000059173	0.0245827	0.160408	-0.45898	-0.483562	-0.619388	Pde1a	phosphodiesterase 1A, calmodulin-dependent
ENSMUSG00000059248	-0.0086006	-0.569299	0.191944	0.200545	0.761243	Sept9	septin 9
ENSMUSG00000059325	0.0543683	0.509754	-0.509186	-0.563554	-1.01894	hopx	HOP homeobox
ENSMUSG00000059422	-0.113616	-0.599391	-0.816055	-0.702439	-0.216664	-
ENSMUSG00000059456	0.262476	0.977801	-0.61108	-0.873556	-1.58888	Ptk2b	PTK2 protein tyrosine kinase 2 beta
ENSMUSG00000059498	-0.207827	-0.199506	-0.788153	-0.580326	-0.588647	Fcgr3	Fc receptor, IgG, low affinity III
ENSMUSG00000059824	2.32517	0.226105	2.35012	0.0249442	2.12401	Dbp	D site albumin promoter binding protein
ENSMUSG00000060012	-0.135585	-0.55276	0.100798	0.236383	0.653559	Kif13b	kinesin family member 13B
ENSMUSG00000060036	0.103492	0.724884	-0.350996	-0.454487	-1.07588	Rpl3	predicted gene 5879; similar to 60S ribosomal protein L3 (J1 protein); predicted gene 4959; predicted gene 6035; predicted gene 12816; ribosomal protein L3; predicted gene 5851; predicted gene 16468; predicted gene 5850
ENSMUSG00000060147	-0.226599	0.51818	-0.163471	0.063128	-0.681651	Serpinb6a	serine (or cysteine) peptidase inhibitor, clade B, member 6a
ENSMUSG00000060224	0.0112992	-0.588917	-0.701828	-0.713128	-0.112911	Pyroxd2	pyridine nucleotide-disulphide oxidoreductase domain 2
ENSMUSG00000060477	-0.465506	-0.325797	-0.626975	-0.161469	-0.301177	Irak2	interleukin-1 receptor-associated kinase 2
ENSMUSG00000060548	0.6494	1.18894	-0.456776	-1.10618	-1.64572	TNFRSF19	tumor necrosis factor receptor superfamily, member 19
ENSMUSG00000060586	0.606667	-0.00304644	-0.719132	-1.3258	-0.716085	H2-Eb1	histocompatibility 2, class II antigen E beta
ENSMUSG00000060675	0.104947	0.598603	0.180634	0.0756872	-0.417969	Pla2g16	phospholipase A2, group XVI
ENSMUSG00000060716	0.452225	1.44498	-0.0355003	-0.487726	-1.48048	Plekhh1	pleckstrin homology domain containing, family H (with MyTH4 domain) member 1
ENSMUSG00000060802	0.331672	0.355549	-0.365761	-0.697433	-0.721311	B2m	beta-2 microglobulin
ENSMUSG00000060938	-1.24709	-1.25169	-1.63261	-0.385527	-0.380924	Rpl26	ribosomal protein L26; predicted gene 15772; predicted gene 9197; predicted gene 13268; predicted gene 11826; predicted gene 8253; predicted gene 7606
ENSMUSG00000060961	0.660116	0.738611	0.190546	-0.46957	-0.548065	Slc4a4	solute carrier family 4 (anion exchanger), member 4
ENSMUSG00000060981	-0.199029	0.525076	-0.0728	0.126229	-0.597876	Hist1h4h	histone cluster 1, H4k; histone cluster 1, H4m; histone cluster 4, H4; similar to germinal histone H4 gene; histone cluster 1, H4h; histone cluster 1, H4j; histone cluster 1, H4i; histone cluster 1, H4d; histone cluster 1, H4c; histone cluster 1, H4f; histone cluster 1, H4b; histone cluster 1, H4a; histone cluster 2, H4; similar to histone H4
ENSMUSG00000061086	0.176583	0.427855	-1.57944	-1.75602	-2.0073	MYL4	myosin, light polypeptide 4
ENSMUSG00000061100	0.0718685	-0.163006	-1.98853	-2.0604	-1.82553	Retnla	resistin like alpha
ENSMUSG00000061119	0.34227	-0.175513	-0.343545	-0.685815	-0.168032	Prcp	prolylcarboxypeptidase (angiotensinase C)
ENSMUSG00000061331	1.45404	1.66025	1.58737	0.13333	-0.0728804	-
ENSMUSG00000061436	0.929773	0.960257	1.35126	0.421489	0.391005	Hipk2	homeodomain interacting protein kinase 2
ENSMUSG00000061479	-0.136672	-0.286625	0.222198	0.35887	0.508823	snrpa	predicted gene 8655; predicted gene 5145; predicted gene 8587; small nuclear ribonucleoprotein polypeptide A; predicted gene 5161
ENSMUSG00000061533	-0.321327	-0.782018	-0.381927	-0.0605995	0.400092	Cep128	RIKEN cDNA 4930534B04 gene
ENSMUSG00000061589	0.359053	-0.526407	0.0303522	-0.328701	0.556759	Dot1l	DOT1-like, histone H3 methyltransferase (S. cerevisiae)
ENSMUSG00000061718	0.110878	0.0030102	-2.18729	-2.29817	-2.1903	Ppp1r1b	protein phosphatase 1, regulatory (inhibitor) subunit 1B
ENSMUSG00000061780	1.83969	1.50154	-1.9401	-3.77978	-3.44164	Cfd	complement factor D (adipsin)
ENSMUSG00000061859	-0.145096	-1.08505	0.183874	0.32897	1.26893	Inadl	InaD-like (Drosophila)
ENSMUSG00000061983	-0.0246231	0.277864	-0.254438	-0.229815	-0.532303	Rps12	predicted gene 16422; predicted gene 6646; ribosomal protein S12; predicted gene 12334; predicted gene 5642; predicted gene 14059; predicted gene 5462; predicted gene 7698; predicted gene 7586; similar to ribosomal protein S12; predicted gene 14958; predicted gene 15887; predicted gene 10063; predicted gene 7601; predicted gene 9153; predicted gene 7671; predicted gene 9122; similar to 40S riboso…
ENSMUSG00000062077	-0.162345	-0.46609	0.0918417	0.254187	0.557931	Trim54	tripartite motif-containing 54
ENSMUSG00000062115	0.262938	-0.115536	0.402948	0.14001	0.518484	RAI1	retinoic acid induced 1
ENSMUSG00000062198	-0.170331	-0.571356	-0.329457	-0.159127	0.241898	2700097O09Rik	RIKEN cDNA 2700097O09 gene
ENSMUSG00000062209	0.459214	0.628928	0.0904601	-0.368754	-0.538468	Erbb4	v-erb-a erythroblastic leukemia viral oncogene homolog 4 (avian)
ENSMUSG00000062210	0.0485661	-0.000446182	-0.729129	-0.777696	-0.728683	Tnfaip8	tumor necrosis factor, alpha-induced protein 8
ENSMUSG00000062257	0.515241	-0.162236	-0.750349	-1.26559	-0.588113	Opcml	opioid binding protein/cell adhesion molecule-like
ENSMUSG00000062300	0.0204617	0.381424	-0.140756	-0.161218	-0.52218	Pvrl2	poliovirus receptor-related 2
ENSMUSG00000062312	0.252163	0.687854	0.163838	-0.088325	-0.524017	Erbb2	v-erb-b2 erythroblastic leukemia viral oncogene homolog 2, neuro/glioblastoma derived oncogene homolog (avian)
ENSMUSG00000062329	0.398131	0.907996	-0.325803	-0.723934	-1.2338	Cytl1	cytokine-like 1
ENSMUSG00000062353	0.530905	0.81108	0.548485	0.0175798	-0.262595	RPL26	ribosomal protein L26; predicted gene 15772; predicted gene 9197; predicted gene 13268; predicted gene 11826; predicted gene 8253; predicted gene 7606
ENSMUSG00000062488	1.23179	0.611525	0.253469	-0.978323	-0.358056	I830012O16Rik	RIKEN cDNA I830012O16 gene
ENSMUSG00000062825	-0.163874	-0.690145	-0.548689	-0.384815	0.141456	Actg1	predicted gene 8543; actin-like 8; predicted gene 7505; predicted gene 12715; predicted gene 12003; predicted gene 8399; predicted gene 6375; actin, gamma, cytoplasmic 1; similar to gamma-actin; predicted gene 4667; similar to cytoplasmic beta-actin; predicted gene 16385
ENSMUSG00000062933	-0.026682	0.45661	-0.247122	-0.220439	-0.703732	ppiA	predicted gene 9234; peptidylprolyl isomerase A
ENSMUSG00000062960	-0.231582	-0.512884	0.24051	0.472092	0.753394	Kdr	kinase insert domain protein receptor
ENSMUSG00000063011	1.70122	0.257413	-2.96081	-4.66203	-3.21822	Msln	mesothelin
ENSMUSG00000063015	0.0492031	0.381495	-0.340245	-0.389448	-0.72174	Ccni	cyclin I
ENSMUSG00000063060	0.284752	-0.423559	0.884168	0.599416	1.30773	Sox7	SRY-box containing gene 7
ENSMUSG00000063146	-0.021569	-0.221506	0.392445	0.414014	0.613951	Clip2	CAP-GLY domain containing linker protein 2
ENSMUSG00000063296	-0.194273	-0.598233	-0.02965	0.164623	0.568583	Tmem117	transmembrane protein 117
ENSMUSG00000063382	0.419778	-0.220376	0.297245	-0.122533	0.517621	Bcl9l	B-cell CLL/lymphoma 9-like
ENSMUSG00000063406	-0.555316	-0.283853	-0.593606	-0.0382906	-0.309753	Tmed5	transmembrane emp24 protein transport domain containing 5; similar to Transmembrane emp24 protein transport domain containing 5
ENSMUSG00000063415	0.575279	-3.3064	-2.02488	-2.60015	1.28152	CYP26B1	cytochrome P450, family 26, subfamily b, polypeptide 1
ENSMUSG00000063428	0.0573818	0.623228	0.257827	0.200446	-0.365401	Ddo	D-aspartate oxidase
ENSMUSG00000063856	0.178923	0.536339	-0.260762	-0.439685	-0.797101	Gpx1	glutathione peroxidase 1
ENSMUSG00000064080	-0.20321	-0.0773991	0.562601	0.765811	0.64	Fbln2	fibulin 2
ENSMUSG00000064179	-0.0187285	1.4945	-0.0353493	-0.0166208	-1.52985	Tnnt1	troponin T1, skeletal, slow
ENSMUSG00000064307	-0.0756092	0.896601	-0.159542	-0.0839331	-1.05614	Lrrc51	leucine rich repeat containing 51
ENSMUSG00000064373	-0.106095	0.127716	-0.393776	-0.287681	-0.521491	SEPP1	selenoprotein P, plasma, 1
ENSMUSG00000066357	0.46149	0.649529	-0.158735	-0.620225	-0.808264	Wdr6	WD repeat domain 6
ENSMUSG00000066456	0.260234	0.758712	0.17543	-0.0848039	-0.583282	Hmgn3	high mobility group nucleosomal binding domain 3
ENSMUSG00000066607	0.0150321	-0.387559	0.345864	0.330832	0.733423	6030419C18Rik	RIKEN cDNA 6030419C18 gene; hypothetical protein LOC100048292
ENSMUSG00000066621	-0.00211392	-0.193226	0.346241	0.348355	0.539467	Tecpr1	tectonin beta-propeller repeat containing 1
ENSMUSG00000066687	-0.159758	-0.726512	0.283031	0.44279	1.00954	Zbtb16	zinc finger and BTB domain containing 16
ENSMUSG00000066800	0.49798	0.268048	-0.410375	-0.908355	-0.678423	Rnasel	ribonuclease L (2', 5'-oligoisoadenylate synthetase-dependent)
ENSMUSG00000066829	0.214509	0.28089	-0.327238	-0.541747	-0.608127	Zfp810	zinc finger protein 810
ENSMUSG00000067242	-0.729916	-3.31426	-0.373915	0.356001	2.94034	Lgi1	leucine-rich repeat LGI family, member 1; predicted gene 3888
ENSMUSG00000067297	0.0738413	0.556822	0.0043649	-0.0694764	-0.552457	2010002M12Rik	RIKEN cDNA 2010002M12 gene
ENSMUSG00000067586	-0.3046	-0.621197	-0.0338137	0.270787	0.587384	S1pr3	sphingosine-1-phosphate receptor 3
ENSMUSG00000067653	-0.194477	-0.65486	0.638773	0.83325	1.29363	Ankrd23	ankyrin repeat domain 23
ENSMUSG00000067780	-0.635013	0.0846658	-1.1913	-0.556289	-1.27597	Pi15	peptidase inhibitor 15
ENSMUSG00000067818	0.147547	1.05118	-1.10866	-1.2562	-2.15983	Myl9	myosin, light polypeptide 9, regulatory
ENSMUSG00000068079	0.170027	-0.650231	0.538876	0.368849	1.18911	Tcf15	transcription factor 15
ENSMUSG00000068115	0.0605124	1.24199	-0.282307	-0.34282	-1.52429	Ninl	ninein-like
ENSMUSG00000068196	-0.409795	-0.277183	0.521827	0.931622	0.79901	Col8a1	collagen, type VIII, alpha 1
ENSMUSG00000068270	-0.227832	-0.538585	-0.0838514	0.14398	0.454734	Shroom4	shroom family member 4
ENSMUSG00000068551	0.533968	0.790222	0.0862026	-0.447766	-0.704019	Zfp467	zinc finger protein 467
ENSMUSG00000068735	-0.635437	-0.633462	0.100903	0.73634	0.734365	Trp53i11	transformation related protein 53 inducible protein 11
ENSMUSG00000068747	0.433649	0.760369	-0.344069	-0.777718	-1.10444	Sort1	sortilin 1
ENSMUSG00000068762	0.410474	1.06799	-0.952622	-1.3631	-2.02061	Gstm6	glutathione S-transferase, mu 6
ENSMUSG00000068874	0.0702409	0.493792	-0.13707	-0.20731	-0.630861	Selenbp1	selenium binding protein 1; hypothetical protein LOC100044204
ENSMUSG00000069094	-0.0123012	-0.996387	-0.374637	-0.362336	0.62175	Pde7a	selenium binding protein 1; hypothetical protein LOC100044204
ENSMUSG00000069117	0.753088	0.884034	0.479488	-0.2736	-0.404546	-	predicted gene 10027; hypothetical protein LOC674425; predicted gene 6794; predicted gene 9175; similar to ribosomal protein S18; similar to ribosomal protein; ribosomal protein S18; predicted gene 11230; predicted gene 5321; predicted gene 10260; predicted gene 8599; predicted gene 8268
ENSMUSG00000069516	-0.231195	0.278219	-0.751287	-0.520092	-1.02951	Lyz2	lysozyme 2
ENSMUSG00000069763	-0.598601	-0.840186	-1.94888	-1.35028	-1.1087	Tmem100	transmembrane protein 100
ENSMUSG00000069917	2.9289	0.774921	-0.0822161	-3.01112	-0.857137	Hba-a2	hemoglobin alpha, adult chain 2; hemoglobin alpha, adult chain 1
ENSMUSG00000069919	2.95514	0.755302	0.751945	-2.2032	-0.00335686	Hba-a1	hemoglobin alpha, adult chain 2; hemoglobin alpha, adult chain 1
ENSMUSG00000070031	0.430476	0.147965	-0.50368	-0.934157	-0.651645	Sp140	predicted gene 2389; Sp140 nuclear body protein
ENSMUSG00000070047	0.378422	0.809591	0.554623	0.176201	-0.254967	Fat1	FAT tumor suppressor homolog 1 (Drosophila)
ENSMUSG00000070424	0.449745	0.622686	0.0583411	-0.391404	-0.564345	Art5	ADP-ribosyltransferase 5
ENSMUSG00000070436	-0.257494	0.288506	0.534484	0.791978	0.245979	SERPINH1	serine (or cysteine) peptidase inhibitor, clade H, member 1
ENSMUSG00000070476	0.0236964	0.50751	0.183345	0.159649	-0.324165	Fam217b	RIKEN cDNA 9030418K01 gene
ENSMUSG00000070576	0.0357277	-0.39764	0.376379	0.340651	0.774019	Mn1	meningioma 1
ENSMUSG00000070605	0.234426	0.660464	-0.0821465	-0.316572	-0.742611	Gm13251	predicted gene 13251; predicted gene, OTTMUSG00000010657; RIKEN cDNA 1700029I01 gene
ENSMUSG00000070643	0.298166	-0.243659	0.45977	0.161604	0.703429	-	SRY-box containing gene 13
ENSMUSG00000070803	-0.315297	0.226534	0.512762	0.828058	0.286228	Cited4	Cbp/p300-interacting transactivator, with Glu/Asp-rich carboxy-terminal domain, 4
ENSMUSG00000071001	-0.716759	-0.560647	-0.923834	-0.207075	-0.363187	Hrct1	histidine rich carboxyl terminus 1
ENSMUSG00000071035	-0.303665	0.13602	0.664511	0.968176	0.528491	-
ENSMUSG00000071042	-0.225807	-0.643188	0.0277243	0.253532	0.670912	rasgrp3	RAS, guanyl releasing protein 3
ENSMUSG00000071076	0.300534	-0.11313	0.482248	0.181714	0.595378	Jund	Jun proto-oncogene related gene d
ENSMUSG00000071324	-0.17298	-0.83597	0.00469204	0.177673	0.840662	Armc2	armadillo repeat containing 2
ENSMUSG00000071347	-0.225568	-0.688676	-0.146308	0.0792602	0.542368	C1qtnf9	C1q and tumor necrosis factor related protein 9
ENSMUSG00000071540	0.531206	-0.0719974	0.855439	0.324232	0.927436	3425401B19Rik	RIKEN cDNA 3425401B19 gene
ENSMUSG00000071637	-0.425869	-0.752288	-0.988279	-0.56241	-0.235991	cebpd	CCAAT/enhancer binding protein (C/EBP), delta
ENSMUSG00000071648	-0.148577	-0.463082	0.061119	0.209696	0.524201	Rom1	rod outer segment membrane protein 1
ENSMUSG00000071866	0.0965045	0.461804	-0.111168	-0.207673	-0.572973	Ppia	predicted gene 9234; peptidylprolyl isomerase A
ENSMUSG00000072568	0.691748	0.547773	1.09264	0.400894	0.544869	Fam84b	RIKEN cDNA D330050I23 gene
ENSMUSG00000072720	-0.0367443	-0.283394	0.225419	0.262163	0.508813	Myo18b	myosin XVIIIb
ENSMUSG00000072812	0.578638	0.710529	0.641805	0.0631677	-0.0687232	Ahnak2	AHNAK nucleoprotein 2; similar to Unknown (protein for IMAGE:3599271)
ENSMUSG00000072829	0.605923	0.270939	0.77748	0.171557	0.506541	Gm9684	hypothetical protein LOC677325; predicted gene 7292; predicted gene 9684
ENSMUSG00000072964	0.0391874	1.13703	-0.149925	-0.189113	-1.28696	BHLHB9	basic helix-loop-helix domain containing, class B9
ENSMUSG00000072966	0.227021	2.36648	-0.0238535	-0.250874	-2.39034	GPRASP2	G protein-coupled receptor associated sorting protein 2
ENSMUSG00000073418	0.384472	0.726281	-0.475469	-0.859941	-1.20175	C4a	similar to Complement C4 precursor; complement component 4A (Rodgers blood group); similar to complement C4; complement component 4B (Childo blood group)
ENSMUSG00000073421	0.511537	-0.0915401	-0.773386	-1.28492	-0.681846	H2-Ab1	histocompatibility 2, class II antigen A, beta 1; response to metastatic cancers 2; similar to H-2 class II histocompatibility antigen, A-D beta chain precursor
ENSMUSG00000073437	0.816822	0.913833	0.528922	-0.287899	-0.384911	D330041H03Rik	RIKEN cDNA D330041H03 gene
ENSMUSG00000073490	-0.746702	-0.901144	-1.25414	-0.50744	-0.352999	AI607873	expressed sequence AI607873
ENSMUSG00000073535	-0.273651	-0.836616	0.00769876	0.28135	0.844315	Gm5532	predicted gene 5532
ENSMUSG00000073600	0.198138	0.3952	0.66349	0.465352	0.26829	Prob1	predicted gene 1614
ENSMUSG00000073676	-0.238778	0.55512	-0.107597	0.131181	-0.662717	Hspe1	heat shock protein 1 (chaperonin 10); predicted gene, EG628438; heat shock protein 1 (chaperonin 10), related sequence 1; predicted gene 2903
ENSMUSG00000073684	0.410092	0.792165	0.159929	-0.250163	-0.632236	2610002J02Rik	RIKEN cDNA 2610002J02 gene
ENSMUSG00000073775	0.0267202	-0.223276	0.317926	0.291206	0.541203	Kti12	KTI12 homolog, chromatin associated (S. cerevisiae)
ENSMUSG00000073940	2.52791	0.502755	-0.185134	-2.71304	-0.687888	Hbb-bt; Hbb-b2	hemoglobin, beta adult major chain; hemoglobin, beta adult minor chain
ENSMUSG00000074151	0.835982	0.0132538	-0.34533	-1.18131	-0.358583	Nlrc5
ENSMUSG00000074170	-0.111129	-0.402791	-0.652659	-0.54153	-0.249868	Plekhf1	predicted gene 7084; pleckstrin homology domain containing, family F (with FYVE domain) member 1
ENSMUSG00000074206	1.03395	0.616761	-0.979774	-2.01373	-1.59654	Adh6b	alcohol dehydrogenase 6B (class V)
ENSMUSG00000074227	0.184803	0.666748	-0.10141	-0.286214	-0.768158	Spint2	serine protease inhibitor, Kunitz type 2
ENSMUSG00000074264	0.127447	0.0265222	-0.620553	-0.748001	-0.647076	Amy1	amylase 1, salivary
ENSMUSG00000074272	-0.131846	-0.40428	0.208131	0.339977	0.612411	Ceacam1	carcinoembryonic antigen-related cell adhesion molecule 1; carcinoembryonic antigen-related cell adhesion molecule 2
ENSMUSG00000074364	0.0267723	-0.419756	0.146859	0.120087	0.566615	Ehd2	EH-domain containing 2
ENSMUSG00000074578	0.178552	-0.0910999	-0.415277	-0.593828	-0.324177	1500012F01Rik	RIKEN cDNA 1500012F01 gene
ENSMUSG00000074652	-0.186433	-0.804415	0.279259	0.465692	1.08367	Myh7b	myosin, heavy chain 7B, cardiac muscle, beta
ENSMUSG00000074661	0.0503053	0.140735	-0.491637	-0.541942	-0.632372	AI452195	expressed sequence AI452195
ENSMUSG00000074793	-0.06122	-0.444537	0.119689	0.180909	0.564226	Hspa12b	heat shock protein 12B
ENSMUSG00000074794	-0.477622	-0.83618	-1.07602	-0.5984	-0.239842	Arrdc3	arrestin domain containing 3
ENSMUSG00000074874	-1.00578	-0.883041	-1.29033	-0.284557	-0.407291	Ctla2b	cytotoxic T lymphocyte-associated protein 2 beta
ENSMUSG00000074918	-0.226427	0.486448	-0.0689472	0.157479	-0.555396	5430417L22Rik	similar to F32B6.11
ENSMUSG00000075273	-0.119004	0.328815	-0.235124	-0.11612	-0.563939	Ttc30b	tetratricopeptide repeat domain 30B
ENSMUSG00000075307	0.13519	0.690291	0.132185	-0.00300457	-0.558105	Klhl41	kelch repeat and BTB (POZ) domain containing 10
ENSMUSG00000075324	0.25901	0.268706	-0.55115	-0.81016	-0.819856	Fign	fidgetin
ENSMUSG00000075702	0.0994856	0.846136	0.0744703	-0.0250153	-0.771665	Selm	selenoprotein M
ENSMUSG00000076435	0.399632	-0.3697	0.523061	0.123428	0.89276	Acsf2	acyl-CoA synthetase family member 2
ENSMUSG00000076437	0.0671969	0.3471	-0.252675	-0.319872	-0.599775	2700094K13Rik	RIKEN cDNA 2700094K13 gene
ENSMUSG00000076609	2.15073	1.64912	-1.34058	-3.49131	-2.9897	Igk-C	immunoglobulin kappa chain, constant region
ENSMUSG00000076617	1.50916	1.11236	-0.874466	-2.38363	-1.98683	Igh-6	immunoglobulin heavy chain 6 (heavy chain of IgM)
ENSMUSG00000078122	0.0402777	-0.346052	-1.03246	-1.07274	-0.686413	F630028O10Rik	RIKEN cDNA F630028O10 gene
ENSMUSG00000078139	0.127493	-0.39406	0.358116	0.230623	0.752176	AK157302	cDNA sequence AK157302
ENSMUSG00000078190	-0.544452	-0.938077	-0.474231	0.0702211	0.463846	Dnm3os	dynamin 3, opposite strand
ENSMUSG00000078202	0.616591	-0.144572	0.501934	-0.114657	0.646506	Nrarp	Notch-regulated ankyrin repeat protein
ENSMUSG00000078249	0.864183	0.746521	1.16051	0.296323	0.413985	Hmga1-rs1	high mobility group AT-hook I, related sequence 1; high mobility group AT-hook 1
ENSMUSG00000078349	0.189535	-0.668634	-0.00220503	-0.19174	0.666429	HMGA1	expressed sequence AW011738
ENSMUSG00000078350	0.443251	0.75394	-0.49197	-0.935221	-1.24591	AW011738	RIKEN cDNA 1190007F08 gene
ENSMUSG00000078453	-0.244451	0.162323	-0.589883	-0.345432	-0.752205	Abracl	predicted gene 6314; RIKEN cDNA 3110003A17 gene
ENSMUSG00000078486	-0.0278741	-0.389844	0.313736	0.34161	0.70358	Perm1	RIKEN cDNA 2310042D19 gene
ENSMUSG00000078495	0.147012	0.495566	-0.07562	-0.222632	-0.571186	Gm13157	similar to novel KRAB box containing protein; predicted gene 13157; similar to crooked legs CG14938-PB
ENSMUSG00000078502	0.0654695	1.42957	-0.570297	-0.635766	-1.99987	Gm13212	similar to novel KRAB box containing protein; predicted gene 13157; similar to crooked legs CG14938-PB
ENSMUSG00000078532	0.168453	-0.133014	1.14052	0.972067	1.27353	Nkain1	Na+/K+ transporting ATPase interacting 1
ENSMUSG00000078695	-0.205332	-0.0438383	-0.566613	-0.361282	-0.522775	Gm20267; Cisd3	CDGSH iron sulfur domain 3
ENSMUSG00000078794	0.0725168	0.183967	0.696056	0.623539	0.512089	Dact3	dapper homolog 3, antagonist of beta-catenin (xenopus)
ENSMUSG00000078853	0.63987	-0.11082	-0.261638	-0.901509	-0.150819	Igtp	interferon gamma induced GTPase
ENSMUSG00000078866	-0.25148	-0.49971	-0.742226	-0.490746	-0.242515	Gm14420
ENSMUSG00000078903	0.301722	-0.774111	-0.605524	-0.907246	0.168587	Gm14391	predicted gene 14391
ENSMUSG00000078921	0.783617	-0.0253579	-0.185001	-0.968618	-0.159644	Tgtp2	T-cell specific GTPase 2; T-cell specific GTPase
ENSMUSG00000079017	0.84136	1.19155	-0.830849	-1.67221	-2.02239	Ifi27l2a	interferon, alpha-inducible protein 27 like 2A
ENSMUSG00000079049	0.459782	0.868064	2.05375	1.59396	1.18568	Serpinb1c	serine (or cysteine) peptidase inhibitor, clade B, member 1c
ENSMUSG00000079065	0.118196	-0.713738	-0.241435	-0.359632	0.472303	BC005561
ENSMUSG00000079243	-0.42537	-0.497994	0.406148	0.831518	0.904142	Xirp1	xin actin-binding repeat containing 1
ENSMUSG00000079254	0.276783	0.37326	0.620025	0.343242	0.246765	ITPRIP	inositol 1,4,5-triphosphate receptor interacting protein
ENSMUSG00000079339	0.15886	1.2163	0.0786554	-0.0802045	-1.13765	Gm14446	predicted gene 14446
ENSMUSG00000079362	-0.038017	-0.697656	-0.315403	-0.277386	0.382253	Mpa2l	macrophage activation 2 like
ENSMUSG00000079419	-0.802307	-0.249297	-1.20152	-0.399215	-0.952225	Ms4a6c	membrane-spanning 4-domains, subfamily A, member 6C
ENSMUSG00000079435	-0.0805459	0.25138	-0.306073	-0.225527	-0.557453	Rpl36a	predicted gene 8697; similar to large subunit ribosomal protein L36a; predicted gene 11970; predicted gene 10077; similar to ribosomal protein L36a; predicted gene 2718; predicted gene 10316; predicted gene 8001; predicted gene 6525; predicted gene 9409; ribosomal protein L36A; ribosomal protein L36A-like
ENSMUSG00000079442	-0.102514	0.327618	0.442141	0.544655	0.114523	St6galnac4	ST6 (alpha-N-acetyl-neuraminyl-2,3-beta-galactosyl-1,3)-N-acetylgalactosaminide alpha-2,6-sialyltransferase 4
ENSMUSG00000079491	0.484899	0.324832	-0.371442	-0.856341	-0.696273	LOC100044190	histocompatibility 2, T region locus 9; hypothetical protein LOC100044191; histocompatibility 2, T region locus 10; hypothetical protein LOC100044190; histocompatibility 2, T region locus 22
ENSMUSG00000079492	1.49828	0.584451	0.363878	-1.1344	-0.220573	Gm11127
ENSMUSG00000080242	0.833626	0.765521	1.05234	0.218718	0.286823	-
ENSMUSG00000081043	-1.75269	-1.09303	-1.43204	0.320653	-0.339002	-
ENSMUSG00000081094	-0.216312	-0.00519938	-0.538615	-0.322303	-0.533415	-
ENSMUSG00000081448	-0.400458	-1.66492	-0.33162	0.068838	1.3333	-
ENSMUSG00000083111	-0.395596	-0.607418	-0.793686	-0.39809	-0.186268	-
ENSMUSG00000083219	-1.28645	-0.711523	-0.975657	0.310794	-0.264134	-
ENSMUSG00000084319	-0.251338	0.11064	-0.408006	-0.156668	-0.518646	-
ENSMUSG00000085148	-0.0253597	-0.677592	-0.974536	-0.949176	-0.296943	-
ENSMUSG00000085180	0.29315	-0.290846	-0.801847	-1.095	-0.511002	-
ENSMUSG00000085328	1.09099	1.5705	1.20935	0.11836	-0.361149	-
ENSMUSG00000085396	0.132255	-0.706639	-0.30746	-0.439715	0.399179	-
ENSMUSG00000085779	-0.0390741	-0.705127	-0.647905	-0.608831	0.0572222	-
ENSMUSG00000086040	0.396681	-0.643437	0.309892	-0.086789	0.953329	-
ENSMUSG00000086320	-0.778518	-1.4902	-1.24679	-0.468267	0.243418	-
ENSMUSG00000086451	-0.558551	0.381227	-0.176724	0.381827	-0.55795	-
ENSMUSG00000086841	0.24467	0.00230502	-0.485086	-0.729756	-0.487391	-
ENSMUSG00000086863	-0.166146	-0.852515	-0.265738	-0.0995921	0.586777	-
ENSMUSG00000087543	0.418907	0.816255	0.356593	-0.062314	-0.459661	-
ENSMUSG00000087579	-0.312169	0.486121	0.442098	0.754267	-0.0440227	-
ENSMUSG00000089774	0.355181	1.42433	0.261692	-0.0934893	-1.16264	Slc5a3
ENSMUSG00000089901	-0.303967	-0.732334	-0.58898	-0.285013	0.143354	-
ENSMUSG00000090272	0.134492	-0.69068	0.135431	0.000938657	0.826111	Mndal
ENSMUSG00000090698	-0.274593	-2.96433	-2.97648	-2.70189	-0.0121552	Apold1
ENSMUSG00000090733	-0.0836211	0.290755	-0.233097	-0.149476	-0.523852	Rps27
ENSMUSG00000090841	-0.00317176	0.152789	-0.366378	-0.363207	-0.519167	Myl6; LOC102635661
ENSMUSG00000090877	0.439488	3.32706	1.90998	1.47049	-1.41708	Hspa1b
ENSMUSG00000091478	0.520819	0.375104	0.841449	0.32063	0.466344	-
ENSMUSG00000091747	0.379119	-0.736741	-1.31171	-1.69083	-0.574968	-
ENSMUSG00000091957	0.787051	0.769528	1.00363	0.216583	0.234106	-
ENSMUSG00000091971	0.263281	2.63854	1.28509	1.02181	-1.35346	Hspa1a
ENSMUSG00000092060	0.341334	2.28614	-0.164368	-0.505702	-2.45051	Bend4
ENSMUSG00000092274	0.273483	-0.570807	-0.548921	-0.822404	0.0218863	-
ENSMUSG00000092416	0.398269	0.296455	-0.236111	-0.63438	-0.532566	-
ENSMUSG00000093482	-0.129793	-0.883301	0.0850168	0.21481	0.968318	-
ENSMUSG00000095098	0.629487	-0.225879	0.719683	0.0901962	0.945562	Ccdc85b
ENSMUSG00000095438	-0.525054	-1.08381	-0.907914	-0.38286	0.175895	-
ENSMUSG00000095597	0.608269	0.758988	0.575546	-0.0327231	-0.183442	-
ENSMUSG00000096146	0.168402	-0.188453	0.452464	0.284062	0.640917	Kcnj11
ENSMUSG00000096403	0.844582	0.635201	0.868218	0.023636	0.233017	-
ENSMUSG00000096472	0.0809029	0.570855	0.117563	0.0366596	-0.453292	Cdkn2d
ENSMUSG00000096956	0.167063	0.580494	0.103808	-0.063255	-0.476686	Snhg18
ENSMUSG00000097296	-0.181501	-1.02569	-0.266079	-0.0845782	0.759615	-
ENSMUSG00000097451	-0.525635	0.0150197	-0.880133	-0.354498	-0.895152	-
ENSMUSG00000097616	-0.724543	0.153338	0.359429	1.08397	0.206091	-
ENSMUSG00000098178	-0.727852	-0.869014	-0.756061	-0.0282091	0.112952	-

## Sheet: TAC+Sol vs Sham+Sol
	logFC	logCPM	LR	PValue	FDR
ENSMUSG00000030046	5.39982	4.81744	10.8424	0.000992034	0.18029
ENSMUSG00000052305	3.04404	8.89338	30.5563	3.24e-08	0.000110715
ENSMUSG00000069919	2.95514	7.346	24.729	6.6e-07	0.000824553
ENSMUSG00000069917	2.9289	6.75264	24.7814	6.42e-07	0.000824553
ENSMUSG00000025270	2.88899	4.36877	30.152	3.99e-08	0.000110715
ENSMUSG00000073940	2.52791	4.53793	20.3439	6.47e-06	0.00550764
ENSMUSG00000028957	1.92481	4.82987	10.6201	0.00111867	0.194344
ENSMUSG00000079492	1.49828	3.44879	23.859	1.04e-06	0.000957597
ENSMUSG00000035000	1.36012	3.25924	11.539	0.000681508	0.14025
ENSMUSG00000053560	1.33272	4.67121	11.5004	0.000695812	0.14025
ENSMUSG00000052837	1.28942	5.05584	11.0308	0.000896085	0.170924
ENSMUSG00000013584	1.26635	3.16681	12.2533	0.000464433	0.10927
ENSMUSG00000043099	1.24642	3.38482	24.0953	9.17e-07	0.000957597
ENSMUSG00000062488	1.23179	2.08822	13.5292	0.000234882	0.0765853
ENSMUSG00000038486	1.22752	2.67077	11.3602	0.00075034	0.14854
ENSMUSG00000000567	1.21987	2.16822	12.3449	0.000442194	0.106569
ENSMUSG00000054072	1.10069	4.99253	12.9918	0.000312859	0.0889321
ENSMUSG00000009281	1.06357	6.24204	19.1936	1.18e-05	0.00872916
ENSMUSG00000039377	1.05992	2.83277	12.133	0.00049538	0.112077
ENSMUSG00000024810	1.05805	4.00874	24.0053	9.61e-07	0.000957597
ENSMUSG00000027078	1.00847	4.11526	16.5798	4.66e-05	0.0246236
ENSMUSG00000025934	0.949312	4.05394	15.8354	6.91e-05	0.0334628
ENSMUSG00000055148	0.921202	5.75134	14.729	0.000124124	0.0474497
ENSMUSG00000096403	0.844582	4.26223	17.5708	2.77e-05	0.0161505
ENSMUSG00000080242	0.833626	5.16635	14.5861	0.0001339	0.0494804
ENSMUSG00000045817	0.829017	5.25629	10.586	0.00113949	0.194344
ENSMUSG00000026313	0.802431	3.16293	11.7532	0.000607376	0.129488
ENSMUSG00000036158	0.789964	4.37851	10.9718	0.000925078	0.170924
ENSMUSG00000039701	0.742645	3.1462	10.994	0.000914068	0.170924
ENSMUSG00000000732	0.742238	3.74518	13.9382	0.00018892	0.0654491
ENSMUSG00000036478	0.665803	5.67933	11.5068	0.000693409	0.14025
ENSMUSG00000025402	0.663986	3.55644	10.6383	0.0011077	0.194344
ENSMUSG00000058881	0.598739	3.79832	11.001	0.000910628	0.170924
ENSMUSG00000068735	-0.635437	5.38681	12.2188	0.000473114	0.10927
ENSMUSG00000056313	-0.642379	6.71952	13.6782	0.00021696	0.0728856
ENSMUSG00000040283	-0.707186	6.15608	15.3921	8.74e-05	0.0381413
ENSMUSG00000045092	-0.728292	6.98489	12.7196	0.000361839	0.100284
ENSMUSG00000032515	-0.780832	4.11082	12.4658	0.00041446	0.102105
ENSMUSG00000057606	-0.814095	3.59724	14.1685	0.000167145	0.0597733
ENSMUSG00000001627	-0.823269	5.894	14.9192	0.000112216	0.0444295
ENSMUSG00000042487	-0.846337	4.1206	13.0603	0.000301625	0.0879952
ENSMUSG00000021025	-0.857572	5.65792	14.9224	0.000112023	0.0444295
ENSMUSG00000022579	-0.865786	6.23818	12.5577	0.000394583	0.101729
ENSMUSG00000030098	-0.869028	4.53108	13.1318	0.000290326	0.0879952
ENSMUSG00000008668	-0.877152	7.0564	13.1018	0.000295016	0.0879952
ENSMUSG00000019970	-0.910427	6.65311	18.7076	1.52e-05	0.0103403
ENSMUSG00000074874	-1.00578	3.55008	12.6018	0.000385376	0.101721
ENSMUSG00000001943	-1.06659	2.40071	11.94	0.00054942	0.121817
ENSMUSG00000030089	-1.06937	5.90201	12.4685	0.000413872	0.102105
ENSMUSG00000022508	-1.09224	4.84763	10.5883	0.00113805	0.194344
ENSMUSG00000044533	-1.13304	7.60582	27.6508	1.45e-07	0.000268481
ENSMUSG00000036655	-1.16896	3.14493	11.8494	0.000576788	0.125378
ENSMUSG00000030317	-1.23472	5.55355	15.3472	8.95e-05	0.0381413
ENSMUSG00000060938	-1.24709	6.45719	16.7889	4.18e-05	0.023157
ENSMUSG00000083219	-1.28645	4.18404	28.4188	9.77e-08	0.000216644
ENSMUSG00000021453	-1.30539	4.41401	20.2055	6.96e-06	0.00550764
ENSMUSG00000039639	-1.32647	2.64379	13.4183	0.000249186	0.078928
ENSMUSG00000004098	-1.56089	4.92413	15.8136	6.99e-05	0.0334628
ENSMUSG00000081043	-1.75269	3.59279	30.865	2.77e-08	0.000110715
ENSMUSG00000019577	-1.86499	9.89235	12.6504	0.000375475	0.101525
ENSMUSG00000020108	-1.94651	5.54569	18.4288	1.76e-05	0.0108624
ENSMUSG00000040152	-2.002	5.06067	18.6317	1.59e-05	0.0103403
ENSMUSG00000028967	-2.08617	6.20741	49.4443	2.04e-12	2.26e-08
ENSMUSG00000023067	-2.41487	5.5033	15.7459	7.24e-05	0.0334628
ENSMUSG00000055116	-2.92179	4.19771	24.7013	6.69e-07	0.000824553

## Sheet: TAC+Sol vs Sham+Sol GO Terms
DAVID
Category	Term	Count	%	PValue	Genes	List Total	Pop Hits	Pop Total	Fold Enrichment	Bonferroni	Benjamini	FDR
GOTERM_BP_FAT	GO:0042127~regulation of cell proliferation	11	17.7419	9.80193e-06	ENSMUSG00000026313, ENSMUSG00000000567, ENSMUSG00000021025, ENSMUSG00000036478, ENSMUSG00000039377, ENSMUSG00000000732, ENSMUSG00000022508, ENSMUSG00000023067, ENSMUSG00000030046, ENSMUSG00000013584, ENSMUSG00000045092	47	538	13588	5.9111	0.00806375	0.00806375	0.0151081
GOTERM_BP_FAT	GO:0008284~positive regulation of cell proliferation	7	11.2903	0.000366817	ENSMUSG00000039377, ENSMUSG00000000732, ENSMUSG00000022508, ENSMUSG00000023067, ENSMUSG00000030046, ENSMUSG00000013584, ENSMUSG00000045092	47	284	13588	7.12586	0.261435	0.140602	0.563939
GOTERM_BP_FAT	GO:0002684~positive regulation of immune system process	6	9.67742	0.000630991	ENSMUSG00000021025, ENSMUSG00000039377, ENSMUSG00000040152, ENSMUSG00000000732, ENSMUSG00000022508, ENSMUSG00000023067	47	206	13588	8.42057	0.406289	0.159525	0.968232
GOTERM_BP_FAT	GO:0002520~immune system development	6	9.67742	0.00308509	ENSMUSG00000069919, ENSMUSG00000021453, ENSMUSG00000073940, ENSMUSG00000025270, ENSMUSG00000052305, ENSMUSG00000000732, ENSMUSG00000022508, ENSMUSG00000069917	47	295	13588	5.88013	0.922092	0.471681	4.65122
GOTERM_BP_FAT	GO:0045596~negative regulation of cell differentiation	5	8.06452	0.00327696	ENSMUSG00000026313, ENSMUSG00000000567, ENSMUSG00000021025, ENSMUSG00000039377, ENSMUSG00000022508	47	182	13588	7.94248	0.933544	0.418557	4.9337
GOTERM_BP_FAT	GO:0051251~positive regulation of lymphocyte activation	4	6.45161	0.0039247	ENSMUSG00000039377, ENSMUSG00000000732, ENSMUSG00000022508, ENSMUSG00000023067	47	94	13588	12.3024	0.961155	0.418045	5.88158
GOTERM_BP_FAT	GO:0002696~positive regulation of leukocyte activation	4	6.45161	0.00453868	ENSMUSG00000039377, ENSMUSG00000000732, ENSMUSG00000022508, ENSMUSG00000023067	47	99	13588	11.6811	0.976658	0.415375	6.77189
GOTERM_BP_FAT	GO:0050867~positive regulation of cell activation	4	6.45161	0.00479966	ENSMUSG00000039377, ENSMUSG00000000732, ENSMUSG00000022508, ENSMUSG00000023067	47	101	13588	11.4498	0.981203	0.3915	7.14793
GOTERM_BP_FAT	GO:0010604~positive regulation of macromolecule metabolic process	8	12.9032	0.00506124	ENSMUSG00000026313, ENSMUSG00000000567, ENSMUSG00000055148, ENSMUSG00000055116, ENSMUSG00000000732, ENSMUSG00000030046, ENSMUSG00000032515, ENSMUSG00000045092	47	633	13588	3.65379	0.984872	0.372297	7.52341
GOTERM_BP_FAT	GO:0051270~regulation of cell motion	4	6.45161	0.00563645	ENSMUSG00000040152, ENSMUSG00000022508, ENSMUSG00000030046, ENSMUSG00000045092	47	107	13588	10.8077	0.990617	0.373049	8.34411
GOTERM_BP_FAT	GO:0019226~transmission of nerve impulse	5	8.06452	0.00704028	ENSMUSG00000038486, ENSMUSG00000030317, ENSMUSG00000025402, ENSMUSG00000045092, ENSMUSG00000057606	47	226	13588	6.39616	0.997079	0.411707	10.3186
GOTERM_BP_FAT	GO:0051272~positive regulation of cell motion	3	4.83871	0.00845371	ENSMUSG00000040152, ENSMUSG00000022508, ENSMUSG00000045092	47	41	13588	21.1541	0.999099	0.442544	12.2663
GOTERM_BP_FAT	GO:0010557~positive regulation of macromolecule biosynthetic process	7	11.2903	0.00852162	ENSMUSG00000026313, ENSMUSG00000000567, ENSMUSG00000055148, ENSMUSG00000055116, ENSMUSG00000000732, ENSMUSG00000032515, ENSMUSG00000045092	47	530	13588	3.81839	0.999149	0.419445	12.3589
GOTERM_BP_FAT	GO:0016202~regulation of striated muscle tissue development	3	4.83871	0.0088574	ENSMUSG00000026313, ENSMUSG00000036478, ENSMUSG00000030046	47	42	13588	20.6505	0.999357	0.408394	12.8153
GOTERM_BP_FAT	GO:0048634~regulation of muscle development	3	4.83871	0.00926959	ENSMUSG00000026313, ENSMUSG00000036478, ENSMUSG00000030046	47	43	13588	20.1702	0.999544	0.401199	13.3725
GOTERM_BP_FAT	GO:0044092~negative regulation of molecular function	4	6.45161	0.010033	ENSMUSG00000021453, ENSMUSG00000021025, ENSMUSG00000023067, ENSMUSG00000045092	47	132	13588	8.7608	0.999759	0.405818	14.3957
GOTERM_BP_FAT	GO:0030097~hemopoiesis	5	8.06452	0.010103	ENSMUSG00000069919, ENSMUSG00000021453, ENSMUSG00000073940, ENSMUSG00000025270, ENSMUSG00000052305, ENSMUSG00000022508, ENSMUSG00000069917	47	251	13588	5.75909	0.999772	0.389442	14.4889
GOTERM_BP_FAT	GO:0045629~negative regulation of T-helper 2 cell differentiation	2	3.22581	0.0101224	ENSMUSG00000039377, ENSMUSG00000022508	47	3	13588	192.738	0.999776	0.373041	14.5148
GOTERM_BP_FAT	GO:0043502~regulation of muscle adaptation	2	3.22581	0.0101224	ENSMUSG00000026313, ENSMUSG00000030046	47	3	13588	192.738	0.999776	0.373041	14.5148
GOTERM_BP_FAT	GO:0031328~positive regulation of cellular biosynthetic process	7	11.2903	0.0102999	ENSMUSG00000026313, ENSMUSG00000000567, ENSMUSG00000055148, ENSMUSG00000055116, ENSMUSG00000000732, ENSMUSG00000032515, ENSMUSG00000045092	47	552	13588	3.6662	0.999807	0.362434	14.7508
GOTERM_BP_FAT	GO:0009891~positive regulation of biosynthetic process	7	11.2903	0.0107386	ENSMUSG00000026313, ENSMUSG00000000567, ENSMUSG00000055148, ENSMUSG00000055116, ENSMUSG00000000732, ENSMUSG00000032515, ENSMUSG00000045092	47	557	13588	3.63329	0.999866	0.359753	15.3314
GOTERM_BP_FAT	GO:0030218~erythrocyte differentiation	3	4.83871	0.011456	ENSMUSG00000069919, ENSMUSG00000025270, ENSMUSG00000022508, ENSMUSG00000069917	47	48	13588	18.0691	0.999926	0.364411	16.2729
GOTERM_BP_FAT	GO:0006873~cellular ion homeostasis	5	8.06452	0.0115373	ENSMUSG00000025270, ENSMUSG00000038486, ENSMUSG00000025402, ENSMUSG00000019970, ENSMUSG00000045092	47	261	13588	5.53844	0.999931	0.353182	16.379
GOTERM_BP_FAT	GO:0050671~positive regulation of lymphocyte proliferation	3	4.83871	0.012388	ENSMUSG00000000732, ENSMUSG00000022508, ENSMUSG00000023067	47	50	13588	17.3464	0.999966	0.360884	17.4815
GOTERM_BP_FAT	GO:0032946~positive regulation of mononuclear cell proliferation	3	4.83871	0.012388	ENSMUSG00000000732, ENSMUSG00000022508, ENSMUSG00000023067	47	50	13588	17.3464	0.999966	0.360884	17.4815
GOTERM_BP_FAT	GO:0055082~cellular chemical homeostasis	5	8.06452	0.0126159	ENSMUSG00000025270, ENSMUSG00000038486, ENSMUSG00000025402, ENSMUSG00000019970, ENSMUSG00000045092	47	268	13588	5.39378	0.999972	0.354003	17.7746
GOTERM_BP_FAT	GO:0051249~regulation of lymphocyte activation	4	6.45161	0.0126889	ENSMUSG00000039377, ENSMUSG00000000732, ENSMUSG00000022508, ENSMUSG00000023067	47	144	13588	8.03073	0.999974	0.344215	17.8681
GOTERM_BP_FAT	GO:0006350~transcription	13	20.9677	0.0128179	ENSMUSG00000028957, ENSMUSG00000039377, ENSMUSG00000058881, ENSMUSG00000055116, ENSMUSG00000022508, ENSMUSG00000032515, ENSMUSG00000025402, ENSMUSG00000055148, ENSMUSG00000000567, ENSMUSG00000026313, ENSMUSG00000043099, ENSMUSG00000042487, ENSMUSG00000052837	47	1772	13588	2.12098	0.999976	0.336248	18.0334
GOTERM_BP_FAT	GO:0034101~erythrocyte homeostasis	3	4.83871	0.0128661	ENSMUSG00000069919, ENSMUSG00000025270, ENSMUSG00000022508, ENSMUSG00000069917	47	51	13588	17.0063	0.999977	0.327102	18.0951
GOTERM_BP_FAT	GO:0045449~regulation of transcription	15	24.1935	0.0129022	ENSMUSG00000021025, ENSMUSG00000028957, ENSMUSG00000039377, ENSMUSG00000058881, ENSMUSG00000055116, ENSMUSG00000022508, ENSMUSG00000032515, ENSMUSG00000025402, ENSMUSG00000045092, ENSMUSG00000026313, ENSMUSG00000055148, ENSMUSG00000000567, ENSMUSG00000043099, ENSMUSG00000042487, ENSMUSG00000052837	47	2227	13588	1.94728	0.999978	0.31825	18.1413
GOTERM_BP_FAT	GO:0042592~homeostatic process	7	11.2903	0.0133412	ENSMUSG00000069919, ENSMUSG00000025270, ENSMUSG00000022508, ENSMUSG00000038486, ENSMUSG00000025402, ENSMUSG00000069917, ENSMUSG00000019970, ENSMUSG00000045092	47	584	13588	3.46532	0.999985	0.317882	18.7007
GOTERM_BP_FAT	GO:0070665~positive regulation of leukocyte proliferation	3	4.83871	0.0133522	ENSMUSG00000000732, ENSMUSG00000022508, ENSMUSG00000023067	47	52	13588	16.6792	0.999985	0.309339	18.7146
GOTERM_BP_FAT	GO:0030003~cellular cation homeostasis	4	6.45161	0.0146629	ENSMUSG00000025270, ENSMUSG00000038486, ENSMUSG00000019970, ENSMUSG00000045092	47	152	13588	7.60806	0.999995	0.325368	20.3633
GOTERM_BP_FAT	GO:0048534~hemopoietic or lymphoid organ development	5	8.06452	0.0147869	ENSMUSG00000069919, ENSMUSG00000021453, ENSMUSG00000073940, ENSMUSG00000025270, ENSMUSG00000052305, ENSMUSG00000022508, ENSMUSG00000069917	47	281	13588	5.14424	0.999995	0.319235	20.5177
GOTERM_BP_FAT	GO:0002694~regulation of leukocyte activation	4	6.45161	0.0151821	ENSMUSG00000039377, ENSMUSG00000000732, ENSMUSG00000022508, ENSMUSG00000023067	47	154	13588	7.50926	0.999997	0.318138	21.0077
GOTERM_BP_FAT	GO:0050865~regulation of cell activation	4	6.45161	0.0157117	ENSMUSG00000039377, ENSMUSG00000000732, ENSMUSG00000022508, ENSMUSG00000023067	47	156	13588	7.41298	0.999998	0.319368	21.66
GOTERM_BP_FAT	GO:0043371~negative regulation of CD4-positive, alpha beta T cell differentiation	2	3.22581	0.0168149	ENSMUSG00000039377, ENSMUSG00000022508	47	5	13588	115.643	0.999999	0.329819	23.0026
GOTERM_BP_FAT	GO:0045628~regulation of T-helper 2 cell differentiation	2	3.22581	0.0168149	ENSMUSG00000039377, ENSMUSG00000022508	47	5	13588	115.643	0.999999	0.329819	23.0026
GOTERM_BP_FAT	GO:0045623~negative regulation of T-helper cell differentiation	2	3.22581	0.0168149	ENSMUSG00000039377, ENSMUSG00000022508	47	5	13588	115.643	0.999999	0.329819	23.0026
GOTERM_BP_FAT	GO:0006357~regulation of transcription from RNA polymerase II promoter	7	11.2903	0.0169695	ENSMUSG00000026313, ENSMUSG00000000567, ENSMUSG00000028957, ENSMUSG00000055116, ENSMUSG00000022508, ENSMUSG00000032515, ENSMUSG00000045092	47	616	13588	3.2853	0.999999	0.324768	23.189
GOTERM_BP_FAT	GO:0050801~ion homeostasis	5	8.06452	0.0169901	ENSMUSG00000025270, ENSMUSG00000038486, ENSMUSG00000025402, ENSMUSG00000019970, ENSMUSG00000045092	47	293	13588	4.93356	0.999999	0.317882	23.2138
GOTERM_BP_FAT	GO:0046639~negative regulation of alpha-beta T cell differentiation	2	3.22581	0.0201446	ENSMUSG00000039377, ENSMUSG00000022508	47	6	13588	96.3688	1	0.357475	26.9254
GOTERM_BP_FAT	GO:0045941~positive regulation of transcription	6	9.67742	0.0215711	ENSMUSG00000026313, ENSMUSG00000000567, ENSMUSG00000055148, ENSMUSG00000055116, ENSMUSG00000032515, ENSMUSG00000045092	47	475	13588	3.65187	1	0.369893	28.5482
GOTERM_BP_FAT	GO:0045622~regulation of T-helper cell differentiation	2	3.22581	0.0234632	ENSMUSG00000039377, ENSMUSG00000022508	47	7	13588	82.6018	1	0.387551	30.6487
GOTERM_BP_FAT	GO:0010628~positive regulation of gene expression	6	9.67742	0.0239159	ENSMUSG00000026313, ENSMUSG00000000567, ENSMUSG00000055148, ENSMUSG00000055116, ENSMUSG00000032515, ENSMUSG00000045092	47	488	13588	3.55459	1	0.385946	31.1425
GOTERM_BP_FAT	GO:0055080~cation homeostasis	4	6.45161	0.0242224	ENSMUSG00000025270, ENSMUSG00000038486, ENSMUSG00000019970, ENSMUSG00000045092	47	184	13588	6.28492	1	0.3826	31.4751
GOTERM_BP_FAT	GO:0045935~positive regulation of nucleobase, nucleoside, nucleotide and nucleic acid metabolic process	6	9.67742	0.0282515	ENSMUSG00000026313, ENSMUSG00000000567, ENSMUSG00000055148, ENSMUSG00000055116, ENSMUSG00000032515, ENSMUSG00000045092	47	510	13588	3.40125	1	0.423341	35.7092
GOTERM_BP_FAT	GO:0019725~cellular homeostasis	5	8.06452	0.0283378	ENSMUSG00000025270, ENSMUSG00000038486, ENSMUSG00000025402, ENSMUSG00000019970, ENSMUSG00000045092	47	343	13588	4.21438	1	0.417054	35.7971
GOTERM_BP_FAT	GO:0050670~regulation of lymphocyte proliferation	3	4.83871	0.0299765	ENSMUSG00000000732, ENSMUSG00000022508, ENSMUSG00000023067	47	80	13588	10.8415	1	0.42802	37.446
GOTERM_BP_FAT	GO:0032944~regulation of mononuclear cell proliferation	3	4.83871	0.0299765	ENSMUSG00000000732, ENSMUSG00000022508, ENSMUSG00000023067	47	80	13588	10.8415	1	0.42802	37.446
GOTERM_BP_FAT	GO:0002828~regulation of T-helper 2 type immune response	2	3.22581	0.0300675	ENSMUSG00000039377, ENSMUSG00000022508	47	9	13588	64.2459	1	0.422005	37.5364
GOTERM_BP_FAT	GO:0070663~regulation of leukocyte proliferation	3	4.83871	0.0313703	ENSMUSG00000000732, ENSMUSG00000022508, ENSMUSG00000023067	47	82	13588	10.5771	1	0.428876	38.8172
GOTERM_BP_FAT	GO:0051173~positive regulation of nitrogen compound metabolic process	6	9.67742	0.0317027	ENSMUSG00000026313, ENSMUSG00000000567, ENSMUSG00000055148, ENSMUSG00000055116, ENSMUSG00000032515, ENSMUSG00000045092	47	526	13588	3.29779	1	0.425575	39.1402
GOTERM_BP_FAT	GO:0045944~positive regulation of transcription from RNA polymerase II promoter	5	8.06452	0.0324509	ENSMUSG00000026313, ENSMUSG00000000567, ENSMUSG00000055116, ENSMUSG00000032515, ENSMUSG00000045092	47	358	13588	4.0378	1	0.42656	39.861
GOTERM_BP_FAT	GO:0002460~adaptive immune response based on somatic recombination of immune receptors built from immunoglobulin superfamily domains	3	4.83871	0.0327894	ENSMUSG00000021453, ENSMUSG00000000732, ENSMUSG00000022508	47	84	13588	10.3252	1	0.423488	40.1844
GOTERM_BP_FAT	GO:0002250~adaptive immune response	3	4.83871	0.0327894	ENSMUSG00000021453, ENSMUSG00000000732, ENSMUSG00000022508	47	84	13588	10.3252	1	0.423488	40.1844
GOTERM_BP_FAT	GO:0048878~chemical homeostasis	5	8.06452	0.0344851	ENSMUSG00000025270, ENSMUSG00000038486, ENSMUSG00000025402, ENSMUSG00000019970, ENSMUSG00000045092	47	365	13588	3.96036	1	0.433559	41.7808
GOTERM_BP_FAT	GO:0051094~positive regulation of developmental process	4	6.45161	0.035622	ENSMUSG00000036478, ENSMUSG00000039377, ENSMUSG00000030046, ENSMUSG00000052837	47	214	13588	5.40386	1	0.437951	42.8285
GOTERM_BP_FAT	GO:0016481~negative regulation of transcription	5	8.06452	0.0365929	ENSMUSG00000026313, ENSMUSG00000000567, ENSMUSG00000028957, ENSMUSG00000022508, ENSMUSG00000025402	47	372	13588	3.88584	1	0.440657	43.7093
GOTERM_BP_FAT	GO:0050921~positive regulation of chemotaxis	2	3.22581	0.036628	ENSMUSG00000040152, ENSMUSG00000045092	47	11	13588	52.5648	1	0.434922	43.741
GOTERM_BP_FAT	GO:0046636~negative regulation of alpha-beta T cell activation	2	3.22581	0.036628	ENSMUSG00000039377, ENSMUSG00000022508	47	11	13588	52.5648	1	0.434922	43.741
GOTERM_BP_FAT	GO:0015671~oxygen transport	2	3.22581	0.036628	ENSMUSG00000069919, ENSMUSG00000073940, ENSMUSG00000052305, ENSMUSG00000069917	47	11	13588	52.5648	1	0.434922	43.741
GOTERM_BP_FAT	GO:0045581~negative regulation of T cell differentiation	2	3.22581	0.036628	ENSMUSG00000039377, ENSMUSG00000022508	47	11	13588	52.5648	1	0.434922	43.741
GOTERM_BP_FAT	GO:0043370~regulation of CD4-positive, alpha beta T cell differentiation	2	3.22581	0.036628	ENSMUSG00000039377, ENSMUSG00000022508	47	11	13588	52.5648	1	0.434922	43.741
GOTERM_BP_FAT	GO:0030334~regulation of cell migration	3	4.83871	0.0387114	ENSMUSG00000040152, ENSMUSG00000030046, ENSMUSG00000045092	47	92	13588	9.42738	1	0.447292	45.5874
GOTERM_BP_FAT	GO:0048520~positive regulation of behavior	2	3.22581	0.039892	ENSMUSG00000040152, ENSMUSG00000045092	47	12	13588	48.1844	1	0.451444	46.6085
GOTERM_BP_FAT	GO:0050920~regulation of chemotaxis	2	3.22581	0.039892	ENSMUSG00000040152, ENSMUSG00000045092	47	12	13588	48.1844	1	0.451444	46.6085
GOTERM_BP_FAT	GO:0008285~negative regulation of cell proliferation	4	6.45161	0.0399416	ENSMUSG00000026313, ENSMUSG00000036478, ENSMUSG00000022508, ENSMUSG00000023067	47	224	13588	5.16261	1	0.446049	46.651
GOTERM_BP_FAT	GO:0030155~regulation of cell adhesion	3	4.83871	0.0402514	ENSMUSG00000040152, ENSMUSG00000022508, ENSMUSG00000045092	47	94	13588	9.2268	1	0.442945	46.9157
GOTERM_BP_FAT	GO:0030099~myeloid cell differentiation	3	4.83871	0.0418144	ENSMUSG00000069919, ENSMUSG00000025270, ENSMUSG00000022508, ENSMUSG00000069917	47	96	13588	9.03457	1	0.450086	48.2328
GOTERM_BP_FAT	GO:0045620~negative regulation of lymphocyte differentiation	2	3.22581	0.0431452	ENSMUSG00000039377, ENSMUSG00000022508	47	13	13588	44.4779	1	0.455104	49.33
GOTERM_BP_FAT	GO:0015669~gas transport	2	3.22581	0.0431452	ENSMUSG00000069919, ENSMUSG00000073940, ENSMUSG00000052305, ENSMUSG00000069917	47	13	13588	44.4779	1	0.455104	49.33
GOTERM_BP_FAT	GO:0045934~negative regulation of nucleobase, nucleoside, nucleotide and nucleic acid metabolic process	5	8.06452	0.0447239	ENSMUSG00000026313, ENSMUSG00000000567, ENSMUSG00000028957, ENSMUSG00000022508, ENSMUSG00000025402	47	397	13588	3.64114	1	0.461822	50.6035
GOTERM_BP_FAT	GO:0006875~cellular metal ion homeostasis	3	4.83871	0.0450082	ENSMUSG00000038486, ENSMUSG00000019970, ENSMUSG00000045092	47	100	13588	8.67319	1	0.458569	50.8296
GOTERM_BP_FAT	GO:0051241~negative regulation of multicellular organismal process	3	4.83871	0.0450082	ENSMUSG00000000567, ENSMUSG00000022508, ENSMUSG00000030046	47	100	13588	8.67319	1	0.458569	50.8296
GOTERM_BP_FAT	GO:0043086~negative regulation of catalytic activity	3	4.83871	0.0458205	ENSMUSG00000021453, ENSMUSG00000023067, ENSMUSG00000045092	47	101	13588	8.58732	1	0.459336	51.4704
GOTERM_BP_FAT	GO:0051172~negative regulation of nitrogen compound metabolic process	5	8.06452	0.0461126	ENSMUSG00000026313, ENSMUSG00000000567, ENSMUSG00000028957, ENSMUSG00000022508, ENSMUSG00000025402	47	401	13588	3.60482	1	0.456268	51.6988
GOTERM_BP_FAT	GO:0048566~embryonic gut development	2	3.22581	0.0463876	ENSMUSG00000039377, ENSMUSG00000013584	47	14	13588	41.3009	1	0.453155	51.913
GOTERM_BP_FAT	GO:0032101~regulation of response to external stimulus	3	4.83871	0.0474614	ENSMUSG00000040152, ENSMUSG00000022508, ENSMUSG00000045092	47	103	13588	8.42057	1	0.455858	52.741
GOTERM_BP_FAT	GO:0010629~negative regulation of gene expression	5	8.06452	0.0493255	ENSMUSG00000026313, ENSMUSG00000000567, ENSMUSG00000028957, ENSMUSG00000022508, ENSMUSG00000025402	47	410	13588	3.52569	1	0.463995	54.1467
GOTERM_BP_FAT	GO:0055065~metal ion homeostasis	3	4.83871	0.0499628	ENSMUSG00000038486, ENSMUSG00000019970, ENSMUSG00000045092	47	106	13588	8.18226	1	0.463446	54.6182
GOTERM_BP_FAT	GO:0045893~positive regulation of transcription, DNA-dependent	5	8.06452	0.0515355	ENSMUSG00000026313, ENSMUSG00000000567, ENSMUSG00000055116, ENSMUSG00000032515, ENSMUSG00000045092	47	416	13588	3.47484	1	0.469214	55.7625
GOTERM_BP_FAT	GO:0050863~regulation of T cell activation	3	4.83871	0.0516566	ENSMUSG00000039377, ENSMUSG00000000732, ENSMUSG00000022508	47	108	13588	8.03073	1	0.465197	55.8495
GOTERM_BP_FAT	GO:0010558~negative regulation of macromolecule biosynthetic process	5	8.06452	0.0522842	ENSMUSG00000026313, ENSMUSG00000000567, ENSMUSG00000028957, ENSMUSG00000022508, ENSMUSG00000025402	47	418	13588	3.45821	1	0.464601	56.2977
GOTERM_BP_FAT	GO:0051254~positive regulation of RNA metabolic process	5	8.06452	0.0526608	ENSMUSG00000026313, ENSMUSG00000000567, ENSMUSG00000055116, ENSMUSG00000032515, ENSMUSG00000045092	47	419	13588	3.44996	1	0.462392	56.5647
GOTERM_BP_FAT	GO:0048821~erythrocyte development	2	3.22581	0.0528401	ENSMUSG00000069919, ENSMUSG00000022508, ENSMUSG00000069917	47	16	13588	36.1383	1	0.458962	56.6912
GOTERM_BP_FAT	GO:0048742~regulation of skeletal muscle fiber development	2	3.22581	0.0528401	ENSMUSG00000026313, ENSMUSG00000036478	47	16	13588	36.1383	1	0.458962	56.6912
GOTERM_BP_FAT	GO:0040012~regulation of locomotion	3	4.83871	0.053371	ENSMUSG00000040152, ENSMUSG00000030046, ENSMUSG00000045092	47	110	13588	7.88472	1	0.457855	57.0639
GOTERM_BP_FAT	GO:0048872~homeostasis of number of cells	3	4.83871	0.0559804	ENSMUSG00000069919, ENSMUSG00000025270, ENSMUSG00000022508, ENSMUSG00000069917	47	113	13588	7.67539	1	0.469778	58.8524
GOTERM_BP_FAT	GO:0060324~face development	2	3.22581	0.0560503	ENSMUSG00000032515, ENSMUSG00000013584	47	17	13588	34.0125	1	0.465764	58.8994
GOTERM_BP_FAT	GO:0031327~negative regulation of cellular biosynthetic process	5	8.06452	0.0569029	ENSMUSG00000026313, ENSMUSG00000000567, ENSMUSG00000028957, ENSMUSG00000022508, ENSMUSG00000025402	47	430	13588	3.3617	1	0.466592	59.4679
GOTERM_BP_FAT	GO:0009890~negative regulation of biosynthetic process	5	8.06452	0.0584905	ENSMUSG00000026313, ENSMUSG00000000567, ENSMUSG00000028957, ENSMUSG00000022508, ENSMUSG00000025402	47	434	13588	3.33072	1	0.471785	60.507
GOTERM_BP_FAT	GO:0051252~regulation of RNA metabolic process	10	16.129	0.058871	ENSMUSG00000026313, ENSMUSG00000000567, ENSMUSG00000028957, ENSMUSG00000045817, ENSMUSG00000039377, ENSMUSG00000055116, ENSMUSG00000022508, ENSMUSG00000032515, ENSMUSG00000052837, ENSMUSG00000045092	47	1488	13588	1.94292	1	0.469746	60.7523
GOTERM_BP_FAT	GO:0050795~regulation of behavior	2	3.22581	0.0592499	ENSMUSG00000040152, ENSMUSG00000045092	47	18	13588	32.1229	1	0.467743	60.9952
GOTERM_BP_FAT	GO:0000060~protein import into nucleus, translocation	2	3.22581	0.0592499	ENSMUSG00000021025, ENSMUSG00000055116	47	18	13588	32.1229	1	0.467743	60.9952
GOTERM_BP_FAT	GO:0060348~bone development	3	4.83871	0.0604273	ENSMUSG00000026313, ENSMUSG00000000567, ENSMUSG00000025402	47	118	13588	7.35016	1	0.470389	61.7409
GOTERM_BP_FAT	GO:0060429~epithelium development	4	6.45161	0.0636001	ENSMUSG00000039639, ENSMUSG00000000567, ENSMUSG00000013584, ENSMUSG00000045092	47	271	13588	4.26725	1	0.484148	63.6846
GOTERM_BP_FAT	GO:0048641~regulation of skeletal muscle tissue development	2	3.22581	0.0656173	ENSMUSG00000026313, ENSMUSG00000036478	47	20	13588	28.9106	1	0.491058	64.872
GOTERM_BP_FAT	GO:0060350~endochondral bone morphogenesis	2	3.22581	0.0656173	ENSMUSG00000000567, ENSMUSG00000025402	47	20	13588	28.9106	1	0.491058	64.872
GOTERM_BP_FAT	GO:0060322~head development	2	3.22581	0.0687852	ENSMUSG00000032515, ENSMUSG00000013584	47	21	13588	27.5339	1	0.5038	66.6636
GOTERM_BP_FAT	GO:0048705~skeletal system morphogenesis	3	4.83871	0.0715722	ENSMUSG00000000567, ENSMUSG00000032515, ENSMUSG00000025402	47	130	13588	6.67169	1	0.514054	68.1688
GOTERM_BP_FAT	GO:0006915~apoptosis	5	8.06452	0.0715998	ENSMUSG00000021453, ENSMUSG00000056313, ENSMUSG00000032515, ENSMUSG00000020108, ENSMUSG00000019970	47	465	13588	3.10867	1	0.510099	68.1834
GOTERM_BP_FAT	GO:0001501~skeletal system development	4	6.45161	0.0716699	ENSMUSG00000026313, ENSMUSG00000000567, ENSMUSG00000032515, ENSMUSG00000025402	47	285	13588	4.05763	1	0.506419	68.2204
GOTERM_BP_FAT	GO:0046637~regulation of alpha-beta T cell differentiation	2	3.22581	0.0719425	ENSMUSG00000039377, ENSMUSG00000022508	47	22	13588	26.2824	1	0.503812	68.364
GOTERM_BP_FAT	GO:0051153~regulation of striated muscle cell differentiation	2	3.22581	0.0719425	ENSMUSG00000026313, ENSMUSG00000036478	47	22	13588	26.2824	1	0.503812	68.364
GOTERM_BP_FAT	GO:0030890~positive regulation of B cell proliferation	2	3.22581	0.0719425	ENSMUSG00000022508, ENSMUSG00000023067	47	22	13588	26.2824	1	0.503812	68.364
GOTERM_BP_FAT	GO:0042325~regulation of phosphorylation	4	6.45161	0.0746599	ENSMUSG00000021453, ENSMUSG00000073940, ENSMUSG00000052305, ENSMUSG00000023067, ENSMUSG00000030046	47	290	13588	3.98767	1	0.513317	69.7621
GOTERM_BP_FAT	GO:0012501~programmed cell death	5	8.06452	0.0752117	ENSMUSG00000021453, ENSMUSG00000056313, ENSMUSG00000032515, ENSMUSG00000020108, ENSMUSG00000019970	47	473	13588	3.05609	1	0.512085	70.0389
GOTERM_BP_FAT	GO:0030005~cellular di-, tri-valent inorganic cation homeostasis	3	4.83871	0.0754264	ENSMUSG00000025270, ENSMUSG00000038486, ENSMUSG00000045092	47	134	13588	6.47253	1	0.509258	70.1459
GOTERM_BP_FAT	GO:0051174~regulation of phosphorus metabolic process	4	6.45161	0.0814323	ENSMUSG00000021453, ENSMUSG00000073940, ENSMUSG00000052305, ENSMUSG00000023067, ENSMUSG00000030046	47	301	13588	3.84195	1	0.533553	72.9992
GOTERM_BP_FAT	GO:0019220~regulation of phosphate metabolic process	4	6.45161	0.0814323	ENSMUSG00000021453, ENSMUSG00000073940, ENSMUSG00000052305, ENSMUSG00000023067, ENSMUSG00000030046	47	301	13588	3.84195	1	0.533553	72.9992
GOTERM_BP_FAT	GO:0060349~bone morphogenesis	2	3.22581	0.0844676	ENSMUSG00000000567, ENSMUSG00000025402	47	26	13588	22.239	1	0.543336	74.3423
GOTERM_BP_FAT	GO:0045892~negative regulation of transcription, DNA-dependent	4	6.45161	0.085878	ENSMUSG00000026313, ENSMUSG00000000567, ENSMUSG00000028957, ENSMUSG00000022508	47	308	13588	3.75463	1	0.545709	74.9448
GOTERM_BP_FAT	GO:0051253~negative regulation of RNA metabolic process	4	6.45161	0.0871672	ENSMUSG00000026313, ENSMUSG00000000567, ENSMUSG00000028957, ENSMUSG00000022508	47	310	13588	3.7304	1	0.547507	75.484
GOTERM_BP_FAT	GO:0055066~di-, tri-valent inorganic cation homeostasis	3	4.83871	0.0873728	ENSMUSG00000025270, ENSMUSG00000038486, ENSMUSG00000045092	47	146	13588	5.94054	1	0.544637	75.569
GOTERM_BP_FAT	GO:0051147~regulation of muscle cell differentiation	2	3.22581	0.0875729	ENSMUSG00000026313, ENSMUSG00000036478	47	27	13588	21.4153	1	0.541785	75.6514
GOTERM_BP_FAT	GO:0010605~negative regulation of macromolecule metabolic process	5	8.06452	0.0910761	ENSMUSG00000026313, ENSMUSG00000000567, ENSMUSG00000028957, ENSMUSG00000022508, ENSMUSG00000025402	47	506	13588	2.85678	1	0.552857	77.0532
GOTERM_BP_FAT	GO:0008219~cell death	5	8.06452	0.0915806	ENSMUSG00000021453, ENSMUSG00000056313, ENSMUSG00000032515, ENSMUSG00000020108, ENSMUSG00000019970	47	507	13588	2.85115	1	0.55129	77.2488
GOTERM_BP_FAT	GO:0016265~death	5	8.06452	0.0977413	ENSMUSG00000021453, ENSMUSG00000056313, ENSMUSG00000032515, ENSMUSG00000020108, ENSMUSG00000019970	47	519	13588	2.78523	1	0.572403	79.5144
Category	Term	Count	%	PValue	Genes	List Total	Pop Hits	Pop Total	Fold Enrichment	Bonferroni	Benjamini	FDR
GOTERM_MF_FAT	GO:0030528~transcription regulator activity	9	14.5161	0.0251557	ENSMUSG00000026313, ENSMUSG00000000567, ENSMUSG00000055148, ENSMUSG00000039377, ENSMUSG00000055116, ENSMUSG00000022508, ENSMUSG00000032515, ENSMUSG00000052837, ENSMUSG00000025402	41	1206	13288	2.41864	0.96709	0.96709	25.792
GOTERM_MF_FAT	GO:0005344~oxygen transporter activity	2	3.22581	0.0326308	ENSMUSG00000069919, ENSMUSG00000073940, ENSMUSG00000052305, ENSMUSG00000069917	41	11	13288	58.9268	0.988268	0.891687	32.1875
GOTERM_MF_FAT	GO:0003677~DNA binding	11	17.7419	0.0347574	ENSMUSG00000026313, ENSMUSG00000000567, ENSMUSG00000055148, ENSMUSG00000045817, ENSMUSG00000039377, ENSMUSG00000043099, ENSMUSG00000055116, ENSMUSG00000058881, ENSMUSG00000022508, ENSMUSG00000032515, ENSMUSG00000052837	41	1781	13288	2.00173	0.991264	0.794049	33.9125
GOTERM_MF_FAT	GO:0019825~oxygen binding	2	3.22581	0.0413484	ENSMUSG00000069919, ENSMUSG00000073940, ENSMUSG00000052305, ENSMUSG00000069917	41	14	13288	46.2997	0.996512	0.756983	39.0071
GOTERM_MF_FAT	GO:0005198~structural molecule activity	5	8.06452	0.045442	ENSMUSG00000004098, ENSMUSG00000060938, ENSMUSG00000008668, ENSMUSG00000040152, ENSMUSG00000044533	41	450	13288	3.60108	0.998034	0.712458	41.9878
GOTERM_MF_FAT	GO:0003735~structural constituent of ribosome	3	4.83871	0.0755974	ENSMUSG00000060938, ENSMUSG00000008668, ENSMUSG00000044533	41	151	13288	6.43902	0.999973	0.827191	60.1625
GOTERM_MF_FAT	GO:0003700~transcription factor activity	6	9.67742	0.0816343	ENSMUSG00000000567, ENSMUSG00000055148, ENSMUSG00000039377, ENSMUSG00000055116, ENSMUSG00000032515, ENSMUSG00000052837	41	776	13288	2.50591	0.999989	0.804109	63.1043

## Sheet: TAC+Sol vs Sham+Sol Clusters
Annotation Cluster 1	Enrichment Score: 2.249474091743867													**The first SP key word term to come up was used. If none are present the first GO BP term was used.
Category	Term	Count	%	PValue	Genes	List Total	Pop Hits	Pop Total	Fold Enrichment	Bonferroni	Benjamini	FDR		* If a GO term was use twice, the next term was used.
GOTERM_BP_FAT	GO:0042127~regulation of cell proliferation	11	17.7419	9.80193e-06	ENSMUSG00000026313, ENSMUSG00000000567, ENSMUSG00000021025, ENSMUSG00000036478, ENSMUSG00000039377, ENSMUSG00000000732, ENSMUSG00000022508, ENSMUSG00000023067, ENSMUSG00000030046, ENSMUSG00000013584, ENSMUSG00000045092	47	538	13588	5.9111	0.00806375	0.00806375	0.0151081
GOTERM_BP_FAT	GO:0008284~positive regulation of cell proliferation	7	11.2903	0.000366817	ENSMUSG00000039377, ENSMUSG00000000732, ENSMUSG00000022508, ENSMUSG00000023067, ENSMUSG00000030046, ENSMUSG00000013584, ENSMUSG00000045092	47	284	13588	7.12586	0.261435	0.140602	0.563939
GOTERM_BP_FAT	GO:0002684~positive regulation of immune system process	6	9.67742	0.000630991	ENSMUSG00000021025, ENSMUSG00000039377, ENSMUSG00000040152, ENSMUSG00000000732, ENSMUSG00000022508, ENSMUSG00000023067	47	206	13588	8.42057	0.406289	0.159525	0.968232
GOTERM_BP_FAT	GO:0045596~negative regulation of cell differentiation	5	8.06452	0.00327696	ENSMUSG00000026313, ENSMUSG00000000567, ENSMUSG00000021025, ENSMUSG00000039377, ENSMUSG00000022508	47	182	13588	7.94248	0.933544	0.418557	4.9337
GOTERM_BP_FAT	GO:0051251~positive regulation of lymphocyte activation	4	6.45161	0.0039247	ENSMUSG00000039377, ENSMUSG00000000732, ENSMUSG00000022508, ENSMUSG00000023067	47	94	13588	12.3024	0.961155	0.418045	5.88158
GOTERM_BP_FAT	GO:0002696~positive regulation of leukocyte activation	4	6.45161	0.00453868	ENSMUSG00000039377, ENSMUSG00000000732, ENSMUSG00000022508, ENSMUSG00000023067	47	99	13588	11.6811	0.976658	0.415375	6.77189
GOTERM_BP_FAT	GO:0050867~positive regulation of cell activation	4	6.45161	0.00479966	ENSMUSG00000039377, ENSMUSG00000000732, ENSMUSG00000022508, ENSMUSG00000023067	47	101	13588	11.4498	0.981203	0.3915	7.14793
GOTERM_BP_FAT	GO:0050671~positive regulation of lymphocyte proliferation	3	4.83871	0.012388	ENSMUSG00000000732, ENSMUSG00000022508, ENSMUSG00000023067	47	50	13588	17.3464	0.999966	0.373758	17.4815
GOTERM_BP_FAT	GO:0032946~positive regulation of mononuclear cell proliferation	3	4.83871	0.012388	ENSMUSG00000000732, ENSMUSG00000022508, ENSMUSG00000023067	47	50	13588	17.3464	0.999966	0.373758	17.4815
GOTERM_BP_FAT	GO:0051249~regulation of lymphocyte activation	4	6.45161	0.0126889	ENSMUSG00000039377, ENSMUSG00000000732, ENSMUSG00000022508, ENSMUSG00000023067	47	144	13588	8.03073	0.999974	0.355643	17.8681
GOTERM_BP_FAT	GO:0070665~positive regulation of leukocyte proliferation	3	4.83871	0.0133522	ENSMUSG00000000732, ENSMUSG00000022508, ENSMUSG00000023067	47	52	13588	16.6792	0.999985	0.318097	18.7146
GOTERM_BP_FAT	GO:0002694~regulation of leukocyte activation	4	6.45161	0.0151821	ENSMUSG00000039377, ENSMUSG00000000732, ENSMUSG00000022508, ENSMUSG00000023067	47	154	13588	7.50926	0.999997	0.326249	21.0077
GOTERM_BP_FAT	GO:0050865~regulation of cell activation	4	6.45161	0.0157117	ENSMUSG00000039377, ENSMUSG00000000732, ENSMUSG00000022508, ENSMUSG00000023067	47	156	13588	7.41298	0.999998	0.327257	21.66
GOTERM_BP_FAT	GO:0050670~regulation of lymphocyte proliferation	3	4.83871	0.0299765	ENSMUSG00000000732, ENSMUSG00000022508, ENSMUSG00000023067	47	80	13588	10.8415	1	0.45836	37.446
GOTERM_BP_FAT	GO:0032944~regulation of mononuclear cell proliferation	3	4.83871	0.0299765	ENSMUSG00000000732, ENSMUSG00000022508, ENSMUSG00000023067	47	80	13588	10.8415	1	0.45836	37.446
GOTERM_BP_FAT	GO:0070663~regulation of leukocyte proliferation	3	4.83871	0.0313703	ENSMUSG00000000732, ENSMUSG00000022508, ENSMUSG00000023067	47	82	13588	10.5771	1	0.465719	38.8172
GOTERM_BP_FAT	GO:0050863~regulation of T cell activation	3	4.83871	0.0516566	ENSMUSG00000039377, ENSMUSG00000000732, ENSMUSG00000022508	47	108	13588	8.03073	1	0.512369	55.8495
Annotation Cluster 2	Enrichment Score: 1.8341711160783396
Category	Term	Count	%	PValue	Genes	List Total	Pop Hits	Pop Total	Fold Enrichment	Bonferroni	Benjamini	FDR
GOTERM_BP_FAT	GO:0002520~immune system development	6	9.67742	0.00308509	ENSMUSG00000069919, ENSMUSG00000021453, ENSMUSG00000073940, ENSMUSG00000025270, ENSMUSG00000052305, ENSMUSG00000000732, ENSMUSG00000022508, ENSMUSG00000069917	47	295	13588	5.88013	0.922092	0.471681	4.65122
GOTERM_BP_FAT	GO:0030097~hemopoiesis	5	8.06452	0.010103	ENSMUSG00000069919, ENSMUSG00000021453, ENSMUSG00000073940, ENSMUSG00000025270, ENSMUSG00000052305, ENSMUSG00000022508, ENSMUSG00000069917	47	251	13588	5.75909	0.999772	0.389442	14.4889
GOTERM_BP_FAT	GO:0030218~erythrocyte differentiation	3	4.83871	0.011456	ENSMUSG00000069919, ENSMUSG00000025270, ENSMUSG00000022508, ENSMUSG00000069917	47	48	13588	18.0691	0.999926	0.378652	16.2729
GOTERM_BP_FAT	GO:0034101~erythrocyte homeostasis	3	4.83871	0.0128661	ENSMUSG00000069919, ENSMUSG00000025270, ENSMUSG00000022508, ENSMUSG00000069917	47	51	13588	17.0063	0.999977	0.337277	18.0951
GOTERM_BP_FAT	GO:0042592~homeostatic process	7	11.2903	0.0133412	ENSMUSG00000069919, ENSMUSG00000025270, ENSMUSG00000022508, ENSMUSG00000038486, ENSMUSG00000025402, ENSMUSG00000069917, ENSMUSG00000019970, ENSMUSG00000045092	47	584	13588	3.46532	0.999985	0.327138	18.7007
GOTERM_BP_FAT	GO:0048534~hemopoietic or lymphoid organ development	5	8.06452	0.0147869	ENSMUSG00000069919, ENSMUSG00000021453, ENSMUSG00000073940, ENSMUSG00000025270, ENSMUSG00000052305, ENSMUSG00000022508, ENSMUSG00000069917	47	281	13588	5.14424	0.999995	0.327627	20.5177
GOTERM_BP_FAT	GO:0030099~myeloid cell differentiation	3	4.83871	0.0418144	ENSMUSG00000069919, ENSMUSG00000025270, ENSMUSG00000022508, ENSMUSG00000069917	47	96	13588	9.03457	1	0.492619	48.2328
GOTERM_BP_FAT	GO:0048872~homeostasis of number of cells	3	4.83871	0.0559804	ENSMUSG00000069919, ENSMUSG00000025270, ENSMUSG00000022508, ENSMUSG00000069917	47	113	13588	7.67539	1	0.519087	58.8524
Annotation Cluster 3	Enrichment Score: 1.7602063918524014
Category	Term	Count	%	PValue	Genes	List Total	Pop Hits	Pop Total	Fold Enrichment	Bonferroni	Benjamini	FDR
GOTERM_BP_FAT	GO:0051270~regulation of cell motion	4	6.45161	0.00563645	ENSMUSG00000040152, ENSMUSG00000022508, ENSMUSG00000030046, ENSMUSG00000045092	47	107	13588	10.8077	0.990617	0.373049	8.34411
GOTERM_BP_FAT	GO:0051272~positive regulation of cell motion	3	4.83871	0.00845371	ENSMUSG00000040152, ENSMUSG00000022508, ENSMUSG00000045092	47	41	13588	21.1541	0.999099	0.442544	12.2663
GOTERM_BP_FAT	GO:0030155~regulation of cell adhesion	3	4.83871	0.0402514	ENSMUSG00000040152, ENSMUSG00000022508, ENSMUSG00000045092	47	94	13588	9.2268	1	0.485931	46.9157
GOTERM_BP_FAT	GO:0032101~regulation of response to external stimulus	3	4.83871	0.0474614	ENSMUSG00000040152, ENSMUSG00000022508, ENSMUSG00000045092	47	103	13588	8.42057	1	0.505709	52.741
Annotation Cluster 4	Enrichment Score: 1.6446169114015268
Category	Term	Count	%	PValue	Genes	List Total	Pop Hits	Pop Total	Fold Enrichment	Bonferroni	Benjamini	FDR
GOTERM_BP_FAT	GO:0051270~regulation of cell motion	4	6.45161	0.00563645	ENSMUSG00000040152, ENSMUSG00000022508, ENSMUSG00000030046, ENSMUSG00000045092	47	107	13588	10.8077	0.990617	0.373049	8.34411
GOTERM_BP_FAT	GO:0030334~regulation of cell migration	3	4.83871	0.0387114	ENSMUSG00000040152, ENSMUSG00000030046, ENSMUSG00000045092	47	92	13588	9.42738	1	0.485999	45.5874
GOTERM_BP_FAT	GO:0040012~regulation of locomotion	3	4.83871	0.053371	ENSMUSG00000040152, ENSMUSG00000030046, ENSMUSG00000045092	47	110	13588	7.88472	1	0.507314	57.0639
Annotation Cluster 5	Enrichment Score: 1.499980373261465
Category	Term	Count	%	PValue	Genes	List Total	Pop Hits	Pop Total	Fold Enrichment	Bonferroni	Benjamini	FDR
GOTERM_BP_FAT	GO:0019226~transmission of nerve impulse	5	8.06452	0.00704028	ENSMUSG00000038486, ENSMUSG00000030317, ENSMUSG00000025402, ENSMUSG00000045092, ENSMUSG00000057606	47	226	13588	6.39616	0.997079	0.411707	10.3186
GOTERM_BP_FAT	GO:0006873~cellular ion homeostasis	5	8.06452	0.0115373	ENSMUSG00000025270, ENSMUSG00000038486, ENSMUSG00000025402, ENSMUSG00000019970, ENSMUSG00000045092	47	261	13588	5.53844	0.999931	0.366464	16.379
GOTERM_BP_FAT	GO:0055082~cellular chemical homeostasis	5	8.06452	0.0126159	ENSMUSG00000025270, ENSMUSG00000038486, ENSMUSG00000025402, ENSMUSG00000019970, ENSMUSG00000045092	47	268	13588	5.39378	0.999972	0.36616	17.7746
GOTERM_BP_FAT	GO:0042592~homeostatic process	7	11.2903	0.0133412	ENSMUSG00000069919, ENSMUSG00000025270, ENSMUSG00000022508, ENSMUSG00000038486, ENSMUSG00000025402, ENSMUSG00000069917, ENSMUSG00000019970, ENSMUSG00000045092	47	584	13588	3.46532	0.999985	0.327138	18.7007
GOTERM_BP_FAT	GO:0030003~cellular cation homeostasis	4	6.45161	0.0146629	ENSMUSG00000025270, ENSMUSG00000038486, ENSMUSG00000019970, ENSMUSG00000045092	47	152	13588	7.60806	0.999995	0.334161	20.3633
GOTERM_BP_FAT	GO:0050801~ion homeostasis	5	8.06452	0.0169901	ENSMUSG00000025270, ENSMUSG00000038486, ENSMUSG00000025402, ENSMUSG00000019970, ENSMUSG00000045092	47	293	13588	4.93356	0.999999	0.332631	23.2138
GOTERM_BP_FAT	GO:0055080~cation homeostasis	4	6.45161	0.0242224	ENSMUSG00000025270, ENSMUSG00000038486, ENSMUSG00000019970, ENSMUSG00000045092	47	184	13588	6.28492	1	0.413158	31.4751
GOTERM_BP_FAT	GO:0019725~cellular homeostasis	5	8.06452	0.0283378	ENSMUSG00000025270, ENSMUSG00000038486, ENSMUSG00000025402, ENSMUSG00000019970, ENSMUSG00000045092	47	343	13588	4.21438	1	0.44768	35.7971
GOTERM_BP_FAT	GO:0048878~chemical homeostasis	5	8.06452	0.0344851	ENSMUSG00000025270, ENSMUSG00000038486, ENSMUSG00000025402, ENSMUSG00000019970, ENSMUSG00000045092	47	365	13588	3.96036	1	0.467495	41.7808
GOTERM_BP_FAT	GO:0006875~cellular metal ion homeostasis	3	4.83871	0.0450082	ENSMUSG00000038486, ENSMUSG00000019970, ENSMUSG00000045092	47	100	13588	8.67319	1	0.505612	50.8296
GOTERM_BP_FAT	GO:0055065~metal ion homeostasis	3	4.83871	0.0499628	ENSMUSG00000038486, ENSMUSG00000019970, ENSMUSG00000045092	47	106	13588	8.18226	1	0.512058	54.6182
GOTERM_BP_FAT	GO:0030005~cellular di-, tri-valent inorganic cation homeostasis	3	4.83871	0.0754264	ENSMUSG00000025270, ENSMUSG00000038486, ENSMUSG00000045092	47	134	13588	6.47253	1	0.57358	70.1459
GOTERM_BP_FAT	GO:0055066~di-, tri-valent inorganic cation homeostasis	3	4.83871	0.0873728	ENSMUSG00000025270, ENSMUSG00000038486, ENSMUSG00000045092	47	146	13588	5.94054	1	0.610928	75.569
GOTERM_BP_FAT	GO:0050877~neurological system process	5	8.06452	0.837522	ENSMUSG00000038486, ENSMUSG00000030317, ENSMUSG00000025402, ENSMUSG00000045092, ENSMUSG00000057606	47	1681	13588	0.859924	1	0.999997	100
Annotation Cluster 6	Enrichment Score: 1.4758433962650948
Category	Term	Count	%	PValue	Genes	List Total	Pop Hits	Pop Total	Fold Enrichment	Bonferroni	Benjamini	FDR
SP_PIR_KEYWORDS	transcription regulation	13	20.9677	0.0013387	ENSMUSG00000028957, ENSMUSG00000039377, ENSMUSG00000058881, ENSMUSG00000055116, ENSMUSG00000022508, ENSMUSG00000032515, ENSMUSG00000025402, ENSMUSG00000055148, ENSMUSG00000000567, ENSMUSG00000026313, ENSMUSG00000043099, ENSMUSG00000042487, ENSMUSG00000052837	53	1546	17854	2.83265	0.15418	0.15418	1.53718
GOTERM_BP_FAT	GO:0045596~negative regulation of cell differentiation	5	8.06452	0.00327696	ENSMUSG00000026313, ENSMUSG00000000567, ENSMUSG00000021025, ENSMUSG00000039377, ENSMUSG00000022508	47	182	13588	7.94248	0.933544	0.418557	4.9337
SP_PIR_KEYWORDS	Transcription	13	20.9677	0.00415387	ENSMUSG00000028957, ENSMUSG00000039377, ENSMUSG00000058881, ENSMUSG00000055116, ENSMUSG00000022508, ENSMUSG00000032515, ENSMUSG00000025402, ENSMUSG00000055148, ENSMUSG00000000567, ENSMUSG00000026313, ENSMUSG00000043099, ENSMUSG00000042487, ENSMUSG00000052837	53	1769	17854	2.47557	0.405667	0.159231	4.69958
GOTERM_BP_FAT	GO:0010604~positive regulation of macromolecule metabolic process	8	12.9032	0.00506124	ENSMUSG00000026313, ENSMUSG00000000567, ENSMUSG00000055148, ENSMUSG00000055116, ENSMUSG00000000732, ENSMUSG00000030046, ENSMUSG00000032515, ENSMUSG00000045092	47	633	13588	3.65379	0.984872	0.372297	7.52341
GOTERM_BP_FAT	GO:0010557~positive regulation of macromolecule biosynthetic process	7	11.2903	0.00852162	ENSMUSG00000026313, ENSMUSG00000000567, ENSMUSG00000055148, ENSMUSG00000055116, ENSMUSG00000000732, ENSMUSG00000032515, ENSMUSG00000045092	47	530	13588	3.81839	0.999149	0.419445	12.3589
GOTERM_BP_FAT	GO:0031328~positive regulation of cellular biosynthetic process	7	11.2903	0.0102999	ENSMUSG00000026313, ENSMUSG00000000567, ENSMUSG00000055148, ENSMUSG00000055116, ENSMUSG00000000732, ENSMUSG00000032515, ENSMUSG00000045092	47	552	13588	3.6662	0.999807	0.378179	14.7508
GOTERM_BP_FAT	GO:0009891~positive regulation of biosynthetic process	7	11.2903	0.0107386	ENSMUSG00000026313, ENSMUSG00000000567, ENSMUSG00000055148, ENSMUSG00000055116, ENSMUSG00000000732, ENSMUSG00000032515, ENSMUSG00000045092	47	557	13588	3.63329	0.999866	0.374604	15.3314
GOTERM_BP_FAT	GO:0006350~transcription	13	20.9677	0.0128179	ENSMUSG00000028957, ENSMUSG00000039377, ENSMUSG00000058881, ENSMUSG00000055116, ENSMUSG00000022508, ENSMUSG00000032515, ENSMUSG00000025402, ENSMUSG00000055148, ENSMUSG00000000567, ENSMUSG00000026313, ENSMUSG00000043099, ENSMUSG00000042487, ENSMUSG00000052837	47	1772	13588	2.12098	0.999976	0.347041	18.0334
GOTERM_BP_FAT	GO:0045449~regulation of transcription	15	24.1935	0.0129022	ENSMUSG00000021025, ENSMUSG00000028957, ENSMUSG00000039377, ENSMUSG00000058881, ENSMUSG00000055116, ENSMUSG00000022508, ENSMUSG00000032515, ENSMUSG00000025402, ENSMUSG00000045092, ENSMUSG00000026313, ENSMUSG00000055148, ENSMUSG00000000567, ENSMUSG00000043099, ENSMUSG00000042487, ENSMUSG00000052837	47	2227	13588	1.94728	0.999978	0.327854	18.1413
GOTERM_BP_FAT	GO:0006357~regulation of transcription from RNA polymerase II promoter	7	11.2903	0.0169695	ENSMUSG00000026313, ENSMUSG00000000567, ENSMUSG00000028957, ENSMUSG00000055116, ENSMUSG00000022508, ENSMUSG00000032515, ENSMUSG00000045092	47	616	13588	3.2853	0.999999	0.340187	23.189
SP_PIR_KEYWORDS	nucleus	19	30.6452	0.0186864	ENSMUSG00000021025, ENSMUSG00000028957, ENSMUSG00000045817, ENSMUSG00000039377, ENSMUSG00000058881, ENSMUSG00000055116, ENSMUSG00000022508, ENSMUSG00000032515, ENSMUSG00000025402, ENSMUSG00000054072, ENSMUSG00000026313, ENSMUSG00000055148, ENSMUSG00000000567, ENSMUSG00000036158, ENSMUSG00000043099, ENSMUSG00000042487, ENSMUSG00000023067, ENSMUSG00000052837, ENSMUSG00000019970	53	3808	17854	1.6808	0.905382	0.375985	19.5984
SP_PIR_KEYWORDS	dna-binding	10	16.129	0.0190086	ENSMUSG00000000567, ENSMUSG00000055148, ENSMUSG00000045817, ENSMUSG00000039377, ENSMUSG00000043099, ENSMUSG00000055116, ENSMUSG00000058881, ENSMUSG00000022508, ENSMUSG00000032515, ENSMUSG00000052837	53	1404	17854	2.39934	0.909186	0.329562	19.9031
GOTERM_BP_FAT	GO:0045941~positive regulation of transcription	6	9.67742	0.0215711	ENSMUSG00000026313, ENSMUSG00000000567, ENSMUSG00000055148, ENSMUSG00000055116, ENSMUSG00000032515, ENSMUSG00000045092	47	475	13588	3.65187	1	0.393684	28.5482
GOTERM_BP_FAT	GO:0010628~positive regulation of gene expression	6	9.67742	0.0239159	ENSMUSG00000026313, ENSMUSG00000000567, ENSMUSG00000055148, ENSMUSG00000055116, ENSMUSG00000032515, ENSMUSG00000045092	47	488	13588	3.55459	1	0.417481	31.1425
GOTERM_MF_FAT	GO:0030528~transcription regulator activity	9	14.5161	0.0251557	ENSMUSG00000026313, ENSMUSG00000000567, ENSMUSG00000055148, ENSMUSG00000039377, ENSMUSG00000055116, ENSMUSG00000022508, ENSMUSG00000032515, ENSMUSG00000052837, ENSMUSG00000025402	41	1206	13288	2.41864	0.96709	0.96709	25.792
GOTERM_BP_FAT	GO:0045935~positive regulation of nucleobase, nucleoside, nucleotide and nucleic acid metabolic process	6	9.67742	0.0282515	ENSMUSG00000026313, ENSMUSG00000000567, ENSMUSG00000055148, ENSMUSG00000055116, ENSMUSG00000032515, ENSMUSG00000045092	47	510	13588	3.40125	1	0.454998	35.7092
GOTERM_BP_FAT	GO:0051173~positive regulation of nitrogen compound metabolic process	6	9.67742	0.0317027	ENSMUSG00000026313, ENSMUSG00000000567, ENSMUSG00000055148, ENSMUSG00000055116, ENSMUSG00000032515, ENSMUSG00000045092	47	526	13588	3.29779	1	0.461436	39.1402
GOTERM_BP_FAT	GO:0045944~positive regulation of transcription from RNA polymerase II promoter	5	8.06452	0.0324509	ENSMUSG00000026313, ENSMUSG00000000567, ENSMUSG00000055116, ENSMUSG00000032515, ENSMUSG00000045092	47	358	13588	4.0378	1	0.461676	39.861
GOTERM_MF_FAT	GO:0003677~DNA binding	11	17.7419	0.0347574	ENSMUSG00000026313, ENSMUSG00000000567, ENSMUSG00000055148, ENSMUSG00000045817, ENSMUSG00000039377, ENSMUSG00000043099, ENSMUSG00000055116, ENSMUSG00000058881, ENSMUSG00000022508, ENSMUSG00000032515, ENSMUSG00000052837	41	1781	13288	2.00173	0.991264	0.906536	33.9125
GOTERM_BP_FAT	GO:0016481~negative regulation of transcription	5	8.06452	0.0365929	ENSMUSG00000026313, ENSMUSG00000000567, ENSMUSG00000028957, ENSMUSG00000022508, ENSMUSG00000025402	47	372	13588	3.88584	1	0.473505	43.7093
GOTERM_BP_FAT	GO:0045934~negative regulation of nucleobase, nucleoside, nucleotide and nucleic acid metabolic process	5	8.06452	0.0447239	ENSMUSG00000026313, ENSMUSG00000000567, ENSMUSG00000028957, ENSMUSG00000022508, ENSMUSG00000025402	47	397	13588	3.64114	1	0.509871	50.6035
GOTERM_BP_FAT	GO:0051172~negative regulation of nitrogen compound metabolic process	5	8.06452	0.0461126	ENSMUSG00000026313, ENSMUSG00000000567, ENSMUSG00000028957, ENSMUSG00000022508, ENSMUSG00000025402	47	401	13588	3.60482	1	0.501595	51.6988
GOTERM_BP_FAT	GO:0010629~negative regulation of gene expression	5	8.06452	0.0493255	ENSMUSG00000026313, ENSMUSG00000000567, ENSMUSG00000028957, ENSMUSG00000022508, ENSMUSG00000025402	47	410	13588	3.52569	1	0.513433	54.1467
GOTERM_BP_FAT	GO:0045893~positive regulation of transcription, DNA-dependent	5	8.06452	0.0515355	ENSMUSG00000026313, ENSMUSG00000000567, ENSMUSG00000055116, ENSMUSG00000032515, ENSMUSG00000045092	47	416	13588	3.47484	1	0.517323	55.7625
SP_PIR_KEYWORDS	activator	5	8.06452	0.0520591	ENSMUSG00000055148, ENSMUSG00000042487, ENSMUSG00000055116, ENSMUSG00000022508, ENSMUSG00000032515	53	484	17854	3.48004	0.998748	0.524098	46.1115
GOTERM_BP_FAT	GO:0010558~negative regulation of macromolecule biosynthetic process	5	8.06452	0.0522842	ENSMUSG00000026313, ENSMUSG00000000567, ENSMUSG00000028957, ENSMUSG00000022508, ENSMUSG00000025402	47	418	13588	3.45821	1	0.511019	56.2977
GOTERM_BP_FAT	GO:0051254~positive regulation of RNA metabolic process	5	8.06452	0.0526608	ENSMUSG00000026313, ENSMUSG00000000567, ENSMUSG00000055116, ENSMUSG00000032515, ENSMUSG00000045092	47	419	13588	3.44996	1	0.508005	56.5647
GOTERM_BP_FAT	GO:0031327~negative regulation of cellular biosynthetic process	5	8.06452	0.0569029	ENSMUSG00000026313, ENSMUSG00000000567, ENSMUSG00000028957, ENSMUSG00000022508, ENSMUSG00000025402	47	430	13588	3.3617	1	0.519637	59.4679
GOTERM_BP_FAT	GO:0009890~negative regulation of biosynthetic process	5	8.06452	0.0584905	ENSMUSG00000026313, ENSMUSG00000000567, ENSMUSG00000028957, ENSMUSG00000022508, ENSMUSG00000025402	47	434	13588	3.33072	1	0.524334	60.507
GOTERM_BP_FAT	GO:0051252~regulation of RNA metabolic process	10	16.129	0.058871	ENSMUSG00000026313, ENSMUSG00000000567, ENSMUSG00000028957, ENSMUSG00000045817, ENSMUSG00000039377, ENSMUSG00000055116, ENSMUSG00000022508, ENSMUSG00000032515, ENSMUSG00000052837, ENSMUSG00000045092	47	1488	13588	1.94292	1	0.521464	60.7523
GOTERM_BP_FAT	GO:0060348~bone development	3	4.83871	0.0604273	ENSMUSG00000026313, ENSMUSG00000000567, ENSMUSG00000025402	47	118	13588	7.35016	1	0.525814	61.7409
GOTERM_BP_FAT	GO:0001501~skeletal system development	4	6.45161	0.0716699	ENSMUSG00000026313, ENSMUSG00000000567, ENSMUSG00000032515, ENSMUSG00000025402	47	285	13588	4.05763	1	0.568927	68.2204
GOTERM_MF_FAT	GO:0003700~transcription factor activity	6	9.67742	0.0816343	ENSMUSG00000000567, ENSMUSG00000055148, ENSMUSG00000039377, ENSMUSG00000055116, ENSMUSG00000032515, ENSMUSG00000052837	41	776	13288	2.50591	0.999989	0.897949	63.1043
GOTERM_BP_FAT	GO:0045892~negative regulation of transcription, DNA-dependent	4	6.45161	0.085878	ENSMUSG00000026313, ENSMUSG00000000567, ENSMUSG00000028957, ENSMUSG00000022508	47	308	13588	3.75463	1	0.613594	74.9448
GOTERM_BP_FAT	GO:0051253~negative regulation of RNA metabolic process	4	6.45161	0.0871672	ENSMUSG00000026313, ENSMUSG00000000567, ENSMUSG00000028957, ENSMUSG00000022508	47	310	13588	3.7304	1	0.614644	75.484
GOTERM_BP_FAT	GO:0010605~negative regulation of macromolecule metabolic process	5	8.06452	0.0910761	ENSMUSG00000026313, ENSMUSG00000000567, ENSMUSG00000028957, ENSMUSG00000022508, ENSMUSG00000025402	47	506	13588	2.85678	1	0.622355	77.0532
GOTERM_BP_FAT	GO:0006355~regulation of transcription, DNA-dependent	9	14.5161	0.116608	ENSMUSG00000026313, ENSMUSG00000000567, ENSMUSG00000028957, ENSMUSG00000039377, ENSMUSG00000055116, ENSMUSG00000022508, ENSMUSG00000032515, ENSMUSG00000052837, ENSMUSG00000045092	47	1465	13588	1.77608	1	0.696034	85.2095
GOTERM_MF_FAT	GO:0016564~transcription repressor activity	3	4.83871	0.132417	ENSMUSG00000026313, ENSMUSG00000022508, ENSMUSG00000025402	41	211	13288	4.60802	1	0.958094	81.0449
GOTERM_BP_FAT	GO:0000122~negative regulation of transcription from RNA polymerase II promoter	3	4.83871	0.183931	ENSMUSG00000026313, ENSMUSG00000028957, ENSMUSG00000022508	47	231	13588	3.75463	1	0.832381	95.6417
GOTERM_MF_FAT	GO:0043565~sequence-specific DNA binding	4	6.45161	0.2338	ENSMUSG00000000567, ENSMUSG00000039377, ENSMUSG00000022508, ENSMUSG00000052837	41	556	13288	2.33164	1	0.981034	95.5757
SP_PIR_KEYWORDS	repressor	3	4.83871	0.31576	ENSMUSG00000026313, ENSMUSG00000022508, ENSMUSG00000025402	53	391	17854	2.58466	1	0.928284	98.7574
Annotation Cluster 7	Enrichment Score: 1.468186350011336
Category	Term	Count	%	PValue	Genes	List Total	Pop Hits	Pop Total	Fold Enrichment	Bonferroni	Benjamini	FDR
SP_PIR_KEYWORDS	ubl conjugation	7	11.2903	0.00402668	ENSMUSG00000026313, ENSMUSG00000021025, ENSMUSG00000028957, ENSMUSG00000043099, ENSMUSG00000055116, ENSMUSG00000023067, ENSMUSG00000019970	53	524	17854	4.50014	0.396103	0.222892	4.55872
UP_SEQ_FEATURE	cross-link:Glycyl lysine isopeptide (Lys-Gly) (interchain with G-Cter in SUMO)	3	4.83871	0.033122	ENSMUSG00000026313, ENSMUSG00000021025, ENSMUSG00000055116	53	88	16021	10.3051	0.997896	0.871864	34.0342
SP_PIR_KEYWORDS	isopeptide bond	4	6.45161	0.046788	ENSMUSG00000026313, ENSMUSG00000021025, ENSMUSG00000043099, ENSMUSG00000055116	53	277	17854	4.86452	0.997496	0.527027	42.5427
GOTERM_MF_FAT	GO:0008134~transcription factor binding	3	4.83871	0.214811	ENSMUSG00000026313, ENSMUSG00000021025, ENSMUSG00000055116	41	288	13288	3.37602	1	0.982589	94.1072
Annotation Cluster 8	Enrichment Score: 1.2194589443969952
Category	Term	Count	%	PValue	Genes	List Total	Pop Hits	Pop Total	Fold Enrichment	Bonferroni	Benjamini	FDR
SP_PIR_KEYWORDS	Apoptosis	5	8.06452	0.0165816	ENSMUSG00000021453, ENSMUSG00000056313, ENSMUSG00000032515, ENSMUSG00000020108, ENSMUSG00000019970	53	337	17854	4.99804	0.876322	0.406975	17.5814
GOTERM_BP_FAT	GO:0006915~apoptosis	5	8.06452	0.0715998	ENSMUSG00000021453, ENSMUSG00000056313, ENSMUSG00000032515, ENSMUSG00000020108, ENSMUSG00000019970	47	465	13588	3.10867	1	0.573567	68.1834
GOTERM_BP_FAT	GO:0012501~programmed cell death	5	8.06452	0.0752117	ENSMUSG00000021453, ENSMUSG00000056313, ENSMUSG00000032515, ENSMUSG00000020108, ENSMUSG00000019970	47	473	13588	3.05609	1	0.577319	70.0389
GOTERM_BP_FAT	GO:0008219~cell death	5	8.06452	0.0915806	ENSMUSG00000021453, ENSMUSG00000056313, ENSMUSG00000032515, ENSMUSG00000020108, ENSMUSG00000019970	47	507	13588	2.85115	1	0.619975	77.2488
GOTERM_BP_FAT	GO:0016265~death	5	8.06452	0.0977413	ENSMUSG00000021453, ENSMUSG00000056313, ENSMUSG00000032515, ENSMUSG00000020108, ENSMUSG00000019970	47	519	13588	2.78523	1	0.640695	79.5144
Annotation Cluster 9	Enrichment Score: 1.1615606939431333
Category	Term	Count	%	PValue	Genes	List Total	Pop Hits	Pop Total	Fold Enrichment	Bonferroni	Benjamini	FDR
GOTERM_BP_FAT	GO:0002520~immune system development	6	9.67742	0.00308509	ENSMUSG00000069919, ENSMUSG00000021453, ENSMUSG00000073940, ENSMUSG00000025270, ENSMUSG00000052305, ENSMUSG00000000732, ENSMUSG00000022508, ENSMUSG00000069917	47	295	13588	5.88013	0.922092	0.471681	4.65122
GOTERM_BP_FAT	GO:0002250~adaptive immune response	3	4.83871	0.0327894	ENSMUSG00000021453, ENSMUSG00000000732, ENSMUSG00000022508	47	84	13588	10.3252	1	0.457711	40.1844
GOTERM_BP_FAT	GO:0002460~adaptive immune response based on somatic recombination of immune receptors built from immunoglobulin superfamily domains	3	4.83871	0.0327894	ENSMUSG00000021453, ENSMUSG00000000732, ENSMUSG00000022508	47	84	13588	10.3252	1	0.457711	40.1844
GOTERM_BP_FAT	GO:0046649~lymphocyte activation	3	4.83871	0.136401	ENSMUSG00000021453, ENSMUSG00000000732, ENSMUSG00000022508	47	191	13588	4.54094	1	0.739692	89.57
GOTERM_BP_FAT	GO:0045321~leukocyte activation	3	4.83871	0.169391	ENSMUSG00000021453, ENSMUSG00000000732, ENSMUSG00000022508	47	219	13588	3.96036	1	0.811061	94.2781
GOTERM_BP_FAT	GO:0001775~cell activation	3	4.83871	0.202358	ENSMUSG00000021453, ENSMUSG00000000732, ENSMUSG00000022508	47	246	13588	3.52569	1	0.851276	96.9351
GOTERM_BP_FAT	GO:0006955~immune response	3	4.83871	0.476996	ENSMUSG00000021453, ENSMUSG00000000732, ENSMUSG00000022508	47	471	13588	1.84144	1	0.991606	99.9954
Annotation Cluster 10	Enrichment Score: 1.1481325456818003
Category	Term	Count	%	PValue	Genes	List Total	Pop Hits	Pop Total	Fold Enrichment	Bonferroni	Benjamini	FDR
GOTERM_CC_FAT	GO:0044421~extracellular region part	6	9.67742	0.0450206	ENSMUSG00000022579, ENSMUSG00000004098, ENSMUSG00000040152, ENSMUSG00000030317, ENSMUSG00000030046, ENSMUSG00000024810	33	774	12504	2.93728	0.980071	0.858829	39.0799
GOTERM_CC_FAT	GO:0005576~extracellular region	9	14.5161	0.0566055	ENSMUSG00000022579, ENSMUSG00000035000, ENSMUSG00000004098, ENSMUSG00000040152, ENSMUSG00000030317, ENSMUSG00000030046, ENSMUSG00000009281, ENSMUSG00000036655, ENSMUSG00000024810	33	1680	12504	2.02987	0.992938	0.71011	46.5765
GOTERM_CC_FAT	GO:0005615~extracellular space	4	6.45161	0.141037	ENSMUSG00000022579, ENSMUSG00000040152, ENSMUSG00000030046, ENSMUSG00000024810	33	511	12504	2.96602	0.999998	0.842143	80.5172
Annotation Cluster 11	Enrichment Score: 1.1017730104792955
Category	Term	Count	%	PValue	Genes	List Total	Pop Hits	Pop Total	Fold Enrichment	Bonferroni	Benjamini	FDR
GOTERM_BP_FAT	GO:0042325~regulation of phosphorylation	4	6.45161	0.0746599	ENSMUSG00000021453, ENSMUSG00000073940, ENSMUSG00000052305, ENSMUSG00000023067, ENSMUSG00000030046	47	290	13588	3.98767	1	0.579418	69.7621
GOTERM_BP_FAT	GO:0019220~regulation of phosphate metabolic process	4	6.45161	0.0814323	ENSMUSG00000021453, ENSMUSG00000073940, ENSMUSG00000052305, ENSMUSG00000023067, ENSMUSG00000030046	47	301	13588	3.84195	1	0.597947	72.9992
GOTERM_BP_FAT	GO:0051174~regulation of phosphorus metabolic process	4	6.45161	0.0814323	ENSMUSG00000021453, ENSMUSG00000073940, ENSMUSG00000052305, ENSMUSG00000023067, ENSMUSG00000030046	47	301	13588	3.84195	1	0.597947	72.9992
Annotation Cluster 12	Enrichment Score: 1.0117332156175496
Category	Term	Count	%	PValue	Genes	List Total	Pop Hits	Pop Total	Fold Enrichment	Bonferroni	Benjamini	FDR
GOTERM_BP_FAT	GO:0019226~transmission of nerve impulse	5	8.06452	0.00704028	ENSMUSG00000038486, ENSMUSG00000030317, ENSMUSG00000025402, ENSMUSG00000045092, ENSMUSG00000057606	47	226	13588	6.39616	0.997079	0.411707	10.3186
GOTERM_CC_FAT	GO:0045202~synapse	4	6.45161	0.0473155	ENSMUSG00000026313, ENSMUSG00000038486, ENSMUSG00000030317, ENSMUSG00000057606	33	319	12504	4.75121	0.983757	0.746745	40.6365
GOTERM_BP_FAT	GO:0007268~synaptic transmission	3	4.83871	0.12165	ENSMUSG00000038486, ENSMUSG00000030317, ENSMUSG00000057606	47	178	13588	4.87258	1	0.704032	86.4586
GOTERM_BP_FAT	GO:0007267~cell-cell signaling	3	4.83871	0.257415	ENSMUSG00000038486, ENSMUSG00000030317, ENSMUSG00000057606	47	290	13588	2.99076	1	0.910195	98.9823
GOTERM_BP_FAT	GO:0050877~neurological system process	5	8.06452	0.837522	ENSMUSG00000038486, ENSMUSG00000030317, ENSMUSG00000025402, ENSMUSG00000045092, ENSMUSG00000057606	47	1681	13588	0.859924	1	0.999997	100
Annotation Cluster 13	Enrichment Score: 0.7493076157555703
Category	Term	Count	%	PValue	Genes	List Total	Pop Hits	Pop Total	Fold Enrichment	Bonferroni	Benjamini	FDR
GOTERM_BP_FAT	GO:0008285~negative regulation of cell proliferation	4	6.45161	0.0399416	ENSMUSG00000026313, ENSMUSG00000036478, ENSMUSG00000022508, ENSMUSG00000023067	47	224	13588	5.16261	1	0.490015	46.651
GOTERM_BP_FAT	GO:0042981~regulation of apoptosis	4	6.45161	0.287908	ENSMUSG00000000567, ENSMUSG00000036478, ENSMUSG00000022508, ENSMUSG00000023067	47	553	13588	2.09119	1	0.932578	99.4668
GOTERM_BP_FAT	GO:0043067~regulation of programmed cell death	4	6.45161	0.294435	ENSMUSG00000000567, ENSMUSG00000036478, ENSMUSG00000022508, ENSMUSG00000023067	47	560	13588	2.06505	1	0.933971	99.5373
GOTERM_BP_FAT	GO:0010941~regulation of cell death	4	6.45161	0.297236	ENSMUSG00000000567, ENSMUSG00000036478, ENSMUSG00000022508, ENSMUSG00000023067	47	563	13588	2.05404	1	0.934321	99.5648
Annotation Cluster 14	Enrichment Score: 0.7376073256225854
Category	Term	Count	%	PValue	Genes	List Total	Pop Hits	Pop Total	Fold Enrichment	Bonferroni	Benjamini	FDR
KEGG_PATHWAY	mmu03010:Ribosome	3	4.83871	0.0377158	ENSMUSG00000060938, ENSMUSG00000008668, ENSMUSG00000044533	21	89	5738	9.21027	0.785151	0.401067	29.6536
GOTERM_MF_FAT	GO:0005198~structural molecule activity	5	8.06452	0.045442	ENSMUSG00000004098, ENSMUSG00000060938, ENSMUSG00000008668, ENSMUSG00000040152, ENSMUSG00000044533	41	450	13288	3.60108	0.998034	0.874733	41.9878
GOTERM_MF_FAT	GO:0003735~structural constituent of ribosome	3	4.83871	0.0755974	ENSMUSG00000060938, ENSMUSG00000008668, ENSMUSG00000044533	41	151	13288	6.43902	0.999973	0.928163	60.1625
GOTERM_CC_FAT	GO:0005840~ribosome	3	4.83871	0.0861957	ENSMUSG00000060938, ENSMUSG00000008668, ENSMUSG00000044533	33	192	12504	5.92045	0.99953	0.783975	62.0833
SP_PIR_KEYWORDS	ribosomal protein	3	4.83871	0.0939734	ENSMUSG00000060938, ENSMUSG00000008668, ENSMUSG00000044533	53	177	17854	5.70963	0.999996	0.674189	68.0572
SP_PIR_KEYWORDS	ribonucleoprotein	3	4.83871	0.181413	ENSMUSG00000060938, ENSMUSG00000008668, ENSMUSG00000044533	53	266	17854	3.79926	1	0.85409	90.1219
GOTERM_BP_FAT	GO:0006412~translation	3	4.83871	0.293983	ENSMUSG00000060938, ENSMUSG00000008668, ENSMUSG00000044533	47	319	13588	2.71887	1	0.935333	99.5327
GOTERM_CC_FAT	GO:0030529~ribonucleoprotein complex	3	4.83871	0.332269	ENSMUSG00000060938, ENSMUSG00000008668, ENSMUSG00000044533	33	462	12504	2.46045	1	0.967707	98.703
SP_PIR_KEYWORDS	acetylation	8	12.9032	0.524183	ENSMUSG00000069919, ENSMUSG00000025934, ENSMUSG00000043099, ENSMUSG00000060938, ENSMUSG00000008668, ENSMUSG00000055116, ENSMUSG00000023067, ENSMUSG00000069917, ENSMUSG00000044533	53	2325	17854	1.15912	1	0.971866	99.9814
GOTERM_CC_FAT	GO:0043228~non-membrane-bounded organelle	4	6.45161	0.888565	ENSMUSG00000026313, ENSMUSG00000060938, ENSMUSG00000008668, ENSMUSG00000044533	33	1919	12504	0.789805	1	0.999945	100
GOTERM_CC_FAT	GO:0043232~intracellular non-membrane-bounded organelle	4	6.45161	0.888565	ENSMUSG00000026313, ENSMUSG00000060938, ENSMUSG00000008668, ENSMUSG00000044533	33	1919	12504	0.789805	1	0.999945	100
Annotation Cluster 15	Enrichment Score: 0.732360295544909
Category	Term	Count	%	PValue	Genes	List Total	Pop Hits	Pop Total	Fold Enrichment	Bonferroni	Benjamini	FDR
UP_SEQ_FEATURE	compositionally biased region:Poly-Ala	5	8.06452	0.0117664	ENSMUSG00000055148, ENSMUSG00000045817, ENSMUSG00000043099, ENSMUSG00000000732, ENSMUSG00000001627	53	273	16021	5.53632	0.885366	0.661424	13.601
SP_PIR_KEYWORDS	dna-binding	10	16.129	0.0190086	ENSMUSG00000000567, ENSMUSG00000055148, ENSMUSG00000045817, ENSMUSG00000039377, ENSMUSG00000043099, ENSMUSG00000055116, ENSMUSG00000058881, ENSMUSG00000022508, ENSMUSG00000032515, ENSMUSG00000052837	53	1404	17854	2.39934	0.909186	0.329562	19.9031
UP_SEQ_FEATURE	zinc finger region:C2H2-type 3	4	6.45161	0.0483624	ENSMUSG00000055148, ENSMUSG00000043099, ENSMUSG00000058881, ENSMUSG00000022508	53	252	16021	4.79814	0.999885	0.896468	45.7884
UP_SEQ_FEATURE	zinc finger region:C2H2-type 1	4	6.45161	0.0493074	ENSMUSG00000055148, ENSMUSG00000043099, ENSMUSG00000058881, ENSMUSG00000022508	53	254	16021	4.76036	0.999904	0.842867	46.4495
UP_SEQ_FEATURE	zinc finger region:C2H2-type 2	4	6.45161	0.0517095	ENSMUSG00000055148, ENSMUSG00000043099, ENSMUSG00000058881, ENSMUSG00000022508	53	259	16021	4.66846	0.99994	0.801979	48.0971
UP_SEQ_FEATURE	compositionally biased region:Poly-Pro	4	6.45161	0.0954462	ENSMUSG00000000567, ENSMUSG00000055148, ENSMUSG00000045817, ENSMUSG00000043099	53	336	16021	3.59861	1	0.927378	71.0332
UP_SEQ_FEATURE	zinc finger region:C2H2-type 5	3	4.83871	0.123206	ENSMUSG00000043099, ENSMUSG00000058881, ENSMUSG00000022508	53	187	16021	4.84946	1	0.950594	80.2894
UP_SEQ_FEATURE	zinc finger region:C2H2-type 4	3	4.83871	0.144038	ENSMUSG00000043099, ENSMUSG00000058881, ENSMUSG00000022508	53	206	16021	4.40218	1	0.957677	85.3541
SP_PIR_KEYWORDS	zinc-finger	6	9.67742	0.272256	ENSMUSG00000055148, ENSMUSG00000045817, ENSMUSG00000043099, ENSMUSG00000058881, ENSMUSG00000022508, ENSMUSG00000023067	53	1204	17854	1.67874	1	0.929235	97.4654
SP_PIR_KEYWORDS	zinc	8	12.9032	0.30797	ENSMUSG00000055148, ENSMUSG00000045817, ENSMUSG00000036158, ENSMUSG00000043099, ENSMUSG00000058881, ENSMUSG00000022508, ENSMUSG00000030317, ENSMUSG00000023067	53	1886	17854	1.42892	1	0.933251	98.5836
SMART	SM00355:ZnF_C2H2	4	6.45161	0.322851	ENSMUSG00000055148, ENSMUSG00000043099, ENSMUSG00000058881, ENSMUSG00000022508	28	676	9131	1.92963	0.999998	0.999998	96.7564
INTERPRO	IPR015880:Zinc finger, C2H2-like	4	6.45161	0.327973	ENSMUSG00000055148, ENSMUSG00000043099, ENSMUSG00000058881, ENSMUSG00000022508	54	676	17763	1.94642	1	1	99.1547
INTERPRO	IPR007087:Zinc finger, C2H2-type	4	6.45161	0.332096	ENSMUSG00000055148, ENSMUSG00000043099, ENSMUSG00000058881, ENSMUSG00000022508	54	681	17763	1.93213	1	1	99.2149
SP_PIR_KEYWORDS	metal-binding	10	16.129	0.378522	ENSMUSG00000069919, ENSMUSG00000055148, ENSMUSG00000045817, ENSMUSG00000036158, ENSMUSG00000043099, ENSMUSG00000073940, ENSMUSG00000052305, ENSMUSG00000058881, ENSMUSG00000022508, ENSMUSG00000030317, ENSMUSG00000023067, ENSMUSG00000069917	53	2682	17854	1.25603	1	0.941063	99.5915
INTERPRO	IPR013087:Zinc finger, C2H2-type/integrase, DNA-binding	3	4.83871	0.456213	ENSMUSG00000055148, ENSMUSG00000043099, ENSMUSG00000022508	54	514	17763	1.91991	1	1	99.9335
GOTERM_MF_FAT	GO:0046914~transition metal ion binding	9	14.5161	0.539515	ENSMUSG00000069919, ENSMUSG00000055148, ENSMUSG00000045817, ENSMUSG00000036158, ENSMUSG00000043099, ENSMUSG00000073940, ENSMUSG00000052305, ENSMUSG00000058881, ENSMUSG00000022508, ENSMUSG00000023067, ENSMUSG00000069917	41	2608	13288	1.11843	1	0.999921	99.9886
GOTERM_MF_FAT	GO:0008270~zinc ion binding	7	11.2903	0.624613	ENSMUSG00000055148, ENSMUSG00000045817, ENSMUSG00000036158, ENSMUSG00000043099, ENSMUSG00000058881, ENSMUSG00000022508, ENSMUSG00000023067	41	2105	13288	1.07776	1	0.999959	99.999
GOTERM_MF_FAT	GO:0046872~metal ion binding	12	19.3548	0.63992	ENSMUSG00000045817, ENSMUSG00000073940, ENSMUSG00000052305, ENSMUSG00000040152, ENSMUSG00000058881, ENSMUSG00000022508, ENSMUSG00000069919, ENSMUSG00000039639, ENSMUSG00000055148, ENSMUSG00000036158, ENSMUSG00000043099, ENSMUSG00000023067, ENSMUSG00000069917, ENSMUSG00000036655	41	3850	13288	1.01017	1	0.999943	99.9994
GOTERM_MF_FAT	GO:0043169~cation binding	12	19.3548	0.653533	ENSMUSG00000045817, ENSMUSG00000073940, ENSMUSG00000052305, ENSMUSG00000040152, ENSMUSG00000058881, ENSMUSG00000022508, ENSMUSG00000069919, ENSMUSG00000039639, ENSMUSG00000055148, ENSMUSG00000036158, ENSMUSG00000043099, ENSMUSG00000023067, ENSMUSG00000069917, ENSMUSG00000036655	41	3885	13288	1.00107	1	0.999923	99.9996
GOTERM_MF_FAT	GO:0043167~ion binding	12	19.3548	0.672182	ENSMUSG00000045817, ENSMUSG00000073940, ENSMUSG00000052305, ENSMUSG00000040152, ENSMUSG00000058881, ENSMUSG00000022508, ENSMUSG00000069919, ENSMUSG00000039639, ENSMUSG00000055148, ENSMUSG00000036158, ENSMUSG00000043099, ENSMUSG00000023067, ENSMUSG00000069917, ENSMUSG00000036655	41	3934	13288	0.988605	1	0.999912	99.9998
Annotation Cluster 16	Enrichment Score: 0.6356907881965189
Category	Term	Count	%	PValue	Genes	List Total	Pop Hits	Pop Total	Fold Enrichment	Bonferroni	Benjamini	FDR
GOTERM_CC_FAT	GO:0044459~plasma membrane part	8	12.9032	0.115029	ENSMUSG00000022579, ENSMUSG00000039639, ENSMUSG00000035000, ENSMUSG00000000732, ENSMUSG00000038486, ENSMUSG00000001943, ENSMUSG00000045092, ENSMUSG00000057606	33	1633	12504	1.85626	0.999969	0.822924	73.1452
SP_PIR_KEYWORDS	cell junction	3	4.83871	0.316836	ENSMUSG00000035000, ENSMUSG00000038486, ENSMUSG00000057606	53	392	17854	2.57807	1	0.918464	98.7798
GOTERM_CC_FAT	GO:0030054~cell junction	3	4.83871	0.339847	ENSMUSG00000035000, ENSMUSG00000038486, ENSMUSG00000057606	33	470	12504	2.41857	1	0.959604	98.8529
Annotation Cluster 17	Enrichment Score: 0.4067785908172556
Category	Term	Count	%	PValue	Genes	List Total	Pop Hits	Pop Total	Fold Enrichment	Bonferroni	Benjamini	FDR
GOTERM_CC_FAT	GO:0005576~extracellular region	9	14.5161	0.0566055	ENSMUSG00000022579, ENSMUSG00000035000, ENSMUSG00000004098, ENSMUSG00000040152, ENSMUSG00000030317, ENSMUSG00000030046, ENSMUSG00000009281, ENSMUSG00000036655, ENSMUSG00000024810	33	1680	12504	2.02987	0.992938	0.71011	46.5765
GOTERM_CC_FAT	GO:0044459~plasma membrane part	8	12.9032	0.115029	ENSMUSG00000022579, ENSMUSG00000039639, ENSMUSG00000035000, ENSMUSG00000000732, ENSMUSG00000038486, ENSMUSG00000001943, ENSMUSG00000045092, ENSMUSG00000057606	33	1633	12504	1.85626	0.999969	0.822924	73.1452
SP_PIR_KEYWORDS	disulfide bond	9	14.5161	0.431658	ENSMUSG00000022579, ENSMUSG00000035000, ENSMUSG00000040152, ENSMUSG00000000732, ENSMUSG00000030317, ENSMUSG00000030046, ENSMUSG00000001943, ENSMUSG00000036655, ENSMUSG00000057606	53	2469	17854	1.22795	1	0.940701	99.8547
UP_SEQ_FEATURE	disulfide bond	9	14.5161	0.516076	ENSMUSG00000022579, ENSMUSG00000035000, ENSMUSG00000040152, ENSMUSG00000000732, ENSMUSG00000030317, ENSMUSG00000030046, ENSMUSG00000001943, ENSMUSG00000036655, ENSMUSG00000057606	53	2379	16021	1.14357	1	0.999963	99.9872
SP_PIR_KEYWORDS	signal	9	14.5161	0.653024	ENSMUSG00000022579, ENSMUSG00000040152, ENSMUSG00000000732, ENSMUSG00000030317, ENSMUSG00000030046, ENSMUSG00000001943, ENSMUSG00000009281, ENSMUSG00000036655, ENSMUSG00000057606	53	2970	17854	1.02081	1	0.991133	99.9995
UP_SEQ_FEATURE	signal peptide	9	14.5161	0.770585	ENSMUSG00000022579, ENSMUSG00000040152, ENSMUSG00000000732, ENSMUSG00000030317, ENSMUSG00000030046, ENSMUSG00000001943, ENSMUSG00000009281, ENSMUSG00000036655, ENSMUSG00000057606	53	2963	16021	0.918173	1	1	100
SP_PIR_KEYWORDS	glycoprotein	9	14.5161	0.850253	ENSMUSG00000022579, ENSMUSG00000039639, ENSMUSG00000035000, ENSMUSG00000040152, ENSMUSG00000000732, ENSMUSG00000038486, ENSMUSG00000030046, ENSMUSG00000001943, ENSMUSG00000045092	53	3600	17854	0.84217	1	0.999527	100
UP_SEQ_FEATURE	glycosylation site:N-linked (GlcNAc...)	9	14.5161	0.897331	ENSMUSG00000022579, ENSMUSG00000039639, ENSMUSG00000035000, ENSMUSG00000040152, ENSMUSG00000000732, ENSMUSG00000038486, ENSMUSG00000030046, ENSMUSG00000001943, ENSMUSG00000045092	53	3444	16021	0.789938	1	1	100
Annotation Cluster 18	Enrichment Score: 0.3296983949950388
Category	Term	Count	%	PValue	Genes	List Total	Pop Hits	Pop Total	Fold Enrichment	Bonferroni	Benjamini	FDR
GOTERM_CC_FAT	GO:0031967~organelle envelope	3	4.83871	0.404988	ENSMUSG00000036158, ENSMUSG00000025270, ENSMUSG00000019577	33	540	12504	2.10505	1	0.974713	99.6249
GOTERM_CC_FAT	GO:0031975~envelope	3	4.83871	0.406811	ENSMUSG00000036158, ENSMUSG00000025270, ENSMUSG00000019577	33	542	12504	2.09728	1	0.967113	99.6371
GOTERM_CC_FAT	GO:0031090~organelle membrane	3	4.83871	0.6224	ENSMUSG00000036158, ENSMUSG00000025270, ENSMUSG00000019577	33	809	12504	1.4051	1	0.989939	99.9972
Annotation Cluster 19	Enrichment Score: 0.319440262312622
Category	Term	Count	%	PValue	Genes	List Total	Pop Hits	Pop Total	Fold Enrichment	Bonferroni	Benjamini	FDR
GOTERM_BP_FAT	GO:0006468~protein amino acid phosphorylation	4	6.45161	0.369423	ENSMUSG00000021453, ENSMUSG00000030046, ENSMUSG00000019970, ENSMUSG00000019577	47	640	13588	1.80691	1	0.970599	99.9181
GOTERM_BP_FAT	GO:0016310~phosphorylation	4	6.45161	0.441478	ENSMUSG00000021453, ENSMUSG00000030046, ENSMUSG00000019970, ENSMUSG00000019577	47	718	13588	1.61062	1	0.98689	99.9874
GOTERM_BP_FAT	GO:0006793~phosphorus metabolic process	4	6.45161	0.568726	ENSMUSG00000021453, ENSMUSG00000030046, ENSMUSG00000019970, ENSMUSG00000019577	47	866	13588	1.33536	1	0.997861	99.9998
GOTERM_BP_FAT	GO:0006796~phosphate metabolic process	4	6.45161	0.568726	ENSMUSG00000021453, ENSMUSG00000030046, ENSMUSG00000019970, ENSMUSG00000019577	47	866	13588	1.33536	1	0.997861	99.9998
Annotation Cluster 20	Enrichment Score: 0.24409617722107135
Category	Term	Count	%	PValue	Genes	List Total	Pop Hits	Pop Total	Fold Enrichment	Bonferroni	Benjamini	FDR
INTERPRO	IPR013106:Immunoglobulin V-set	3	4.83871	0.296222	ENSMUSG00000040283, ENSMUSG00000000732, ENSMUSG00000001943	54	364	17763	2.71108	1	1	98.5284
SP_PIR_KEYWORDS	Immunoglobulin domain	3	4.83871	0.371143	ENSMUSG00000040283, ENSMUSG00000000732, ENSMUSG00000001943	53	443	17854	2.28127	1	0.944926	99.5318
INTERPRO	IPR007110:Immunoglobulin-like	3	4.83871	0.542283	ENSMUSG00000040283, ENSMUSG00000000732, ENSMUSG00000001943	54	604	17763	1.63383	1	1	99.9916
INTERPRO	IPR013783:Immunoglobulin-like fold	3	4.83871	0.577502	ENSMUSG00000040283, ENSMUSG00000000732, ENSMUSG00000001943	54	644	17763	1.53235	1	1	99.9968
SP_PIR_KEYWORDS	transmembrane	8	12.9032	0.997917	ENSMUSG00000039639, ENSMUSG00000035000, ENSMUSG00000040283, ENSMUSG00000000732, ENSMUSG00000038486, ENSMUSG00000001943, ENSMUSG00000030089, ENSMUSG00000045092	53	5237	17854	0.514597	1	1	100
GOTERM_CC_FAT	GO:0016021~integral to membrane	8	12.9032	0.998597	ENSMUSG00000039639, ENSMUSG00000035000, ENSMUSG00000040283, ENSMUSG00000000732, ENSMUSG00000038486, ENSMUSG00000001943, ENSMUSG00000030089, ENSMUSG00000045092	33	5709	12504	0.530964	1	1	100
Annotation Cluster 21	Enrichment Score: 0.24186609964898928
Category	Term	Count	%	PValue	Genes	List Total	Pop Hits	Pop Total	Fold Enrichment	Bonferroni	Benjamini	FDR
GOTERM_CC_FAT	GO:0070013~intracellular organelle lumen	4	6.45161	0.564098	ENSMUSG00000026313, ENSMUSG00000025270, ENSMUSG00000055116, ENSMUSG00000019577	33	1133	12504	1.33772	1	0.990952	99.9868
GOTERM_CC_FAT	GO:0043233~organelle lumen	4	6.45161	0.565963	ENSMUSG00000026313, ENSMUSG00000025270, ENSMUSG00000055116, ENSMUSG00000019577	33	1136	12504	1.33419	1	0.988132	99.9874
GOTERM_CC_FAT	GO:0031974~membrane-enclosed lumen	4	6.45161	0.589196	ENSMUSG00000026313, ENSMUSG00000025270, ENSMUSG00000055116, ENSMUSG00000019577	33	1174	12504	1.291	1	0.9883	99.993
Annotation Cluster 22	Enrichment Score: 0.12699474748563275
Category	Term	Count	%	PValue	Genes	List Total	Pop Hits	Pop Total	Fold Enrichment	Bonferroni	Benjamini	FDR
GOTERM_CC_FAT	GO:0044459~plasma membrane part	8	12.9032	0.115029	ENSMUSG00000022579, ENSMUSG00000039639, ENSMUSG00000035000, ENSMUSG00000000732, ENSMUSG00000038486, ENSMUSG00000001943, ENSMUSG00000045092, ENSMUSG00000057606	33	1633	12504	1.85626	0.999969	0.822924	73.1452
GOTERM_CC_FAT	GO:0005886~plasma membrane	10	16.129	0.317508	ENSMUSG00000022579, ENSMUSG00000039639, ENSMUSG00000035000, ENSMUSG00000030098, ENSMUSG00000000732, ENSMUSG00000038486, ENSMUSG00000001943, ENSMUSG00000030089, ENSMUSG00000045092, ENSMUSG00000057606	33	2906	12504	1.30389	1	0.972889	98.359
SP_PIR_KEYWORDS	glycoprotein	9	14.5161	0.850253	ENSMUSG00000022579, ENSMUSG00000039639, ENSMUSG00000035000, ENSMUSG00000040152, ENSMUSG00000000732, ENSMUSG00000038486, ENSMUSG00000030046, ENSMUSG00000001943, ENSMUSG00000045092	53	3600	17854	0.84217	1	0.999527	100
UP_SEQ_FEATURE	glycosylation site:N-linked (GlcNAc...)	9	14.5161	0.897331	ENSMUSG00000022579, ENSMUSG00000039639, ENSMUSG00000035000, ENSMUSG00000040152, ENSMUSG00000000732, ENSMUSG00000038486, ENSMUSG00000030046, ENSMUSG00000001943, ENSMUSG00000045092	53	3444	16021	0.789938	1	1	100
UP_SEQ_FEATURE	topological domain:Extracellular	5	8.06452	0.93548	ENSMUSG00000035000, ENSMUSG00000000732, ENSMUSG00000038486, ENSMUSG00000001943, ENSMUSG00000045092	53	2174	16021	0.695223	1	1	100
SP_PIR_KEYWORDS	receptor	5	8.06452	0.941051	ENSMUSG00000028967, ENSMUSG00000035000, ENSMUSG00000055116, ENSMUSG00000038486, ENSMUSG00000045092	53	2465	17854	0.683302	1	0.999946	100
UP_SEQ_FEATURE	topological domain:Cytoplasmic	6	9.67742	0.960453	ENSMUSG00000039639, ENSMUSG00000035000, ENSMUSG00000000732, ENSMUSG00000038486, ENSMUSG00000001943, ENSMUSG00000045092	53	2780	16021	0.652409	1	1	100
SP_PIR_KEYWORDS	cell membrane	3	4.83871	0.9658	ENSMUSG00000035000, ENSMUSG00000030089, ENSMUSG00000045092	53	1713	17854	0.589961	1	0.999989	100
SP_PIR_KEYWORDS	membrane	10	16.129	0.991322	ENSMUSG00000039639, ENSMUSG00000035000, ENSMUSG00000036158, ENSMUSG00000040283, ENSMUSG00000000732, ENSMUSG00000038486, ENSMUSG00000001943, ENSMUSG00000030089, ENSMUSG00000054072, ENSMUSG00000045092	53	5507	17854	0.611709	1	1	100
UP_SEQ_FEATURE	transmembrane region	7	11.2903	0.996508	ENSMUSG00000039639, ENSMUSG00000035000, ENSMUSG00000000732, ENSMUSG00000038486, ENSMUSG00000001943, ENSMUSG00000030089, ENSMUSG00000045092	53	4113	16021	0.514462	1	1	100
GOTERM_CC_FAT	GO:0031224~intrinsic to membrane	9	14.5161	0.997272	ENSMUSG00000022579, ENSMUSG00000039639, ENSMUSG00000035000, ENSMUSG00000040283, ENSMUSG00000000732, ENSMUSG00000038486, ENSMUSG00000001943, ENSMUSG00000030089, ENSMUSG00000045092	33	5914	12504	0.576629	1	1	100
SP_PIR_KEYWORDS	transmembrane	8	12.9032	0.997917	ENSMUSG00000039639, ENSMUSG00000035000, ENSMUSG00000040283, ENSMUSG00000000732, ENSMUSG00000038486, ENSMUSG00000001943, ENSMUSG00000030089, ENSMUSG00000045092	53	5237	17854	0.514597	1	1	100
GOTERM_CC_FAT	GO:0016021~integral to membrane	8	12.9032	0.998597	ENSMUSG00000039639, ENSMUSG00000035000, ENSMUSG00000040283, ENSMUSG00000000732, ENSMUSG00000038486, ENSMUSG00000001943, ENSMUSG00000030089, ENSMUSG00000045092	33	5709	12504	0.530964	1	1	100
Annotation Cluster 23	Enrichment Score: 0.08636168554687819
Category	Term	Count	%	PValue	Genes	List Total	Pop Hits	Pop Total	Fold Enrichment	Bonferroni	Benjamini	FDR
GOTERM_MF_FAT	GO:0001883~purine nucleoside binding	5	8.06452	0.700764	ENSMUSG00000027078, ENSMUSG00000030317, ENSMUSG00000019970, ENSMUSG00000019577, ENSMUSG00000054072	41	1548	13288	1.04683	1	0.999926	99.9999
GOTERM_MF_FAT	GO:0001882~nucleoside binding	5	8.06452	0.705772	ENSMUSG00000027078, ENSMUSG00000030317, ENSMUSG00000019970, ENSMUSG00000019577, ENSMUSG00000054072	41	1558	13288	1.04011	1	0.999889	99.9999
GOTERM_MF_FAT	GO:0032555~purine ribonucleotide binding	5	8.06452	0.808228	ENSMUSG00000027078, ENSMUSG00000030317, ENSMUSG00000019970, ENSMUSG00000019577, ENSMUSG00000054072	41	1796	13288	0.902276	1	0.999991	100
GOTERM_MF_FAT	GO:0032553~ribonucleotide binding	5	8.06452	0.808228	ENSMUSG00000027078, ENSMUSG00000030317, ENSMUSG00000019970, ENSMUSG00000019577, ENSMUSG00000054072	41	1796	13288	0.902276	1	0.999991	100
GOTERM_MF_FAT	GO:0005524~ATP binding	4	6.45161	0.824713	ENSMUSG00000027078, ENSMUSG00000030317, ENSMUSG00000019970, ENSMUSG00000019577	41	1443	13288	0.898399	1	0.999991	100
GOTERM_MF_FAT	GO:0032559~adenyl ribonucleotide binding	4	6.45161	0.830973	ENSMUSG00000027078, ENSMUSG00000030317, ENSMUSG00000019970, ENSMUSG00000019577	41	1460	13288	0.887939	1	0.999988	100
GOTERM_MF_FAT	GO:0017076~purine nucleotide binding	5	8.06452	0.834086	ENSMUSG00000027078, ENSMUSG00000030317, ENSMUSG00000019970, ENSMUSG00000019577, ENSMUSG00000054072	41	1871	13288	0.866108	1	0.999982	100
GOTERM_MF_FAT	GO:0030554~adenyl nucleotide binding	4	6.45161	0.856435	ENSMUSG00000027078, ENSMUSG00000030317, ENSMUSG00000019970, ENSMUSG00000019577	41	1535	13288	0.844554	1	0.999988	100
SP_PIR_KEYWORDS	nucleotide-binding	4	6.45161	0.865635	ENSMUSG00000027078, ENSMUSG00000019970, ENSMUSG00000019577, ENSMUSG00000054072	53	1631	17854	0.826163	1	0.999607	100
SP_PIR_KEYWORDS	atp-binding	3	4.83871	0.897342	ENSMUSG00000027078, ENSMUSG00000019970, ENSMUSG00000019577	53	1287	17854	0.78524	1	0.99982	100
GOTERM_MF_FAT	GO:0000166~nucleotide binding	5	8.06452	0.913333	ENSMUSG00000027078, ENSMUSG00000030317, ENSMUSG00000019970, ENSMUSG00000019577, ENSMUSG00000054072	41	2183	13288	0.742321	1	0.999999	100

## Sheet: TAC+AT vs TAC+Sol
	logFC	logCPM	LR	PValue	FDR
ENSMUSG00000026822	2.28977	2.12678	9.857	0.00169187	0.0794749
ENSMUSG00000038508	1.90385	3.42385	14.8841	0.000114325	0.0120706
ENSMUSG00000031972	1.88921	11.327	23.7843	1.08e-06	0.000362001
ENSMUSG00000022951	1.84235	7.60943	26.8126	2.24e-07	8.65e-05
ENSMUSG00000027524	1.8366	3.36612	13.4162	0.000249464	0.0214385
ENSMUSG00000049871	1.77274	3.17226	27.9147	1.27e-07	5.86e-05
ENSMUSG00000030762	1.73519	2.66115	10.8412	0.000992687	0.0547509
ENSMUSG00000031712	1.65986	3.65603	10.0118	0.00155541	0.0743244
ENSMUSG00000079049	1.59396	3.68018	15.016	0.000106605	0.0113794
ENSMUSG00000046997	1.38214	3.03871	11.5274	0.000685772	0.0445905
ENSMUSG00000029019	1.33584	9.75403	23.0262	1.6e-06	0.000466226
ENSMUSG00000004098	1.30642	4.92413	10.8194	0.00100442	0.0547793
ENSMUSG00000044770	1.27367	2.58531	10.9004	0.000961429	0.0535598
ENSMUSG00000049907	1.24417	5.95501	40.5966	1.87e-10	4.15e-07
ENSMUSG00000043811	1.2072	3.99555	15.6668	7.55e-05	0.00930451
ENSMUSG00000020205	1.19416	4.62079	19.9119	8.11e-06	0.00178895
ENSMUSG00000057606	1.16231	3.59724	28.6335	8.75e-08	4.85e-05
ENSMUSG00000023905	1.13851	6.31667	11.4996	0.000696129	0.0446086
ENSMUSG00000058743	1.12825	2.50422	7.99507	0.00469048	0.149913
ENSMUSG00000053093	1.12348	10.8307	15.1225	0.000100758	0.0112828
ENSMUSG00000030089	1.10849	5.90201	14.803	0.000119347	0.0124819
ENSMUSG00000097616	1.08397	2.59588	17.0213	3.7e-05	0.00577135
ENSMUSG00000022584	1.0606	3.09405	11.2723	0.00078674	0.0474011
ENSMUSG00000020889	1.05597	6.32132	17.7557	2.51e-05	0.00431217
ENSMUSG00000039126	1.05526	7.33946	21.881	2.9e-06	0.000725583
ENSMUSG00000000305	1.01191	2.54514	7.02164	0.00805303	0.194651
ENSMUSG00000039376	1.00746	7.78152	16.813	4.13e-05	0.00601708
ENSMUSG00000020032	0.997817	5.6654	24.5961	7.07e-07	0.000244914
ENSMUSG00000019796	0.995903	2.76731	8.22297	0.00413633	0.14095
ENSMUSG00000025316	0.987748	4.28028	17.2454	3.28e-05	0.00543542
ENSMUSG00000022887	0.982703	3.65434	10.6963	0.00107349	0.0562133
ENSMUSG00000024846	0.980592	2.57093	11.0051	0.000908597	0.0516549
ENSMUSG00000027022	0.978676	9.88513	12.0125	0.000528447	0.037313
ENSMUSG00000078532	0.972067	2.48556	9.26028	0.00234177	0.0990875
ENSMUSG00000071035	0.968176	2.98431	9.095	0.00256309	0.103702
ENSMUSG00000019916	0.953521	6.8235	27.0598	1.97e-07	8.1e-05
ENSMUSG00000046470	0.950519	4.82948	31.4182	2.08e-08	1.65e-05
ENSMUSG00000068196	0.931622	5.23295	8.45354	0.00364334	0.129042
ENSMUSG00000046182	0.925639	2.61177	6.95978	0.00833624	0.199602
ENSMUSG00000001493	0.923272	4.06574	9.21225	0.00240401	0.100191
ENSMUSG00000038670	0.894993	5.47218	8.39182	0.00376913	0.132649
ENSMUSG00000021567	0.87848	2.17494	7.17902	0.00737612	0.188347
ENSMUSG00000038457	0.870555	2.51502	11.8127	0.00058828	0.0402572
ENSMUSG00000024803	0.869349	12.2567	8.66598	0.00324205	0.119407
ENSMUSG00000020658	0.867111	4.25869	16.369	5.21e-05	0.00713487
ENSMUSG00000035439	0.861014	4.17032	18.3247	1.86e-05	0.00333067
ENSMUSG00000030098	0.848367	4.53108	13.747	0.000209157	0.0196559
ENSMUSG00000025092	0.837673	4.62029	13.4752	0.000241737	0.0209367
ENSMUSG00000067653	0.83325	9.24528	8.49589	0.0035595	0.126755
ENSMUSG00000030317	0.83193	5.55355	7.18648	0.00734547	0.188064
ENSMUSG00000079243	0.831518	8.39093	7.92127	0.00488569	0.153872
ENSMUSG00000041688	0.830162	4.32324	13.5094	0.000237377	0.0207336
ENSMUSG00000070803	0.828058	3.74293	19.8837	8.23e-06	0.00178895
ENSMUSG00000037887	0.825363	5.10882	14.7167	0.000124932	0.012814
ENSMUSG00000031503	0.824112	8.31895	8.86667	0.00290425	0.110262
ENSMUSG00000022769	0.817186	2.91105	9.31102	0.0022778	0.0982555
ENSMUSG00000022797	0.810491	6.6594	9.23349	0.00237628	0.0997859
ENSMUSG00000031502	0.804475	8.72771	7.50328	0.00615867	0.17351
ENSMUSG00000000326	0.793033	7.81855	15.3217	9.07e-05	0.0104264
ENSMUSG00000070436	0.791978	7.85092	14.4909	0.000140841	0.0140663
ENSMUSG00000036854	0.789166	9.08121	12.3382	0.000443794	0.033698
ENSMUSG00000026255	0.789059	3.27547	7.24624	0.00710495	0.186479
ENSMUSG00000028339	0.786834	6.75947	9.92562	0.00162994	0.0775353
ENSMUSG00000034570	0.766855	4.83978	13.5802	0.00022859	0.020641
ENSMUSG00000064080	0.765811	6.82064	13.0024	0.000311095	0.0257373
ENSMUSG00000037813	0.765312	3.65239	13.5767	0.000229013	0.020641
ENSMUSG00000041729	0.76527	3.68662	8.59713	0.00336693	0.123595
ENSMUSG00000037583	0.762048	3.59334	12.7414	0.000357655	0.0288411
ENSMUSG00000036432	0.757235	3.80175	9.40802	0.00216038	0.0957999
ENSMUSG00000052981	0.756489	3.3428	12.0007	0.000531792	0.037313
ENSMUSG00000087579	0.754267	5.40658	9.38351	0.00218946	0.0963475
ENSMUSG00000013419	0.740344	6.89118	15.3814	8.79e-05	0.0103608
ENSMUSG00000068735	0.73634	5.38681	17.2732	3.24e-05	0.00543542
ENSMUSG00000035105	0.734771	6.48289	16.0503	6.17e-05	0.00814067
ENSMUSG00000020814	0.733067	4.37023	15.5714	7.94e-05	0.0095736
ENSMUSG00000020407	0.732234	2.97912	10.5891	0.00113757	0.0586562
ENSMUSG00000026564	0.729622	5.84083	13.6944	0.000215095	0.0199636
ENSMUSG00000021196	0.728324	6.53251	7.53089	0.00606498	0.17329
ENSMUSG00000039239	0.7281	4.37581	7.22756	0.00717926	0.186479
ENSMUSG00000029359	0.727899	6.62409	10.365	0.00128429	0.0641336
ENSMUSG00000056708	0.719455	5.84441	7.98915	0.00470585	0.149913
ENSMUSG00000044716	0.718578	5.01586	10.125	0.00146275	0.0708126
ENSMUSG00000018906	0.71565	5.97775	16.8425	4.06e-05	0.00600318
ENSMUSG00000043091	0.711317	4.7575	10.5358	0.00117085	0.0598157
ENSMUSG00000023439	0.703895	4.26874	7.5631	0.00595756	0.171993
ENSMUSG00000046794	0.702121	5.86641	7.34917	0.00670937	0.181163
ENSMUSG00000042115	0.695672	4.46321	11.1627	0.000834573	0.0496388
ENSMUSG00000031448	0.690656	9.10542	12.2816	0.000457438	0.0342646
ENSMUSG00000022462	0.686741	8.28013	7.87094	0.00502354	0.155872
ENSMUSG00000018411	0.663813	6.3741	11.5053	0.000693996	0.0446086
ENSMUSG00000044968	0.660639	3.80937	7.8864	0.00498078	0.155104
ENSMUSG00000026249	0.657859	4.94289	8.88561	0.00287427	0.110106
ENSMUSG00000023959	0.656977	8.6499	11.0943	0.000865957	0.0504
ENSMUSG00000007279	0.655623	3.97096	8.87552	0.00289019	0.110106
ENSMUSG00000021294	0.643755	4.1403	9.16333	0.00246913	0.101381
ENSMUSG00000042116	0.643019	4.46737	12.9273	0.000323824	0.0265919
ENSMUSG00000019810	0.642889	8.28085	8.83604	0.0029534	0.111296
ENSMUSG00000037940	0.641731	4.57005	10.2859	0.00134053	0.0651804
ENSMUSG00000049577	0.641012	3.29646	7.50898	0.00613921	0.17351
ENSMUSG00000020773	0.640853	4.87044	7.15465	0.00747701	0.189344
ENSMUSG00000026208	0.635279	10.9187	7.23669	0.00714287	0.186479
ENSMUSG00000020331	0.630045	3.96984	8.29887	0.00396697	0.137431
ENSMUSG00000042487	0.627346	4.1206	7.67244	0.00560705	0.165627
ENSMUSG00000042828	0.615265	8.39719	7.25205	0.007082	0.186479
ENSMUSG00000026837	0.610509	5.58884	10.6764	0.00108512	0.0562133
ENSMUSG00000009013	0.605465	6.14587	9.36389	0.00221302	0.0963659
ENSMUSG00000032575	0.60454	5.81581	9.06985	0.00259858	0.104756
ENSMUSG00000040283	0.604077	6.15608	10.4801	0.00120665	0.0610819
ENSMUSG00000063060	0.599416	4.4195	9.01243	0.0026815	0.105415
ENSMUSG00000042804	0.597648	4.04793	11.5315	0.000684268	0.0445905
ENSMUSG00000046841	0.595832	5.19754	8.3101	0.00394252	0.137431
ENSMUSG00000037754	0.586346	4.02364	7.45633	0.00632137	0.176521
ENSMUSG00000020393	0.584104	7.09946	7.96242	0.00477586	0.15122
ENSMUSG00000039115	0.580607	6.09572	8.24482	0.00408684	0.140268
ENSMUSG00000017756	0.574965	7.83712	8.09296	0.00444375	0.145223
ENSMUSG00000001627	0.573856	5.894	7.3493	0.00670888	0.181163
ENSMUSG00000037012	0.565319	7.78131	8.82481	0.00297163	0.111296
ENSMUSG00000040289	0.557572	3.86265	7.09191	0.00774328	0.19076
ENSMUSG00000032860	0.557545	5.03031	8.14313	0.00432246	0.143362
ENSMUSG00000022817	0.548749	7.03466	7.84193	0.0051048	0.1572
ENSMUSG00000079442	0.544655	4.58829	9.21584	0.0023993	0.100191
ENSMUSG00000024168	0.543899	5.65604	13.2309	0.000275379	0.0231756
ENSMUSG00000020935	0.53963	4.92221	7.2313	0.00716433	0.186479
ENSMUSG00000043822	0.538736	6.43839	7.90357	0.00493372	0.154944
ENSMUSG00000020612	0.538269	9.51239	8.08829	0.00445521	0.145223
ENSMUSG00000020684	0.534093	6.15274	7.15635	0.00746989	0.189344
ENSMUSG00000053192	0.532435	4.07344	7.37242	0.00662316	0.180848
ENSMUSG00000037306	0.532173	5.40355	9.11629	0.00253343	0.103218
ENSMUSG00000037443	0.530941	5.18285	7.42179	0.00644386	0.177977
ENSMUSG00000038400	0.529178	5.24966	10.7263	0.00105624	0.0557595
ENSMUSG00000030352	0.526208	6.55852	7.13311	0.00756732	0.189344
ENSMUSG00000025743	0.520658	6.00105	8.94527	0.0027819	0.1078
ENSMUSG00000049643	0.514725	5.62673	7.77901	0.00528567	0.160101
ENSMUSG00000019055	0.506253	6.87247	8.09612	0.00443602	0.145223
ENSMUSG00000042608	0.504181	6.11126	8.52006	0.00351252	0.126448
ENSMUSG00000032115	0.500458	5.7347	7.86734	0.00503356	0.155872
ENSMUSG00000057098	-0.502096	4.26134	7.10855	0.00767172	0.189841
ENSMUSG00000040147	-0.507417	6.16626	9.499	0.00205584	0.092048
ENSMUSG00000039221	-0.515893	5.52134	9.36374	0.0022132	0.0963659
ENSMUSG00000028128	-0.531095	4.66111	9.16729	0.00246379	0.101381
ENSMUSG00000040943	-0.531943	4.2783	9.12802	0.00251724	0.102975
ENSMUSG00000015501	-0.536347	5.01963	11.6417	0.000644896	0.0433292
ENSMUSG00000032000	-0.536683	3.70088	7.81292	0.0051874	0.158861
ENSMUSG00000038871	-0.540197	4.67651	8.90198	0.00284862	0.109652
ENSMUSG00000021273	-0.545395	5.0911	7.13361	0.00756524	0.189344
ENSMUSG00000028834	-0.546438	7.67262	7.22258	0.00719921	0.186479
ENSMUSG00000032531	-0.554478	6.1825	8.09281	0.00444412	0.145223
ENSMUSG00000038370	-0.555811	6.90969	9.47502	0.00208289	0.0927347
ENSMUSG00000017677	-0.560437	5.20108	7.2122	0.00724095	0.187009
ENSMUSG00000041695	-0.565727	5.64595	7.74505	0.005386	0.161376
ENSMUSG00000052957	-0.571448	5.13999	11.4014	0.000733893	0.0454048
ENSMUSG00000025742	-0.573716	4.82458	8.70025	0.00318166	0.118362
ENSMUSG00000024338	-0.585522	4.16006	7.56606	0.00594775	0.171993
ENSMUSG00000074578	-0.593828	3.70296	8.37546	0.0038032	0.133425
ENSMUSG00000053332	-0.595756	5.43767	7.89167	0.00496631	0.155104
ENSMUSG00000074794	-0.5984	5.99359	9.60141	0.00194429	0.0883375
ENSMUSG00000047036	-0.599188	5.41074	12.0593	0.00051535	0.0370985
ENSMUSG00000055435	-0.599938	4.25835	11.0892	0.000868339	0.0504
ENSMUSG00000042105	-0.606364	3.51362	7.24959	0.00709173	0.186479
ENSMUSG00000038172	-0.615041	4.45557	7.50834	0.00614141	0.17351
ENSMUSG00000066357	-0.620225	4.36743	7.55231	0.00599331	0.172129
ENSMUSG00000000732	-0.631892	3.74518	8.83008	0.00296306	0.111296
ENSMUSG00000092416	-0.63438	2.83805	7.41903	0.00645378	0.177977
ENSMUSG00000047205	-0.634525	5.17313	10.691	0.00107656	0.0562133
ENSMUSG00000054717	-0.635542	4.0789	11.4539	0.000713431	0.0448864
ENSMUSG00000035929	-0.647555	5.43105	10.8037	0.00101297	0.0547793
ENSMUSG00000019960	-0.649699	5.00461	8.50623	0.00353933	0.126571
ENSMUSG00000045092	-0.650655	6.98489	10.5472	0.00116367	0.0597242
ENSMUSG00000048490	-0.652185	4.6655	17.8764	2.36e-05	0.00414799
ENSMUSG00000022235	-0.655521	4.93665	11.4455	0.00071666	0.0448864
ENSMUSG00000025950	-0.657664	6.15567	9.28711	0.00230772	0.0989332
ENSMUSG00000009905	-0.658691	3.80723	9.27154	0.00232741	0.0989622
ENSMUSG00000049047	-0.677386	5.30717	11.2049	0.000815817	0.0488873
ENSMUSG00000046402	-0.682149	4.73926	7.17553	0.00739047	0.188347
ENSMUSG00000021180	-0.682345	3.60217	7.08502	0.00777309	0.19107
ENSMUSG00000061119	-0.685815	3.0225	7.23409	0.0071532	0.186479
ENSMUSG00000000594	-0.690704	4.73861	8.07333	0.00449214	0.145614
ENSMUSG00000035239	-0.694051	2.77132	10.3943	0.00126403	0.0634077
ENSMUSG00000035561	-0.695265	4.67507	7.14433	0.00752012	0.189344
ENSMUSG00000060802	-0.697433	8.38979	7.50242	0.00616163	0.17351
ENSMUSG00000020256	-0.698359	4.3332	9.89615	0.00165625	0.0781326
ENSMUSG00000048546	-0.699808	5.92797	11.6278	0.000649729	0.0433909
ENSMUSG00000039701	-0.701936	3.1462	9.33883	0.00224348	0.0971533
ENSMUSG00000051166	-0.702902	2.79683	7.4574	0.00631761	0.176521
ENSMUSG00000034858	-0.703353	5.19868	11.0783	0.000873418	0.0504308
ENSMUSG00000001663	-0.707587	4.63651	10.7628	0.00103563	0.0557331
ENSMUSG00000024053	-0.710859	3.7759	7.14201	0.00752986	0.189344
ENSMUSG00000060224	-0.713128	3.76172	8.21924	0.00414485	0.14095
ENSMUSG00000021025	-0.713656	5.65792	9.7042	0.00183847	0.0851708
ENSMUSG00000021474	-0.713723	3.9883	7.77081	0.00530972	0.160391
ENSMUSG00000026094	-0.715035	4.47423	12.0095	0.000529299	0.037313
ENSMUSG00000039911	-0.729498	5.03109	10.8882	0.000967793	0.0536448
ENSMUSG00000086841	-0.729756	3.16392	9.38297	0.00219011	0.0963475
ENSMUSG00000000078	-0.730695	6.85773	17.7431	2.53e-05	0.00431217
ENSMUSG00000024076	-0.736651	2.27585	7.39279	0.00654857	0.180142
ENSMUSG00000051022	-0.739873	2.47321	7.22253	0.00719944	0.186479
ENSMUSG00000074264	-0.748001	4.63389	7.26642	0.00702558	0.186479
ENSMUSG00000056427	-0.762138	4.00381	12.4865	0.000409897	0.0320008
ENSMUSG00000021134	-0.762273	7.88716	10.6801	0.00108291	0.0562133
ENSMUSG00000028399	-0.762714	4.27132	8.10018	0.00442609	0.145223
ENSMUSG00000036242	-0.765742	3.64674	9.28422	0.00231136	0.0989332
ENSMUSG00000021094	-0.776241	5.44538	9.55582	0.00199317	0.0898222
ENSMUSG00000062210	-0.777696	5.76091	11.9011	0.000561017	0.0388714
ENSMUSG00000068747	-0.777718	6.68964	7.68571	0.00556597	0.164985
ENSMUSG00000037321	-0.779522	3.23078	7.74857	0.00537552	0.161376
ENSMUSG00000033318	-0.789636	3.52015	9.57878	0.00196839	0.0890677
ENSMUSG00000038393	-0.793288	9.70175	10.7357	0.00105087	0.0557415
ENSMUSG00000022885	-0.806958	4.09615	15.3298	9.03e-05	0.0104264
ENSMUSG00000034936	-0.808643	4.54068	13.3309	0.000261073	0.0222635
ENSMUSG00000016918	-0.812175	5.44133	10.7365	0.0010504	0.0557415
ENSMUSG00000044676	-0.814798	2.93795	11.3694	0.000746648	0.0454799
ENSMUSG00000014361	-0.816228	2.92164	10.2989	0.0013311	0.0650067
ENSMUSG00000028456	-0.816457	4.6605	12.0814	0.000509262	0.0368999
ENSMUSG00000092274	-0.822404	8.81342	8.51587	0.00352062	0.126448
ENSMUSG00000014813	-0.83349	2.17943	7.68921	0.0055552	0.164985
ENSMUSG00000032089	-0.835451	2.51076	9.24093	0.00236664	0.099759
ENSMUSG00000046718	-0.837092	4.38495	11.0408	0.000891303	0.0511968
ENSMUSG00000028268	-0.841252	3.59769	7.07515	0.00781604	0.191329
ENSMUSG00000040170	-0.847208	6.27201	17.2169	3.33e-05	0.00543637
ENSMUSG00000048371	-0.849168	3.7232	7.98913	0.0047059	0.149913
ENSMUSG00000048218	-0.852452	3.20163	12.5042	0.000406042	0.0319247
ENSMUSG00000027845	-0.853484	2.89889	9.2696	0.00232989	0.0989622
ENSMUSG00000027962	-0.856092	5.19314	13.5548	0.0002317	0.0207148
ENSMUSG00000079491	-0.856341	1.96138	7.5078	0.00614325	0.17351
ENSMUSG00000031431	-0.864636	7.22143	7.61803	0.00577875	0.168587
ENSMUSG00000053964	-0.870394	4.59922	7.34729	0.00671641	0.181163
ENSMUSG00000028214	-0.871264	3.50692	11.6019	0.000658853	0.0437368
ENSMUSG00000039958	-0.87132	4.81718	16.23	5.61e-05	0.00758434
ENSMUSG00000059456	-0.873556	3.69184	7.99336	0.00469492	0.149913
ENSMUSG00000019970	-0.874572	6.65311	18.4218	1.77e-05	0.00328961
ENSMUSG00000034593	-0.881021	4.48636	9.19424	0.00242778	0.100803
ENSMUSG00000036022	-0.883703	3.4902	8.25318	0.00406807	0.140058
ENSMUSG00000042485	-0.888251	3.81176	14.7008	0.00012599	0.012814
ENSMUSG00000034573	-0.890857	3.28236	7.78059	0.00528105	0.160101
ENSMUSG00000051495	-0.892072	6.03976	14.7173	0.000124894	0.012814
ENSMUSG00000026819	-0.894195	3.88637	15.0888	0.000102569	0.0113708
ENSMUSG00000033910	-0.895069	5.63957	12.3919	0.000431209	0.0333744
ENSMUSG00000043953	-0.898634	3.0101	11.9321	0.000551749	0.0384698
ENSMUSG00000030707	-0.899723	3.20988	7.42485	0.0064329	0.177977
ENSMUSG00000078853	-0.901509	3.77164	7.7556	0.00535462	0.161308
ENSMUSG00000038893	-0.902067	2.48674	8.13907	0.00433216	0.143362
ENSMUSG00000024677	-0.906717	3.41901	7.11004	0.00766532	0.189841
ENSMUSG00000078903	-0.907246	2.2455	7.55508	0.00598411	0.172129
ENSMUSG00000066800	-0.908355	2.76758	7.53768	0.00604217	0.173084
ENSMUSG00000018830	-0.912869	6.21804	12.225	0.000471527	0.0346182
ENSMUSG00000037921	-0.917369	2.76338	8.94388	0.002784	0.1078
ENSMUSG00000001864	-0.918715	3.67581	7.02344	0.00804495	0.194651
ENSMUSG00000024042	-0.918899	5.35115	15.7326	7.3e-05	0.00919542
ENSMUSG00000021763	-0.922164	2.35641	7.88997	0.00497098	0.155104
ENSMUSG00000022758	-0.92272	2.14134	8.14486	0.00431835	0.143362
ENSMUSG00000044991	-0.926996	4.785	22.0503	2.66e-06	0.00068476
ENSMUSG00000054641	-0.929008	3.24646	7.13723	0.00754995	0.189344
ENSMUSG00000070031	-0.934157	2.31176	7.12196	0.00761452	0.189696
ENSMUSG00000039457	-0.934881	3.78295	18.5156	1.69e-05	0.00322109
ENSMUSG00000078350	-0.935221	3.47821	11.0913	0.000867344	0.0504
ENSMUSG00000020733	-0.940938	2.93024	13.7884	0.0002046	0.0196559
ENSMUSG00000085148	-0.949176	4.12639	18.5185	1.68e-05	0.00322109
ENSMUSG00000027078	-0.951619	4.11526	16.9715	3.79e-05	0.00584254
ENSMUSG00000028967	-0.954431	6.20741	12.7343	0.000359017	0.0288411
ENSMUSG00000040247	-0.960263	3.11571	9.81625	0.00172977	0.0809123
ENSMUSG00000026185	-0.962461	7.9865	15.6118	7.78e-05	0.00947375
ENSMUSG00000078921	-0.968618	2.82533	8.7593	0.00308027	0.114976
ENSMUSG00000001739	-0.973407	3.0571	9.49603	0.00205916	0.092048
ENSMUSG00000062488	-0.978323	2.08822	8.58183	0.00339534	0.124227
ENSMUSG00000023913	-0.982357	3.97195	8.67543	0.00322529	0.119185
ENSMUSG00000035697	-0.990627	3.25558	8.68692	0.00320501	0.118832
ENSMUSG00000028883	-0.994941	2.70749	8.1406	0.00432849	0.143362
ENSMUSG00000025283	-1.00108	5.91724	18.4109	1.78e-05	0.00328961
ENSMUSG00000024754	-1.01449	4.70479	13.147	0.00028798	0.0240041
ENSMUSG00000031613	-1.01843	3.57444	10.3295	0.0013092	0.0647499
ENSMUSG00000028464	-1.01883	5.73003	11.3869	0.000739635	0.0454048
ENSMUSG00000031167	-1.03747	6.10954	31.9069	1.62e-08	1.49e-05
ENSMUSG00000025464	-1.03941	1.86613	6.96316	0.0083205	0.199602
ENSMUSG00000028028	-1.04883	3.67936	23.5719	1.2e-06	0.000392357
ENSMUSG00000022357	-1.05536	5.09629	16.7335	4.3e-05	0.00619295
ENSMUSG00000024164	-1.05929	8.12775	7.13037	0.0075789	0.189344
ENSMUSG00000021423	-1.05997	2.13132	8.15497	0.00429434	0.143362
ENSMUSG00000004814	-1.0604	2.2016	9.66038	0.00188285	0.0858982
ENSMUSG00000043004	-1.0624	4.83819	7.31607	0.00683408	0.183001
ENSMUSG00000043635	-1.064	2.78445	12.2948	0.000454212	0.0342543
ENSMUSG00000078122	-1.07274	1.94496	10.3225	0.00131416	0.0647499
ENSMUSG00000020893	-1.08216	5.34792	14.3406	0.000152543	0.015099
ENSMUSG00000013584	-1.08353	3.16681	10.9667	0.000927638	0.0519383
ENSMUSG00000085180	-1.095	3.61735	13.812	0.000202041	0.0196559
ENSMUSG00000029333	-1.09894	3.36297	8.87844	0.00288558	0.110106
ENSMUSG00000027346	-1.09929	7.76581	26.7946	2.26e-07	8.65e-05
ENSMUSG00000060548	-1.10618	2.20818	7.9815	0.00472576	0.150114
ENSMUSG00000035828	-1.10759	6.04968	15.0134	0.000106752	0.0113794
ENSMUSG00000022893	-1.11381	6.06603	41.17	1.4e-10	3.89e-07
ENSMUSG00000020473	-1.1154	4.8579	13.227	0.00027595	0.0231756
ENSMUSG00000079492	-1.1344	3.44879	11.5219	0.000687803	0.0445905
ENSMUSG00000024610	-1.14058	6.20894	13.5082	0.000237522	0.0207336
ENSMUSG00000058297	-1.14235	3.98522	12.369	0.000436522	0.0333744
ENSMUSG00000026768	-1.14483	4.10194	9.01584	0.0026765	0.105415
ENSMUSG00000020676	-1.14711	2.09804	8.9523	0.0027712	0.1078
ENSMUSG00000047330	-1.15551	2.38641	16.4728	4.94e-05	0.00691429
ENSMUSG00000036098	-1.16658	2.85683	15.5484	8.04e-05	0.00958622
ENSMUSG00000026655	-1.18117	3.28801	13.6701	0.000217896	0.0199636
ENSMUSG00000074151	-1.18131	2.31065	9.69446	0.00184824	0.0851708
ENSMUSG00000020186	-1.18383	5.13731	20.8339	5.01e-06	0.00115682
ENSMUSG00000021991	-1.20813	2.07293	12.674	0.000370783	0.029439
ENSMUSG00000022372	-1.2131	1.91581	7.2448	0.00711065	0.186479
ENSMUSG00000048096	-1.21386	3.01178	15.0332	0.000105636	0.0113794
ENSMUSG00000028269	-1.21449	4.12676	21.2188	4.1e-06	0.000966408
ENSMUSG00000020467	-1.21947	4.39633	21.5888	3.38e-06	0.000814148
ENSMUSG00000022425	-1.21992	4.53836	11.6745	0.000633633	0.042832
ENSMUSG00000031343	-1.23397	3.15729	10.7423	0.00104714	0.0557415
ENSMUSG00000035356	-1.23591	3.36498	15.3101	9.12e-05	0.0104264
ENSMUSG00000038486	-1.23896	2.67077	11.5276	0.000685715	0.0445905
ENSMUSG00000056973	-1.23908	7.4773	11.4663	0.00070869	0.0448864
ENSMUSG00000067818	-1.2562	7.41418	10.3291	0.00130951	0.0647499
ENSMUSG00000062257	-1.26559	2.858	7.02026	0.00805925	0.194651
ENSMUSG00000032548	-1.26856	2.29412	10.5101	0.00118725	0.0603753
ENSMUSG00000073421	-1.28492	4.17817	10.9951	0.000913548	0.0516714
ENSMUSG00000021943	-1.28512	1.72655	12.0085	0.000529588	0.037313
ENSMUSG00000025934	-1.29358	4.05394	32.7095	1.07e-08	1.08e-05
ENSMUSG00000025537	-1.30829	4.19889	13.5171	0.000236402	0.0207336
ENSMUSG00000026395	-1.3122	3.55168	12.669	0.000371771	0.029439
ENSMUSG00000026360	-1.32308	5.42251	16.4521	4.99e-05	0.00691429
ENSMUSG00000060586	-1.3258	4.90396	10.3087	0.00132404	0.0649482
ENSMUSG00000024810	-1.33093	4.00874	31.1504	2.39e-08	1.65e-05
ENSMUSG00000023046	-1.33343	5.11289	16.0796	6.07e-05	0.00811211
ENSMUSG00000041073	-1.33463	2.24189	9.36092	0.00221661	0.0963659
ENSMUSG00000049103	-1.33515	1.82785	8.97393	0.0027386	0.107279
ENSMUSG00000069763	-1.35028	4.14886	12.8886	0.000330591	0.026948
ENSMUSG00000053441	-1.35046	2.27979	7.66908	0.0056175	0.165627
ENSMUSG00000032554	-1.35747	3.61593	14.6517	0.000129315	0.0130326
ENSMUSG00000068762	-1.3631	2.52003	15.9745	6.42e-05	0.00837324
ENSMUSG00000028195	-1.37391	7.14632	11.4076	0.00073145	0.0454048
ENSMUSG00000026676	-1.37764	2.44212	10.8076	0.00101085	0.0547793
ENSMUSG00000039116	-1.38353	2.47792	11.0288	0.000897061	0.051262
ENSMUSG00000040254	-1.38754	3.55997	13.7636	0.000207317	0.0196559
ENSMUSG00000055148	-1.39367	5.75134	38.7349	4.85e-10	7.69e-07
ENSMUSG00000032487	-1.40492	2.46246	9.04625	0.00263234	0.105345
ENSMUSG00000039405	-1.40968	4.92262	15.6812	7.5e-05	0.00930451
ENSMUSG00000054072	-1.41108	4.99253	23.3305	1.36e-06	0.000420094
ENSMUSG00000048489	-1.41504	6.24613	15.7316	7.3e-05	0.00919542
ENSMUSG00000031906	-1.42583	2.08743	9.76488	0.00177877	0.0828547
ENSMUSG00000020917	-1.42662	6.36306	7.36124	0.00666449	0.181163
ENSMUSG00000036594	-1.42912	5.02782	11.7436	0.000610533	0.0415237
ENSMUSG00000000318	-1.42955	2.18937	10.0529	0.0015211	0.0729996
ENSMUSG00000035944	-1.43832	3.85335	19.7356	8.89e-06	0.00189593
ENSMUSG00000040498	-1.44165	3.16986	8.18259	0.00422943	0.14295
ENSMUSG00000047414	-1.47104	3.56185	16.4669	4.95e-05	0.00691429
ENSMUSG00000032064	-1.47336	2.52001	11.3827	0.000741319	0.0454048
ENSMUSG00000036437	-1.4806	3.66096	7.59478	0.00585375	0.170327
ENSMUSG00000026532	-1.48425	3.27672	13.7891	0.000204519	0.0196559
ENSMUSG00000055782	-1.48866	3.49966	12.3729	0.000435615	0.0333744
ENSMUSG00000028036	-1.49677	4.61749	7.26078	0.00704766	0.186479
ENSMUSG00000016756	-1.49929	2.43789	15.2605	9.37e-05	0.0105942
ENSMUSG00000021728	-1.50116	2.81148	7.69017	0.00555225	0.164985
ENSMUSG00000030562	-1.50856	2.24153	10.9829	0.00091954	0.0517463
ENSMUSG00000029762	-1.51447	3.32071	27.9222	1.26e-07	5.86e-05
ENSMUSG00000054675	-1.56757	3.25999	9.02464	0.00266364	0.105415
ENSMUSG00000030088	-1.58964	3.15134	7.84889	0.00508519	0.157032
ENSMUSG00000023043	-1.60685	2.73302	11.8855	0.000565725	0.0389542
ENSMUSG00000024806	-1.6102	3.60184	7.10405	0.00769101	0.189894
ENSMUSG00000004626	-1.62271	2.33854	9.03976	0.0026417	0.105345
ENSMUSG00000031004	-1.64604	2.00237	18.3626	1.83e-05	0.00331864
ENSMUSG00000091747	-1.69083	2.89418	15.9101	6.64e-05	0.00856237
ENSMUSG00000028076	-1.71016	2.98812	7.2049	0.0072705	0.187009
ENSMUSG00000009281	-1.74144	6.24204	49.2242	2.28e-12	1.27e-08
ENSMUSG00000032085	-1.79498	6.38043	34.835	3.59e-09	4.97e-06
ENSMUSG00000022523	-1.8263	5.56906	7.48892	0.00620799	0.174232
ENSMUSG00000053897	-1.8326	3.31719	12.175	0.000484351	0.0353258
ENSMUSG00000040612	-1.8339	2.46305	11.3099	0.000770939	0.0467029
ENSMUSG00000037362	-1.83818	3.13618	17.1529	3.45e-05	0.00553122
ENSMUSG00000021922	-1.84001	2.51939	10.4488	0.00122727	0.0618434
ENSMUSG00000034687	-1.86961	2.25847	11.4806	0.000703281	0.0448079
ENSMUSG00000041559	-1.87027	3.13166	11.1566	0.000837313	0.0496388
ENSMUSG00000052837	-1.88903	5.05584	25.8983	3.6e-07	0.000132992
ENSMUSG00000035000	-1.90906	3.25924	22.21	2.44e-06	0.000660841
ENSMUSG00000020774	-1.93486	2.45742	9.68358	0.00185922	0.0851708
ENSMUSG00000020423	-1.97908	7.21915	22.4499	2.16e-06	0.000597798
ENSMUSG00000021136	-1.99185	4.21978	16.8835	3.97e-05	0.00595441
ENSMUSG00000047139	-2.01107	3.13467	12.2446	0.000466614	0.0344859
ENSMUSG00000074206	-2.01373	2.11939	13.6732	0.000217539	0.0199636
ENSMUSG00000024190	-2.0266	6.8403	41.1602	1.4e-10	3.89e-07
ENSMUSG00000053560	-2.04822	4.67121	33.2468	8.12e-09	1e-05
ENSMUSG00000021957	-2.05032	6.23603	8.17536	0.00424632	0.143084
ENSMUSG00000061100	-2.0604	3.08183	9.68401	0.00185879	0.0851708
ENSMUSG00000031994	-2.06669	3.86526	7.3399	0.00674405	0.181467
ENSMUSG00000038725	-2.10409	4.23775	18.5719	1.64e-05	0.00322109
ENSMUSG00000036322	-2.12116	5.1609	27.7702	1.37e-07	6.06e-05
ENSMUSG00000003477	-2.14093	3.76604	31.593	1.9e-08	1.62e-05
ENSMUSG00000031112	-2.15977	2.35404	22.761	1.83e-06	0.00052146
ENSMUSG00000044786	-2.19012	5.73378	77.1843	1.56e-18	1.73e-14
ENSMUSG00000069919	-2.2032	7.346	19.1413	1.21e-05	0.00253908
ENSMUSG00000031517	-2.30208	4.41828	23.1765	1.48e-06	0.000442821
ENSMUSG00000001349	-2.33262	3.62817	29.4211	5.82e-08	3.59e-05
ENSMUSG00000076617	-2.38363	4.50924	8.51388	0.00352447	0.126448
ENSMUSG00000003528	-2.38729	4.26883	10.8195	0.00100439	0.0547793
ENSMUSG00000040998	-2.38842	2.14296	15.0618	0.000104049	0.0113794
ENSMUSG00000020532	-2.45607	6.00032	9.16741	0.00246363	0.101381
ENSMUSG00000032092	-2.47176	2.96371	17.129	3.49e-05	0.00553122
ENSMUSG00000052305	-2.47543	8.89338	27.2374	1.8e-07	7.67e-05
ENSMUSG00000055653	-2.59579	3.77817	32.8194	1.01e-08	1.08e-05
ENSMUSG00000063415	-2.60015	3.0434	19.0345	1.28e-05	0.00263549
ENSMUSG00000090698	-2.70189	5.5226	39.4587	3.35e-10	6.19e-07
ENSMUSG00000073940	-2.71304	4.53793	25.2073	5.15e-07	0.00018412
ENSMUSG00000025270	-2.7497	4.36877	31.2214	2.3e-08	1.65e-05
ENSMUSG00000049892	-2.80364	2.87072	29.9095	4.53e-08	2.95e-05
ENSMUSG00000044405	-2.8117	2.86158	7.19641	0.00730494	0.18746
ENSMUSG00000023034	-2.82035	6.08918	22.1127	2.57e-06	0.000678643
ENSMUSG00000055254	-2.8987	2.24938	7.03934	0.00797385	0.193856
ENSMUSG00000048040	-2.96421	2.65573	7.11253	0.00765471	0.189841
ENSMUSG00000033022	-3.00102	5.54166	7.34986	0.0067068	0.181163
ENSMUSG00000069917	-3.01112	6.75264	27.9579	1.24e-07	5.86e-05
ENSMUSG00000037071	-3.05574	8.69784	8.23187	0.00411611	0.140837
ENSMUSG00000029082	-3.11271	2.92486	29.1794	6.6e-08	3.85e-05
ENSMUSG00000002997	-3.18933	4.72388	7.50097	0.00616659	0.17351
ENSMUSG00000024990	-3.267	3.5712	8.14885	0.00430884	0.143362
ENSMUSG00000038418	-3.30557	6.49703	16.9229	3.89e-05	0.00591192
ENSMUSG00000001348	-3.31851	2.69592	7.81919	0.00516943	0.158749
ENSMUSG00000025153	-3.35038	7.89883	8.55163	0.00345213	0.125066
ENSMUSG00000023078	-3.40747	2.92453	11.1049	0.000860979	0.0504
ENSMUSG00000041220	-3.48891	4.1202	8.83442	0.00295602	0.111296
ENSMUSG00000076609	-3.49131	3.77174	10.0613	0.00151415	0.0729819
ENSMUSG00000049436	-3.77216	1.96324	13.7464	0.000209219	0.0196559
ENSMUSG00000027559	-4.00929	8.06589	7.2364	0.00714401	0.186479
ENSMUSG00000027574	-4.07927	2.06076	28.0492	1.18e-07	5.86e-05
ENSMUSG00000022878	-4.083	5.18421	8.26628	0.00403881	0.139484
ENSMUSG00000043110	-4.14128	2.45142	18.6872	1.54e-05	0.00310427
ENSMUSG00000030546	-4.21423	3.94169	6.99032	0.00819519	0.197504
ENSMUSG00000021250	-4.40581	5.27963	23.4025	1.31e-06	0.000416222
ENSMUSG00000063011	-4.66203	3.51905	21.8519	2.95e-06	0.000725583
ENSMUSG00000042985	-4.83986	4.61691	20.6545	5.5e-06	0.00124451
ENSMUSG00000027513	-5.40328	6.15565	7.65028	0.00567635	0.166476
ENSMUSG00000041737	-5.56341	3.3726	12.2562	0.000463725	0.0344859

## Sheet: TAC+AT vs TAC+Sol GO Term
DAVID
Category	Term	Count	%	PValue	Genes	List Total	Pop Hits	Pop Total	Fold Enrichment	Bonferroni	Benjamini	FDR
GOTERM_BP_FAT	GO:0030198~extracellular matrix organization	13	3.11751	3.1214e-06	ENSMUSG00000028195, ENSMUSG00000004098, ENSMUSG00000018830, ENSMUSG00000024076, ENSMUSG00000070436, ENSMUSG00000058297, ENSMUSG00000040998, ENSMUSG00000042116, ENSMUSG00000026768, ENSMUSG00000019916, ENSMUSG00000039239, ENSMUSG00000021136, ENSMUSG00000026837	311	101	13588	5.62364	0.00545998	0.00545998	0.00528429
GOTERM_BP_FAT	GO:0043062~extracellular structure organization	15	3.59712	7.87596e-06	ENSMUSG00000028195, ENSMUSG00000034593, ENSMUSG00000004098, ENSMUSG00000018830, ENSMUSG00000024076, ENSMUSG00000070436, ENSMUSG00000058297, ENSMUSG00000040998, ENSMUSG00000042116, ENSMUSG00000026768, ENSMUSG00000044716, ENSMUSG00000019916, ENSMUSG00000039239, ENSMUSG00000021136, ENSMUSG00000026837	311	149	13588	4.39845	0.0137195	0.00688345	0.0133329
GOTERM_BP_FAT	GO:0010811~positive regulation of cell-substrate adhesion	7	1.67866	2.65364e-05	ENSMUSG00000040998, ENSMUSG00000064080, ENSMUSG00000068196, ENSMUSG00000028195, ENSMUSG00000024076, ENSMUSG00000021136, ENSMUSG00000058297	311	27	13588	11.3274	0.0454789	0.0153954	0.0449158
GOTERM_BP_FAT	GO:0045785~positive regulation of cell adhesion	8	1.91847	4.78493e-05	ENSMUSG00000040998, ENSMUSG00000064080, ENSMUSG00000068196, ENSMUSG00000028195, ENSMUSG00000047139, ENSMUSG00000024076, ENSMUSG00000021136, ENSMUSG00000058297	311	43	13588	8.12862	0.0805041	0.0207638	0.0809763
GOTERM_BP_FAT	GO:0006955~immune response	26	6.23501	8.03433e-05	ENSMUSG00000020676, ENSMUSG00000028268, ENSMUSG00000028269, ENSMUSG00000028076, ENSMUSG00000031712, ENSMUSG00000026395, ENSMUSG00000079491, ENSMUSG00000022887, ENSMUSG00000036594, ENSMUSG00000049103, ENSMUSG00000024610, ENSMUSG00000001348, ENSMUSG00000073421, ENSMUSG00000021423, ENSMUSG00000004814, ENSMUSG00000035929, ENSMUSG00000024338, ENSMUSG00000060586, ENSMUSG00000036322, ENSMUSG00000078921,…	311	471	13588	2.41183	0.131448	0.027792	0.135931
GOTERM_BP_FAT	GO:0019882~antigen processing and presentation	10	2.39808	0.000160582	ENSMUSG00000036594, ENSMUSG00000036322, ENSMUSG00000035929, ENSMUSG00000024610, ENSMUSG00000028076, ENSMUSG00000076617, ENSMUSG00000073421, ENSMUSG00000024338, ENSMUSG00000060586, ENSMUSG00000079491, ENSMUSG00000060802	311	87	13588	5.02199	0.245488	0.0458623	0.271513
GOTERM_BP_FAT	GO:0010810~regulation of cell-substrate adhesion	7	1.67866	0.000268167	ENSMUSG00000040998, ENSMUSG00000064080, ENSMUSG00000068196, ENSMUSG00000028195, ENSMUSG00000024076, ENSMUSG00000021136, ENSMUSG00000058297	311	40	13588	7.64598	0.375265	0.0649955	0.453029
GOTERM_BP_FAT	GO:0030155~regulation of cell adhesion	10	2.39808	0.000289765	ENSMUSG00000040998, ENSMUSG00000064080, ENSMUSG00000068196, ENSMUSG00000028195, ENSMUSG00000047139, ENSMUSG00000029359, ENSMUSG00000024076, ENSMUSG00000021136, ENSMUSG00000058297, ENSMUSG00000045092	311	94	13588	4.64801	0.398496	0.0615637	0.489432
GOTERM_BP_FAT	GO:0019884~antigen processing and presentation of exogenous antigen	6	1.43885	0.000382031	ENSMUSG00000036594, ENSMUSG00000036322, ENSMUSG00000024610, ENSMUSG00000028076, ENSMUSG00000073421, ENSMUSG00000060586, ENSMUSG00000060802	311	28	13588	9.36243	0.488399	0.0717627	0.644802
GOTERM_BP_FAT	GO:0050870~positive regulation of T cell activation	8	1.91847	0.000739275	ENSMUSG00000036594, ENSMUSG00000036322, ENSMUSG00000047139, ENSMUSG00000024610, ENSMUSG00000028076, ENSMUSG00000031712, ENSMUSG00000000732, ENSMUSG00000026395, ENSMUSG00000030707	311	66	13588	5.29592	0.726695	0.121656	1.24422
GOTERM_BP_FAT	GO:0002684~positive regulation of immune system process	14	3.35731	0.000908409	ENSMUSG00000021025, ENSMUSG00000028076, ENSMUSG00000031712, ENSMUSG00000026395, ENSMUSG00000030707, ENSMUSG00000022887, ENSMUSG00000036594, ENSMUSG00000047139, ENSMUSG00000036322, ENSMUSG00000024610, ENSMUSG00000000732, ENSMUSG00000076617, ENSMUSG00000039239, ENSMUSG00000024164, ENSMUSG00000060802	311	206	13588	2.96931	0.796903	0.134905	1.52683
GOTERM_BP_FAT	GO:0050778~positive regulation of immune response	11	2.63789	0.00111418	ENSMUSG00000036594, ENSMUSG00000022887, ENSMUSG00000021025, ENSMUSG00000036322, ENSMUSG00000047139, ENSMUSG00000028076, ENSMUSG00000031712, ENSMUSG00000026395, ENSMUSG00000039239, ENSMUSG00000076617, ENSMUSG00000024164, ENSMUSG00000060802	311	136	13588	3.53386	0.858486	0.150363	1.86962
GOTERM_BP_FAT	GO:0001558~regulation of cell growth	9	2.15827	0.00118571	ENSMUSG00000018411, ENSMUSG00000028195, ENSMUSG00000000305, ENSMUSG00000023905, ENSMUSG00000026185, ENSMUSG00000023046, ENSMUSG00000028883, ENSMUSG00000037362, ENSMUSG00000039239	311	92	13588	4.27415	0.87519	0.14792	1.98852
GOTERM_BP_FAT	GO:0002520~immune system development	17	4.07674	0.0012456	ENSMUSG00000073940, ENSMUSG00000025270, ENSMUSG00000052305, ENSMUSG00000028076, ENSMUSG00000031712, ENSMUSG00000029359, ENSMUSG00000026395, ENSMUSG00000038418, ENSMUSG00000069919, ENSMUSG00000021474, ENSMUSG00000047139, ENSMUSG00000049103, ENSMUSG00000024610, ENSMUSG00000026532, ENSMUSG00000000732, ENSMUSG00000023078, ENSMUSG00000039239, ENSMUSG00000069917, ENSMUSG00000038871	311	295	13588	2.5178	0.887651	0.144572	2.08797
GOTERM_BP_FAT	GO:0051251~positive regulation of lymphocyte activation	9	2.15827	0.00136353	ENSMUSG00000036594, ENSMUSG00000036322, ENSMUSG00000047139, ENSMUSG00000024610, ENSMUSG00000028076, ENSMUSG00000031712, ENSMUSG00000000732, ENSMUSG00000026395, ENSMUSG00000076617, ENSMUSG00000030707	311	94	13588	4.18321	0.908669	0.147474	2.28351
GOTERM_BP_FAT	GO:0002478~antigen processing and presentation of exogenous peptide antigen	5	1.19904	0.0016699	ENSMUSG00000036594, ENSMUSG00000036322, ENSMUSG00000024610, ENSMUSG00000073421, ENSMUSG00000060586, ENSMUSG00000060802	311	23	13588	9.49811	0.946681	0.167412	2.7898
GOTERM_BP_FAT	GO:0042592~homeostatic process	26	6.23501	0.00189675	ENSMUSG00000020331, ENSMUSG00000034593, ENSMUSG00000036098, ENSMUSG00000029359, ENSMUSG00000038486, ENSMUSG00000026395, ENSMUSG00000069919, ENSMUSG00000079243, ENSMUSG00000030562, ENSMUSG00000047139, ENSMUSG00000021474, ENSMUSG00000020532, ENSMUSG00000040612, ENSMUSG00000039239, ENSMUSG00000001348, ENSMUSG00000019970, ENSMUSG00000069917, ENSMUSG00000025270, ENSMUSG00000022797, ENSMUSG00000032554,…	311	584	13588	1.94516	0.964209	0.177894	3.16307
GOTERM_BP_FAT	GO:0002696~positive regulation of leukocyte activation	9	2.15827	0.00190172	ENSMUSG00000036594, ENSMUSG00000036322, ENSMUSG00000047139, ENSMUSG00000024610, ENSMUSG00000028076, ENSMUSG00000031712, ENSMUSG00000000732, ENSMUSG00000026395, ENSMUSG00000076617, ENSMUSG00000030707	311	99	13588	3.97194	0.96452	0.169301	3.17124
GOTERM_BP_FAT	GO:0030097~hemopoiesis	15	3.59712	0.00190686	ENSMUSG00000073940, ENSMUSG00000025270, ENSMUSG00000052305, ENSMUSG00000028076, ENSMUSG00000031712, ENSMUSG00000029359, ENSMUSG00000026395, ENSMUSG00000038418, ENSMUSG00000069919, ENSMUSG00000021474, ENSMUSG00000047139, ENSMUSG00000049103, ENSMUSG00000024610, ENSMUSG00000026532, ENSMUSG00000039239, ENSMUSG00000069917, ENSMUSG00000038871	311	251	13588	2.61103	0.96484	0.161551	3.17969
GOTERM_BP_FAT	GO:0048534~hemopoietic or lymphoid organ development	16	3.83693	0.00204637	ENSMUSG00000073940, ENSMUSG00000025270, ENSMUSG00000052305, ENSMUSG00000028076, ENSMUSG00000031712, ENSMUSG00000029359, ENSMUSG00000026395, ENSMUSG00000038418, ENSMUSG00000069919, ENSMUSG00000021474, ENSMUSG00000047139, ENSMUSG00000049103, ENSMUSG00000024610, ENSMUSG00000026532, ENSMUSG00000023078, ENSMUSG00000039239, ENSMUSG00000069917, ENSMUSG00000038871	311	281	13588	2.48776	0.972484	0.164438	3.40853
GOTERM_BP_FAT	GO:0050867~positive regulation of cell activation	9	2.15827	0.00215886	ENSMUSG00000036594, ENSMUSG00000036322, ENSMUSG00000047139, ENSMUSG00000024610, ENSMUSG00000028076, ENSMUSG00000031712, ENSMUSG00000000732, ENSMUSG00000026395, ENSMUSG00000076617, ENSMUSG00000030707	311	101	13588	3.89329	0.977421	0.165157	3.59271
GOTERM_BP_FAT	GO:0006873~cellular ion homeostasis	15	3.59712	0.00273528	ENSMUSG00000020331, ENSMUSG00000034593, ENSMUSG00000036098, ENSMUSG00000025270, ENSMUSG00000026395, ENSMUSG00000029359, ENSMUSG00000038486, ENSMUSG00000022797, ENSMUSG00000032554, ENSMUSG00000020733, ENSMUSG00000045092, ENSMUSG00000079243, ENSMUSG00000047139, ENSMUSG00000014813, ENSMUSG00000019970	311	261	13588	2.511	0.991805	0.196176	4.53121
GOTERM_BP_FAT	GO:0002711~positive regulation of T cell mediated immunity	4	0.959233	0.00283791	ENSMUSG00000047139, ENSMUSG00000028076, ENSMUSG00000026395, ENSMUSG00000060802	311	13	13588	13.4435	0.993159	0.194852	4.69741
GOTERM_BP_FAT	GO:0055082~cellular chemical homeostasis	15	3.59712	0.00346718	ENSMUSG00000020331, ENSMUSG00000034593, ENSMUSG00000036098, ENSMUSG00000025270, ENSMUSG00000026395, ENSMUSG00000029359, ENSMUSG00000038486, ENSMUSG00000022797, ENSMUSG00000032554, ENSMUSG00000020733, ENSMUSG00000045092, ENSMUSG00000079243, ENSMUSG00000047139, ENSMUSG00000014813, ENSMUSG00000019970	311	268	13588	2.44541	0.997739	0.224179	5.71048
GOTERM_BP_FAT	GO:0042330~taxis	9	2.15827	0.00347186	ENSMUSG00000020676, ENSMUSG00000028195, ENSMUSG00000004814, ENSMUSG00000041688, ENSMUSG00000028883, ENSMUSG00000023078, ENSMUSG00000039239, ENSMUSG00000022425, ENSMUSG00000030707	311	109	13588	3.60754	0.997758	0.21652	5.71798
GOTERM_BP_FAT	GO:0006935~chemotaxis	9	2.15827	0.00347186	ENSMUSG00000020676, ENSMUSG00000028195, ENSMUSG00000004814, ENSMUSG00000041688, ENSMUSG00000028883, ENSMUSG00000023078, ENSMUSG00000039239, ENSMUSG00000022425, ENSMUSG00000030707	311	109	13588	3.60754	0.997758	0.21652	5.71798
GOTERM_BP_FAT	GO:0048584~positive regulation of response to stimulus	12	2.8777	0.00366014	ENSMUSG00000021025, ENSMUSG00000031712, ENSMUSG00000028076, ENSMUSG00000026395, ENSMUSG00000045092, ENSMUSG00000022887, ENSMUSG00000036594, ENSMUSG00000036322, ENSMUSG00000047139, ENSMUSG00000076617, ENSMUSG00000039239, ENSMUSG00000024164, ENSMUSG00000060802	311	186	13588	2.81879	0.99839	0.21915	6.0191
GOTERM_BP_FAT	GO:0051094~positive regulation of developmental process	13	3.11751	0.00376655	ENSMUSG00000028076, ENSMUSG00000026395, ENSMUSG00000029359, ENSMUSG00000044405, ENSMUSG00000018411, ENSMUSG00000036594, ENSMUSG00000000305, ENSMUSG00000048546, ENSMUSG00000023905, ENSMUSG00000041688, ENSMUSG00000036322, ENSMUSG00000024610, ENSMUSG00000039239, ENSMUSG00000052837	311	214	13588	2.65415	0.998665	0.217411	6.18887
GOTERM_BP_FAT	GO:0050873~brown fat cell differentiation	5	1.19904	0.00402305	ENSMUSG00000022878, ENSMUSG00000026360, ENSMUSG00000037071, ENSMUSG00000009281, ENSMUSG00000044405	311	29	13588	7.53299	0.99915	0.223162	6.59696
GOTERM_BP_FAT	GO:0003012~muscle system process	7	1.67866	0.00417209	ENSMUSG00000028464, ENSMUSG00000038670, ENSMUSG00000033910, ENSMUSG00000018830, ENSMUSG00000053093, ENSMUSG00000042828, ENSMUSG00000028834	311	67	13588	4.56476	0.999346	0.223429	6.83329
GOTERM_BP_FAT	GO:0010975~regulation of neuron projection development	6	1.43885	0.00418974	ENSMUSG00000018411, ENSMUSG00000034570, ENSMUSG00000000305, ENSMUSG00000023905, ENSMUSG00000028883, ENSMUSG00000055254	311	47	13588	5.57762	0.999366	0.217667	6.86125
GOTERM_BP_FAT	GO:0005996~monosaccharide metabolic process	12	2.8777	0.00447112	ENSMUSG00000022878, ENSMUSG00000027513, ENSMUSG00000046794, ENSMUSG00000019810, ENSMUSG00000016756, ENSMUSG00000021196, ENSMUSG00000024990, ENSMUSG00000036437, ENSMUSG00000025537, ENSMUSG00000037306, ENSMUSG00000037012, ENSMUSG00000038871	311	191	13588	2.745	0.999614	0.223956	7.3058
GOTERM_BP_FAT	GO:0006470~protein amino acid dephosphorylation	9	2.15827	0.00456279	ENSMUSG00000024190, ENSMUSG00000047205, ENSMUSG00000037887, ENSMUSG00000026395, ENSMUSG00000026564, ENSMUSG00000034573, ENSMUSG00000019960, ENSMUSG00000048371, ENSMUSG00000028399	311	114	13588	3.44931	0.999672	0.221721	7.4502
GOTERM_BP_FAT	GO:0016311~dephosphorylation	10	2.39808	0.00503603	ENSMUSG00000024190, ENSMUSG00000047205, ENSMUSG00000037887, ENSMUSG00000026395, ENSMUSG00000026564, ENSMUSG00000034573, ENSMUSG00000001348, ENSMUSG00000019960, ENSMUSG00000048371, ENSMUSG00000028399	311	141	13588	3.09868	0.999857	0.235359	8.19227
GOTERM_BP_FAT	GO:0006575~cellular amino acid derivative metabolic process	10	2.39808	0.00503603	ENSMUSG00000018906, ENSMUSG00000001663, ENSMUSG00000000326, ENSMUSG00000033022, ENSMUSG00000025464, ENSMUSG00000025283, ENSMUSG00000019916, ENSMUSG00000025950, ENSMUSG00000039239, ENSMUSG00000033318	311	141	13588	3.09868	0.999857	0.235359	8.19227
GOTERM_BP_FAT	GO:0002495~antigen processing and presentation of peptide antigen via MHC class II	4	0.959233	0.00528232	ENSMUSG00000036594, ENSMUSG00000036322, ENSMUSG00000024610, ENSMUSG00000073421, ENSMUSG00000060586	311	16	13588	10.9228	0.999908	0.239081	8.57625
GOTERM_BP_FAT	GO:0030516~regulation of axon extension	4	0.959233	0.00528232	ENSMUSG00000018411, ENSMUSG00000000305, ENSMUSG00000023905, ENSMUSG00000028883	311	16	13588	10.9228	0.999908	0.239081	8.57625
GOTERM_BP_FAT	GO:0030307~positive regulation of cell growth	4	0.959233	0.00528232	ENSMUSG00000018411, ENSMUSG00000000305, ENSMUSG00000023905, ENSMUSG00000039239	311	16	13588	10.9228	0.999908	0.239081	8.57625
GOTERM_BP_FAT	GO:0019886~antigen processing and presentation of exogenous peptide antigen via MHC class II	4	0.959233	0.00528232	ENSMUSG00000036594, ENSMUSG00000036322, ENSMUSG00000024610, ENSMUSG00000073421, ENSMUSG00000060586	311	16	13588	10.9228	0.999908	0.239081	8.57625
GOTERM_BP_FAT	GO:0019318~hexose metabolic process	11	2.63789	0.00543444	ENSMUSG00000022878, ENSMUSG00000027513, ENSMUSG00000046794, ENSMUSG00000019810, ENSMUSG00000021196, ENSMUSG00000024990, ENSMUSG00000036437, ENSMUSG00000025537, ENSMUSG00000037306, ENSMUSG00000037012, ENSMUSG00000038871	311	169	13588	2.84381	0.999929	0.238972	8.81266
GOTERM_BP_FAT	GO:0032946~positive regulation of mononuclear cell proliferation	6	1.43885	0.00547542	ENSMUSG00000047139, ENSMUSG00000031712, ENSMUSG00000000732, ENSMUSG00000026395, ENSMUSG00000076617, ENSMUSG00000030707	311	50	13588	5.24296	0.999934	0.234716	8.87625
GOTERM_BP_FAT	GO:0050671~positive regulation of lymphocyte proliferation	6	1.43885	0.00547542	ENSMUSG00000047139, ENSMUSG00000031712, ENSMUSG00000000732, ENSMUSG00000026395, ENSMUSG00000076617, ENSMUSG00000030707	311	50	13588	5.24296	0.999934	0.234716	8.87625
GOTERM_BP_FAT	GO:0070665~positive regulation of leukocyte proliferation	6	1.43885	0.00647338	ENSMUSG00000047139, ENSMUSG00000031712, ENSMUSG00000000732, ENSMUSG00000026395, ENSMUSG00000076617, ENSMUSG00000030707	311	52	13588	5.04131	0.999989	0.26499	10.412
GOTERM_BP_FAT	GO:0045597~positive regulation of cell differentiation	11	2.63789	0.00690658	ENSMUSG00000036594, ENSMUSG00000018411, ENSMUSG00000000305, ENSMUSG00000023905, ENSMUSG00000036322, ENSMUSG00000024610, ENSMUSG00000028076, ENSMUSG00000029359, ENSMUSG00000026395, ENSMUSG00000039239, ENSMUSG00000052837, ENSMUSG00000044405	311	175	13588	2.74631	0.999995	0.273778	11.071
GOTERM_BP_FAT	GO:0002824~positive regulation of adaptive immune response based on somatic recombination of immune receptors built from immunoglobulin superfamily domains	5	1.19904	0.00718589	ENSMUSG00000047139, ENSMUSG00000028076, ENSMUSG00000026395, ENSMUSG00000024164, ENSMUSG00000060802	311	34	13588	6.42519	0.999997	0.277001	11.4935
GOTERM_BP_FAT	GO:0002821~positive regulation of adaptive immune response	5	1.19904	0.00718589	ENSMUSG00000047139, ENSMUSG00000028076, ENSMUSG00000026395, ENSMUSG00000024164, ENSMUSG00000060802	311	34	13588	6.42519	0.999997	0.277001	11.4935
GOTERM_BP_FAT	GO:0002709~regulation of T cell mediated immunity	4	0.959233	0.00744227	ENSMUSG00000047139, ENSMUSG00000028076, ENSMUSG00000026395, ENSMUSG00000060802	311	18	13588	9.70918	0.999998	0.279323	11.8796
GOTERM_BP_FAT	GO:0050801~ion homeostasis	15	3.59712	0.00751851	ENSMUSG00000020331, ENSMUSG00000034593, ENSMUSG00000036098, ENSMUSG00000025270, ENSMUSG00000026395, ENSMUSG00000029359, ENSMUSG00000038486, ENSMUSG00000022797, ENSMUSG00000032554, ENSMUSG00000020733, ENSMUSG00000045092, ENSMUSG00000079243, ENSMUSG00000047139, ENSMUSG00000014813, ENSMUSG00000019970	311	293	13588	2.23676	0.999998	0.275925	11.9941
GOTERM_BP_FAT	GO:0042102~positive regulation of T cell proliferation	5	1.19904	0.00797019	ENSMUSG00000047139, ENSMUSG00000031712, ENSMUSG00000000732, ENSMUSG00000026395, ENSMUSG00000030707	311	35	13588	6.24162	0.999999	0.284078	12.6697
GOTERM_BP_FAT	GO:0048002~antigen processing and presentation of peptide antigen	5	1.19904	0.00797019	ENSMUSG00000036594, ENSMUSG00000036322, ENSMUSG00000024610, ENSMUSG00000073421, ENSMUSG00000060586, ENSMUSG00000060802	311	35	13588	6.24162	0.999999	0.284078	12.6697
GOTERM_BP_FAT	GO:0030003~cellular cation homeostasis	10	2.39808	0.0081354	ENSMUSG00000047139, ENSMUSG00000025270, ENSMUSG00000014813, ENSMUSG00000038486, ENSMUSG00000029359, ENSMUSG00000026395, ENSMUSG00000022797, ENSMUSG00000032554, ENSMUSG00000019970, ENSMUSG00000045092	311	152	13588	2.87443	0.999999	0.283377	12.9156
GOTERM_BP_FAT	GO:0045793~positive regulation of cell size	4	0.959233	0.00869044	ENSMUSG00000018411, ENSMUSG00000000305, ENSMUSG00000023905, ENSMUSG00000039239	311	19	13588	9.19817	1	0.293863	13.737
GOTERM_BP_FAT	GO:0002504~antigen processing and presentation of peptide or polysaccharide antigen via MHC class II	4	0.959233	0.00869044	ENSMUSG00000036594, ENSMUSG00000036322, ENSMUSG00000024610, ENSMUSG00000073421, ENSMUSG00000060586	311	19	13588	9.19817	1	0.293863	13.737
GOTERM_BP_FAT	GO:0031344~regulation of cell projection organization	6	1.43885	0.00951306	ENSMUSG00000018411, ENSMUSG00000034570, ENSMUSG00000000305, ENSMUSG00000023905, ENSMUSG00000028883, ENSMUSG00000055254	311	57	13588	4.59909	1	0.311041	14.9409
GOTERM_BP_FAT	GO:0048638~regulation of developmental growth	5	1.19904	0.00970268	ENSMUSG00000018411, ENSMUSG00000000305, ENSMUSG00000023905, ENSMUSG00000028883, ENSMUSG00000024990	311	37	13588	5.90423	1	0.31049	15.2162
GOTERM_BP_FAT	GO:0006631~fatty acid metabolic process	11	2.63789	0.00973144	ENSMUSG00000022878, ENSMUSG00000067653, ENSMUSG00000034593, ENSMUSG00000020532, ENSMUSG00000024610, ENSMUSG00000037071, ENSMUSG00000025153, ENSMUSG00000002997, ENSMUSG00000031613, ENSMUSG00000041220, ENSMUSG00000032487	311	184	13588	2.61198	1	0.305767	15.2578
GOTERM_BP_FAT	GO:0048878~chemical homeostasis	17	4.07674	0.0097678	ENSMUSG00000020331, ENSMUSG00000034593, ENSMUSG00000036098, ENSMUSG00000025270, ENSMUSG00000038486, ENSMUSG00000029359, ENSMUSG00000026395, ENSMUSG00000022797, ENSMUSG00000032554, ENSMUSG00000020733, ENSMUSG00000045092, ENSMUSG00000022878, ENSMUSG00000079243, ENSMUSG00000047139, ENSMUSG00000020532, ENSMUSG00000014813, ENSMUSG00000019970	311	365	13588	2.03494	1	0.301407	15.3105
GOTERM_BP_FAT	GO:0045773~positive regulation of axon extension	3	0.719424	0.0100999	ENSMUSG00000018411, ENSMUSG00000000305, ENSMUSG00000023905	311	7	13588	18.7249	1	0.304672	15.79
GOTERM_BP_FAT	GO:0045619~regulation of lymphocyte differentiation	6	1.43885	0.0102212	ENSMUSG00000036594, ENSMUSG00000036322, ENSMUSG00000047139, ENSMUSG00000024610, ENSMUSG00000028076, ENSMUSG00000031712, ENSMUSG00000026395	311	58	13588	4.51979	1	0.302606	15.9646
GOTERM_BP_FAT	GO:0006633~fatty acid biosynthetic process	7	1.67866	0.010422	ENSMUSG00000034593, ENSMUSG00000020532, ENSMUSG00000024610, ENSMUSG00000037071, ENSMUSG00000025153, ENSMUSG00000041220, ENSMUSG00000032487	311	81	13588	3.77579	1	0.302543	16.2527
GOTERM_BP_FAT	GO:0055114~oxidation reduction	26	6.23501	0.0111718	ENSMUSG00000018906, ENSMUSG00000009905, ENSMUSG00000060224, ENSMUSG00000040943, ENSMUSG00000040170, ENSMUSG00000037071, ENSMUSG00000040147, ENSMUSG00000029762, ENSMUSG00000025153, ENSMUSG00000013584, ENSMUSG00000035561, ENSMUSG00000030562, ENSMUSG00000035105, ENSMUSG00000074206, ENSMUSG00000020256, ENSMUSG00000033022, ENSMUSG00000021273, ENSMUSG00000025464, ENSMUSG00000016756, ENSMUSG00000019916,…	311	672	13588	1.69044	1	0.315422	17.3205
GOTERM_BP_FAT	GO:0045058~T cell selection	4	0.959233	0.0115345	ENSMUSG00000024610, ENSMUSG00000028076, ENSMUSG00000031712, ENSMUSG00000026395	311	21	13588	8.32216	1	0.318832	17.8325
GOTERM_BP_FAT	GO:0050863~regulation of T cell activation	8	1.91847	0.0117999	ENSMUSG00000036594, ENSMUSG00000036322, ENSMUSG00000047139, ENSMUSG00000024610, ENSMUSG00000028076, ENSMUSG00000031712, ENSMUSG00000000732, ENSMUSG00000026395, ENSMUSG00000030707	311	108	13588	3.23639	1	0.31993	18.2052
GOTERM_BP_FAT	GO:0019725~cellular homeostasis	16	3.83693	0.0122918	ENSMUSG00000020331, ENSMUSG00000034593, ENSMUSG00000036098, ENSMUSG00000025270, ENSMUSG00000038486, ENSMUSG00000026395, ENSMUSG00000029359, ENSMUSG00000022797, ENSMUSG00000032554, ENSMUSG00000020733, ENSMUSG00000045092, ENSMUSG00000079243, ENSMUSG00000047139, ENSMUSG00000014813, ENSMUSG00000017756, ENSMUSG00000019970	311	343	13588	2.03808	1	0.325933	18.8917
GOTERM_BP_FAT	GO:0002705~positive regulation of leukocyte mediated immunity	5	1.19904	0.0127313	ENSMUSG00000047139, ENSMUSG00000028076, ENSMUSG00000026395, ENSMUSG00000024164, ENSMUSG00000060802	311	40	13588	5.46141	1	0.330566	19.5006
GOTERM_BP_FAT	GO:0002708~positive regulation of lymphocyte mediated immunity	5	1.19904	0.0127313	ENSMUSG00000047139, ENSMUSG00000028076, ENSMUSG00000026395, ENSMUSG00000024164, ENSMUSG00000060802	311	40	13588	5.46141	1	0.330566	19.5006
GOTERM_BP_FAT	GO:0007157~heterophilic cell adhesion	4	0.959233	0.013134	ENSMUSG00000048218, ENSMUSG00000000305, ENSMUSG00000047139, ENSMUSG00000027962	311	22	13588	7.94388	1	0.334247	20.0547
GOTERM_BP_FAT	GO:0045059~positive thymic T cell selection	3	0.719424	0.0132649	ENSMUSG00000024610, ENSMUSG00000028076, ENSMUSG00000026395	311	8	13588	16.3842	1	0.332244	20.234
GOTERM_BP_FAT	GO:0009611~response to wounding	16	3.83693	0.0137434	ENSMUSG00000020676, ENSMUSG00000035356, ENSMUSG00000021423, ENSMUSG00000004814, ENSMUSG00000042828, ENSMUSG00000032554, ENSMUSG00000022887, ENSMUSG00000023913, ENSMUSG00000047139, ENSMUSG00000049103, ENSMUSG00000028128, ENSMUSG00000000078, ENSMUSG00000023078, ENSMUSG00000039239, ENSMUSG00000029019, ENSMUSG00000024164	311	347	13588	2.01459	1	0.337284	20.8863
GOTERM_BP_FAT	GO:0006954~inflammatory response	12	2.8777	0.0144435	ENSMUSG00000020676, ENSMUSG00000022887, ENSMUSG00000035356, ENSMUSG00000021423, ENSMUSG00000004814, ENSMUSG00000023913, ENSMUSG00000047139, ENSMUSG00000049103, ENSMUSG00000023078, ENSMUSG00000029019, ENSMUSG00000032554, ENSMUSG00000024164	311	225	13588	2.3302	1	0.346434	21.8318
GOTERM_BP_FAT	GO:0040008~regulation of growth	13	3.11751	0.0147802	ENSMUSG00000028195, ENSMUSG00000055653, ENSMUSG00000028883, ENSMUSG00000024990, ENSMUSG00000036437, ENSMUSG00000018411, ENSMUSG00000000305, ENSMUSG00000023905, ENSMUSG00000026185, ENSMUSG00000023046, ENSMUSG00000037362, ENSMUSG00000039239, ENSMUSG00000021957	311	256	13588	2.2187	1	0.348295	22.2826
GOTERM_BP_FAT	GO:0006952~defense response	19	4.55635	0.0148809	ENSMUSG00000020676, ENSMUSG00000035356, ENSMUSG00000021423, ENSMUSG00000004814, ENSMUSG00000028076, ENSMUSG00000026395, ENSMUSG00000032554, ENSMUSG00000022887, ENSMUSG00000036594, ENSMUSG00000023913, ENSMUSG00000047139, ENSMUSG00000036322, ENSMUSG00000049103, ENSMUSG00000024610, ENSMUSG00000023078, ENSMUSG00000009281, ENSMUSG00000029019, ENSMUSG00000037321, ENSMUSG00000024164, ENSMUSG00000060802	311	448	13588	1.85298	1	0.345674	22.417
GOTERM_BP_FAT	GO:0006006~glucose metabolic process	9	2.15827	0.014958	ENSMUSG00000022878, ENSMUSG00000027513, ENSMUSG00000046794, ENSMUSG00000021196, ENSMUSG00000024990, ENSMUSG00000036437, ENSMUSG00000025537, ENSMUSG00000037012, ENSMUSG00000038871	311	140	13588	2.80873	1	0.342687	22.5197
GOTERM_BP_FAT	GO:0002697~regulation of immune effector process	7	1.67866	0.015263	ENSMUSG00000047139, ENSMUSG00000028076, ENSMUSG00000031712, ENSMUSG00000024990, ENSMUSG00000026395, ENSMUSG00000024164, ENSMUSG00000060802	311	88	13588	3.47545	1	0.343956	22.9249
GOTERM_BP_FAT	GO:0001570~vasculogenesis	5	1.19904	0.0163045	ENSMUSG00000041688, ENSMUSG00000055254, ENSMUSG00000052837, ENSMUSG00000046470, ENSMUSG00000040289	311	43	13588	5.08039	1	0.358275	24.2933
GOTERM_BP_FAT	GO:0001916~positive regulation of T cell mediated cytotoxicity	3	0.719424	0.0168	ENSMUSG00000028076, ENSMUSG00000026395, ENSMUSG00000060802	311	9	13588	14.5638	1	0.362541	24.9364
GOTERM_BP_FAT	GO:0051249~regulation of lymphocyte activation	9	2.15827	0.0174487	ENSMUSG00000036594, ENSMUSG00000036322, ENSMUSG00000047139, ENSMUSG00000024610, ENSMUSG00000028076, ENSMUSG00000031712, ENSMUSG00000000732, ENSMUSG00000026395, ENSMUSG00000076617, ENSMUSG00000030707	311	144	13588	2.73071	1	0.369235	25.7704
GOTERM_BP_FAT	GO:0042692~muscle cell differentiation	8	1.91847	0.0176821	ENSMUSG00000068747, ENSMUSG00000079243, ENSMUSG00000031972, ENSMUSG00000018830, ENSMUSG00000044716, ENSMUSG00000022951, ENSMUSG00000020186, ENSMUSG00000001627	311	117	13588	2.98744	1	0.368827	26.0685
GOTERM_BP_FAT	GO:0007155~cell adhesion	22	5.27578	0.0183502	ENSMUSG00000032092, ENSMUSG00000028195, ENSMUSG00000028339, ENSMUSG00000004098, ENSMUSG00000038670, ENSMUSG00000022817, ENSMUSG00000020473, ENSMUSG00000026395, ENSMUSG00000063011, ENSMUSG00000048218, ENSMUSG00000040998, ENSMUSG00000068196, ENSMUSG00000024053, ENSMUSG00000026768, ENSMUSG00000000305, ENSMUSG00000001739, ENSMUSG00000023905, ENSMUSG00000047139, ENSMUSG00000027962, ENSMUSG00000039115,…	311	561	13588	1.71339	1	0.375498	26.9151
GOTERM_BP_FAT	GO:0031032~actomyosin structure organization	4	0.959233	0.0186571	ENSMUSG00000079243, ENSMUSG00000031972, ENSMUSG00000018830, ENSMUSG00000001349	311	25	13588	6.99061	1	0.37619	27.3009
GOTERM_BP_FAT	GO:0022610~biological adhesion	22	5.27578	0.0186833	ENSMUSG00000032092, ENSMUSG00000028195, ENSMUSG00000028339, ENSMUSG00000004098, ENSMUSG00000038670, ENSMUSG00000022817, ENSMUSG00000020473, ENSMUSG00000026395, ENSMUSG00000063011, ENSMUSG00000048218, ENSMUSG00000040998, ENSMUSG00000068196, ENSMUSG00000024053, ENSMUSG00000026768, ENSMUSG00000000305, ENSMUSG00000001739, ENSMUSG00000023905, ENSMUSG00000047139, ENSMUSG00000027962, ENSMUSG00000039115,…	311	562	13588	1.71034	1	0.372443	27.3338
GOTERM_BP_FAT	GO:0007517~muscle organ development	10	2.39808	0.0197038	ENSMUSG00000032085, ENSMUSG00000079243, ENSMUSG00000026208, ENSMUSG00000031972, ENSMUSG00000018830, ENSMUSG00000042828, ENSMUSG00000044716, ENSMUSG00000022951, ENSMUSG00000024990, ENSMUSG00000039239	311	176	13588	2.48246	1	0.384179	28.6026
GOTERM_BP_FAT	GO:0051960~regulation of nervous system development	9	2.15827	0.0202246	ENSMUSG00000018411, ENSMUSG00000034570, ENSMUSG00000000305, ENSMUSG00000036098, ENSMUSG00000023905, ENSMUSG00000047139, ENSMUSG00000028883, ENSMUSG00000055254, ENSMUSG00000032554	311	148	13588	2.6569	1	0.38794	29.242
GOTERM_BP_FAT	GO:0002699~positive regulation of immune effector process	5	1.19904	0.0204492	ENSMUSG00000047139, ENSMUSG00000028076, ENSMUSG00000026395, ENSMUSG00000024164, ENSMUSG00000060802	311	46	13588	4.74906	1	0.387206	29.5162
GOTERM_BP_FAT	GO:0043368~positive T cell selection	3	0.719424	0.0206868	ENSMUSG00000024610, ENSMUSG00000028076, ENSMUSG00000026395	311	10	13588	13.1074	1	0.38668	29.805
GOTERM_BP_FAT	GO:0006776~vitamin A metabolic process	4	0.959233	0.0207421	ENSMUSG00000063415, ENSMUSG00000046402, ENSMUSG00000024990, ENSMUSG00000013584	311	26	13588	6.72174	1	0.383527	29.8721
GOTERM_BP_FAT	GO:0001932~regulation of protein amino acid phosphorylation	8	1.91847	0.0208648	ENSMUSG00000034570, ENSMUSG00000047139, ENSMUSG00000020612, ENSMUSG00000073940, ENSMUSG00000052305, ENSMUSG00000044716, ENSMUSG00000026395, ENSMUSG00000002997, ENSMUSG00000076617	311	121	13588	2.88868	1	0.381409	30.0207
GOTERM_BP_FAT	GO:0045580~regulation of T cell differentiation	5	1.19904	0.0235409	ENSMUSG00000036594, ENSMUSG00000036322, ENSMUSG00000024610, ENSMUSG00000028076, ENSMUSG00000031712, ENSMUSG00000026395	311	48	13588	4.55118	1	0.41474	33.1892
GOTERM_BP_FAT	GO:0051186~cofactor metabolic process	10	2.39808	0.0240311	ENSMUSG00000001663, ENSMUSG00000020256, ENSMUSG00000020935, ENSMUSG00000025270, ENSMUSG00000026532, ENSMUSG00000056973, ENSMUSG00000025950, ENSMUSG00000020917, ENSMUSG00000030088, ENSMUSG00000033318	311	182	13588	2.40062	1	0.41729	33.7547
GOTERM_BP_FAT	GO:0008544~epidermis development	8	1.91847	0.0244259	ENSMUSG00000034593, ENSMUSG00000034687, ENSMUSG00000039457, ENSMUSG00000039239, ENSMUSG00000024846, ENSMUSG00000026837, ENSMUSG00000060548, ENSMUSG00000032487	311	125	13588	2.79624	1	0.418525	34.207
GOTERM_BP_FAT	GO:0001914~regulation of T cell mediated cytotoxicity	3	0.719424	0.0249075	ENSMUSG00000028076, ENSMUSG00000026395, ENSMUSG00000060802	311	11	13588	11.9158	1	0.420845	34.7546
GOTERM_BP_FAT	GO:0002694~regulation of leukocyte activation	9	2.15827	0.0249571	ENSMUSG00000036594, ENSMUSG00000036322, ENSMUSG00000047139, ENSMUSG00000024610, ENSMUSG00000028076, ENSMUSG00000031712, ENSMUSG00000000732, ENSMUSG00000026395, ENSMUSG00000076617, ENSMUSG00000030707	311	154	13588	2.55339	1	0.417609	34.8109
GOTERM_BP_FAT	GO:0006720~isoprenoid metabolic process	5	1.19904	0.0251872	ENSMUSG00000021273, ENSMUSG00000063415, ENSMUSG00000046402, ENSMUSG00000024990, ENSMUSG00000013584	311	49	13588	4.4583	1	0.41672	35.0708
GOTERM_BP_FAT	GO:0016101~diterpenoid metabolic process	4	0.959233	0.0252801	ENSMUSG00000063415, ENSMUSG00000046402, ENSMUSG00000024990, ENSMUSG00000013584	311	28	13588	6.24162	1	0.414131	35.1754
GOTERM_BP_FAT	GO:0001523~retinoid metabolic process	4	0.959233	0.0252801	ENSMUSG00000063415, ENSMUSG00000046402, ENSMUSG00000024990, ENSMUSG00000013584	311	28	13588	6.24162	1	0.414131	35.1754
GOTERM_BP_FAT	GO:0055080~cation homeostasis	10	2.39808	0.0255667	ENSMUSG00000047139, ENSMUSG00000025270, ENSMUSG00000014813, ENSMUSG00000038486, ENSMUSG00000029359, ENSMUSG00000026395, ENSMUSG00000022797, ENSMUSG00000032554, ENSMUSG00000019970, ENSMUSG00000045092	311	184	13588	2.37453	1	0.414002	35.4974
GOTERM_BP_FAT	GO:0050865~regulation of cell activation	9	2.15827	0.0266936	ENSMUSG00000036594, ENSMUSG00000036322, ENSMUSG00000047139, ENSMUSG00000024610, ENSMUSG00000028076, ENSMUSG00000031712, ENSMUSG00000000732, ENSMUSG00000026395, ENSMUSG00000076617, ENSMUSG00000030707	311	156	13588	2.52065	1	0.424102	36.7487
GOTERM_BP_FAT	GO:0006875~cellular metal ion homeostasis	7	1.67866	0.0268402	ENSMUSG00000047139, ENSMUSG00000014813, ENSMUSG00000038486, ENSMUSG00000029359, ENSMUSG00000026395, ENSMUSG00000019970, ENSMUSG00000045092	311	100	13588	3.05839	1	0.422194	36.9098
GOTERM_BP_FAT	GO:0001894~tissue homeostasis	5	1.19904	0.0269013	ENSMUSG00000030562, ENSMUSG00000020532, ENSMUSG00000040612, ENSMUSG00000001348, ENSMUSG00000030707	311	50	13588	4.36913	1	0.419308	36.9768
GOTERM_BP_FAT	GO:0006721~terpenoid metabolic process	4	0.959233	0.0277328	ENSMUSG00000063415, ENSMUSG00000046402, ENSMUSG00000024990, ENSMUSG00000013584	311	29	13588	6.02639	1	0.425512	37.8823
GOTERM_BP_FAT	GO:0045664~regulation of neuron differentiation	7	1.67866	0.0292127	ENSMUSG00000018411, ENSMUSG00000034570, ENSMUSG00000000305, ENSMUSG00000023905, ENSMUSG00000047139, ENSMUSG00000028883, ENSMUSG00000055254	311	102	13588	2.99842	1	0.438871	39.4638
GOTERM_BP_FAT	GO:0007507~heart development	11	2.63789	0.0326669	ENSMUSG00000079243, ENSMUSG00000030562, ENSMUSG00000049577, ENSMUSG00000022893, ENSMUSG00000027962, ENSMUSG00000018830, ENSMUSG00000024990, ENSMUSG00000039239, ENSMUSG00000029019, ENSMUSG00000013584, ENSMUSG00000026837	311	223	13588	2.15518	1	0.472792	43.0088
GOTERM_BP_FAT	GO:0007398~ectoderm development	8	1.91847	0.032756	ENSMUSG00000034593, ENSMUSG00000034687, ENSMUSG00000039457, ENSMUSG00000039239, ENSMUSG00000024846, ENSMUSG00000026837, ENSMUSG00000060548, ENSMUSG00000032487	311	133	13588	2.62805	1	0.470042	43.0976
GOTERM_BP_FAT	GO:0030005~cellular di-, tri-valent inorganic cation homeostasis	8	1.91847	0.0339154	ENSMUSG00000047139, ENSMUSG00000025270, ENSMUSG00000014813, ENSMUSG00000038486, ENSMUSG00000026395, ENSMUSG00000022797, ENSMUSG00000032554, ENSMUSG00000045092	311	134	13588	2.60844	1	0.478346	44.2414
GOTERM_BP_FAT	GO:0048639~positive regulation of developmental growth	3	0.719424	0.0342825	ENSMUSG00000018411, ENSMUSG00000000305, ENSMUSG00000023905	311	13	13588	10.0826	1	0.478434	44.5991
GOTERM_BP_FAT	GO:0055065~metal ion homeostasis	7	1.67866	0.0343619	ENSMUSG00000047139, ENSMUSG00000014813, ENSMUSG00000038486, ENSMUSG00000029359, ENSMUSG00000026395, ENSMUSG00000019970, ENSMUSG00000045092	311	106	13588	2.88528	1	0.475645	44.6761
GOTERM_BP_FAT	GO:0055002~striated muscle cell development	5	1.19904	0.0344431	ENSMUSG00000079243, ENSMUSG00000031972, ENSMUSG00000018830, ENSMUSG00000044716, ENSMUSG00000022951	311	54	13588	4.04549	1	0.472917	44.7548
GOTERM_BP_FAT	GO:0045582~positive regulation of T cell differentiation	4	0.959233	0.0358207	ENSMUSG00000036594, ENSMUSG00000036322, ENSMUSG00000024610, ENSMUSG00000028076, ENSMUSG00000026395	311	32	13588	5.46141	1	0.482948	46.0741
GOTERM_BP_FAT	GO:0032944~regulation of mononuclear cell proliferation	6	1.43885	0.0359205	ENSMUSG00000047139, ENSMUSG00000031712, ENSMUSG00000000732, ENSMUSG00000026395, ENSMUSG00000076617, ENSMUSG00000030707	311	80	13588	3.27685	1	0.48042	46.1686
GOTERM_BP_FAT	GO:0050670~regulation of lymphocyte proliferation	6	1.43885	0.0359205	ENSMUSG00000047139, ENSMUSG00000031712, ENSMUSG00000000732, ENSMUSG00000026395, ENSMUSG00000076617, ENSMUSG00000030707	311	80	13588	3.27685	1	0.48042	46.1686
GOTERM_BP_FAT	GO:0002819~regulation of adaptive immune response	5	1.19904	0.0386293	ENSMUSG00000047139, ENSMUSG00000028076, ENSMUSG00000026395, ENSMUSG00000024164, ENSMUSG00000060802	311	56	13588	3.90101	1	0.502406	48.6726
GOTERM_BP_FAT	GO:0002822~regulation of adaptive immune response based on somatic recombination of immune receptors built from immunoglobulin superfamily domains	5	1.19904	0.0386293	ENSMUSG00000047139, ENSMUSG00000028076, ENSMUSG00000026395, ENSMUSG00000024164, ENSMUSG00000060802	311	56	13588	3.90101	1	0.502406	48.6726
GOTERM_BP_FAT	GO:0070663~regulation of leukocyte proliferation	6	1.43885	0.0393229	ENSMUSG00000047139, ENSMUSG00000031712, ENSMUSG00000000732, ENSMUSG00000026395, ENSMUSG00000076617, ENSMUSG00000030707	311	82	13588	3.19693	1	0.505224	49.296
GOTERM_BP_FAT	GO:0006796~phosphate metabolic process	29	6.95444	0.0394007	ENSMUSG00000026094, ENSMUSG00000020032, ENSMUSG00000037887, ENSMUSG00000026395, ENSMUSG00000025537, ENSMUSG00000034573, ENSMUSG00000031112, ENSMUSG00000066800, ENSMUSG00000020612, ENSMUSG00000024610, ENSMUSG00000021180, ENSMUSG00000039239, ENSMUSG00000001348, ENSMUSG00000042608, ENSMUSG00000019970, ENSMUSG00000059456, ENSMUSG00000024190, ENSMUSG00000047205, ENSMUSG00000035828, ENSMUSG00000002997,…	311	866	13588	1.4631	1	0.502465	49.3655
GOTERM_BP_FAT	GO:0006793~phosphorus metabolic process	29	6.95444	0.0394007	ENSMUSG00000026094, ENSMUSG00000020032, ENSMUSG00000037887, ENSMUSG00000026395, ENSMUSG00000025537, ENSMUSG00000034573, ENSMUSG00000031112, ENSMUSG00000066800, ENSMUSG00000020612, ENSMUSG00000024610, ENSMUSG00000021180, ENSMUSG00000039239, ENSMUSG00000001348, ENSMUSG00000042608, ENSMUSG00000019970, ENSMUSG00000059456, ENSMUSG00000024190, ENSMUSG00000047205, ENSMUSG00000035828, ENSMUSG00000002997,…	311	866	13588	1.4631	1	0.502465	49.3655
GOTERM_BP_FAT	GO:0006693~prostaglandin metabolic process	3	0.719424	0.0394044	ENSMUSG00000024610, ENSMUSG00000031613, ENSMUSG00000032487	311	14	13588	9.36243	1	0.499082	49.3688
GOTERM_BP_FAT	GO:0006692~prostanoid metabolic process	3	0.719424	0.0394044	ENSMUSG00000024610, ENSMUSG00000031613, ENSMUSG00000032487	311	14	13588	9.36243	1	0.499082	49.3688
GOTERM_BP_FAT	GO:0007159~leukocyte adhesion	3	0.719424	0.0394044	ENSMUSG00000047139, ENSMUSG00000027962, ENSMUSG00000026395	311	14	13588	9.36243	1	0.499082	49.3688
GOTERM_BP_FAT	GO:0045621~positive regulation of lymphocyte differentiation	4	0.959233	0.0418126	ENSMUSG00000036594, ENSMUSG00000036322, ENSMUSG00000024610, ENSMUSG00000028076, ENSMUSG00000026395	311	34	13588	5.14016	1	0.516811	51.4753
GOTERM_BP_FAT	GO:0006775~fat-soluble vitamin metabolic process	4	0.959233	0.0418126	ENSMUSG00000063415, ENSMUSG00000046402, ENSMUSG00000024990, ENSMUSG00000013584	311	34	13588	5.14016	1	0.516811	51.4753
GOTERM_BP_FAT	GO:0003001~generation of a signal involved in cell-cell signaling	6	1.43885	0.0429153	ENSMUSG00000034593, ENSMUSG00000055254, ENSMUSG00000040612, ENSMUSG00000030317, ENSMUSG00000028456, ENSMUSG00000031906	311	84	13588	3.12081	1	0.522777	52.4121
GOTERM_BP_FAT	GO:0048872~homeostasis of number of cells	7	1.67866	0.0447126	ENSMUSG00000069919, ENSMUSG00000021474, ENSMUSG00000025270, ENSMUSG00000040612, ENSMUSG00000039239, ENSMUSG00000030707, ENSMUSG00000069917, ENSMUSG00000038871	311	113	13588	2.70654	1	0.534259	53.9026
GOTERM_BP_FAT	GO:0050772~positive regulation of axonogenesis	3	0.719424	0.0447951	ENSMUSG00000018411, ENSMUSG00000000305, ENSMUSG00000023905	311	15	13588	8.73826	1	0.53156	53.97
GOTERM_BP_FAT	GO:0045061~thymic T cell selection	3	0.719424	0.0447951	ENSMUSG00000024610, ENSMUSG00000028076, ENSMUSG00000026395	311	15	13588	8.73826	1	0.53156	53.97
GOTERM_BP_FAT	GO:0042402~biogenic amine catabolic process	3	0.719424	0.0447951	ENSMUSG00000000326, ENSMUSG00000025464, ENSMUSG00000025283	311	15	13588	8.73826	1	0.53156	53.97
GOTERM_BP_FAT	GO:0042560~pteridine and derivative catabolic process	2	0.479616	0.0451096	ENSMUSG00000020256, ENSMUSG00000030088	311	2	13588	43.6913	1	0.530768	54.2259
GOTERM_BP_FAT	GO:0009258~10-formyltetrahydrofolate catabolic process	2	0.479616	0.0451096	ENSMUSG00000020256, ENSMUSG00000030088	311	2	13588	43.6913	1	0.530768	54.2259
GOTERM_BP_FAT	GO:0031643~positive regulation of myelination	2	0.479616	0.0451096	ENSMUSG00000036098, ENSMUSG00000032554	311	2	13588	43.6913	1	0.530768	54.2259
GOTERM_BP_FAT	GO:0009397~folic acid and derivative catabolic process	2	0.479616	0.0451096	ENSMUSG00000020256, ENSMUSG00000030088	311	2	13588	43.6913	1	0.530768	54.2259
GOTERM_BP_FAT	GO:0007610~behavior	16	3.83693	0.0451163	ENSMUSG00000020676, ENSMUSG00000000594, ENSMUSG00000004814, ENSMUSG00000028195, ENSMUSG00000034593, ENSMUSG00000028883, ENSMUSG00000036437, ENSMUSG00000002997, ENSMUSG00000038418, ENSMUSG00000030707, ENSMUSG00000026768, ENSMUSG00000041688, ENSMUSG00000055254, ENSMUSG00000023078, ENSMUSG00000039239, ENSMUSG00000022425	311	405	13588	1.72608	1	0.527523	54.2313
GOTERM_BP_FAT	GO:0042129~regulation of T cell proliferation	5	1.19904	0.0454304	ENSMUSG00000047139, ENSMUSG00000031712, ENSMUSG00000000732, ENSMUSG00000026395, ENSMUSG00000030707	311	59	13588	3.70265	1	0.526774	54.4856
GOTERM_BP_FAT	GO:0006732~coenzyme metabolic process	8	1.91847	0.0455886	ENSMUSG00000001663, ENSMUSG00000020256, ENSMUSG00000020935, ENSMUSG00000056973, ENSMUSG00000025950, ENSMUSG00000020917, ENSMUSG00000030088, ENSMUSG00000033318	311	143	13588	2.44427	1	0.524801	54.613
GOTERM_BP_FAT	GO:0006936~muscle contraction	5	1.19904	0.0478366	ENSMUSG00000028464, ENSMUSG00000038670, ENSMUSG00000018830, ENSMUSG00000053093, ENSMUSG00000028834	311	60	13588	3.64094	1	0.539104	56.3893
GOTERM_BP_FAT	GO:0007626~locomotory behavior	11	2.63789	0.0481254	ENSMUSG00000020676, ENSMUSG00000028195, ENSMUSG00000004814, ENSMUSG00000034593, ENSMUSG00000041688, ENSMUSG00000028883, ENSMUSG00000023078, ENSMUSG00000036437, ENSMUSG00000039239, ENSMUSG00000022425, ENSMUSG00000030707	311	239	13588	2.0109	1	0.538105	56.6127
GOTERM_BP_FAT	GO:0042110~T cell activation	7	1.67866	0.0496845	ENSMUSG00000049871, ENSMUSG00000024610, ENSMUSG00000028076, ENSMUSG00000031712, ENSMUSG00000000732, ENSMUSG00000026395, ENSMUSG00000038418	311	116	13588	2.63655	1	0.546621	57.8003
GOTERM_BP_FAT	GO:0055066~di-, tri-valent inorganic cation homeostasis	8	1.91847	0.0499882	ENSMUSG00000047139, ENSMUSG00000025270, ENSMUSG00000014813, ENSMUSG00000038486, ENSMUSG00000026395, ENSMUSG00000022797, ENSMUSG00000032554, ENSMUSG00000045092	311	146	13588	2.39404	1	0.545704	58.028
GOTERM_BP_FAT	GO:0045444~fat cell differentiation	5	1.19904	0.0503121	ENSMUSG00000022878, ENSMUSG00000026360, ENSMUSG00000037071, ENSMUSG00000009281, ENSMUSG00000044405	311	61	13588	3.58126	1	0.544949	58.2696
GOTERM_BP_FAT	GO:0055001~muscle cell development	5	1.19904	0.0503121	ENSMUSG00000079243, ENSMUSG00000031972, ENSMUSG00000018830, ENSMUSG00000044716, ENSMUSG00000022951	311	61	13588	3.58126	1	0.544949	58.2696
GOTERM_BP_FAT	GO:0048820~hair follicle maturation	3	0.719424	0.0504398	ENSMUSG00000034593, ENSMUSG00000039239, ENSMUSG00000032487	311	16	13588	8.19212	1	0.54278	58.3645
GOTERM_BP_FAT	GO:0051146~striated muscle cell differentiation	6	1.43885	0.0527351	ENSMUSG00000068747, ENSMUSG00000079243, ENSMUSG00000031972, ENSMUSG00000018830, ENSMUSG00000044716, ENSMUSG00000022951	311	89	13588	2.94548	1	0.556113	60.0359
GOTERM_BP_FAT	GO:0001568~blood vessel development	11	2.63789	0.0542005	ENSMUSG00000028195, ENSMUSG00000023905, ENSMUSG00000041688, ENSMUSG00000055254, ENSMUSG00000039239, ENSMUSG00000052837, ENSMUSG00000046470, ENSMUSG00000040289, ENSMUSG00000013584, ENSMUSG00000026837, ENSMUSG00000045092	311	244	13588	1.96969	1	0.563215	61.0698
GOTERM_BP_FAT	GO:0048747~muscle fiber development	4	0.959233	0.0551938	ENSMUSG00000031972, ENSMUSG00000018830, ENSMUSG00000044716, ENSMUSG00000022951	311	38	13588	4.59909	1	0.566924	61.7562
GOTERM_BP_FAT	GO:0006518~peptide metabolic process	4	0.959233	0.0551938	ENSMUSG00000001663, ENSMUSG00000025950, ENSMUSG00000048040, ENSMUSG00000033318	311	38	13588	4.59909	1	0.566924	61.7562
GOTERM_BP_FAT	GO:0016064~immunoglobulin mediated immune response	5	1.19904	0.0554703	ENSMUSG00000036594, ENSMUSG00000036322, ENSMUSG00000024610, ENSMUSG00000000732, ENSMUSG00000076617, ENSMUSG00000024164	311	63	13588	3.46756	1	0.565755	61.9452
GOTERM_BP_FAT	GO:0042573~retinoic acid metabolic process	3	0.719424	0.0563241	ENSMUSG00000063415, ENSMUSG00000046402, ENSMUSG00000013584	311	17	13588	7.71023	1	0.568446	62.5235
GOTERM_BP_FAT	GO:0045596~negative regulation of cell differentiation	9	2.15827	0.0576877	ENSMUSG00000022878, ENSMUSG00000021025, ENSMUSG00000048546, ENSMUSG00000047139, ENSMUSG00000024610, ENSMUSG00000028883, ENSMUSG00000022951, ENSMUSG00000039239, ENSMUSG00000044786	311	182	13588	2.16056	1	0.574403	63.4298
GOTERM_BP_FAT	GO:0050770~regulation of axonogenesis	4	0.959233	0.0588214	ENSMUSG00000018411, ENSMUSG00000000305, ENSMUSG00000023905, ENSMUSG00000028883	311	39	13588	4.48116	1	0.578731	64.1675
GOTERM_BP_FAT	GO:0030334~regulation of cell migration	6	1.43885	0.059205	ENSMUSG00000041688, ENSMUSG00000027524, ENSMUSG00000049103, ENSMUSG00000028883, ENSMUSG00000030707, ENSMUSG00000045092	311	92	13588	2.84943	1	0.578223	64.414
GOTERM_BP_FAT	GO:0051130~positive regulation of cellular component organization	7	1.67866	0.0606118	ENSMUSG00000018411, ENSMUSG00000055653, ENSMUSG00000000305, ENSMUSG00000023905, ENSMUSG00000047139, ENSMUSG00000076617, ENSMUSG00000024164	311	122	13588	2.50688	1	0.584125	65.3042
GOTERM_BP_FAT	GO:0002706~regulation of lymphocyte mediated immunity	5	1.19904	0.0609028	ENSMUSG00000047139, ENSMUSG00000028076, ENSMUSG00000026395, ENSMUSG00000024164, ENSMUSG00000060802	311	65	13588	3.36087	1	0.583022	65.4857
GOTERM_BP_FAT	GO:0019724~B cell mediated immunity	5	1.19904	0.0609028	ENSMUSG00000036594, ENSMUSG00000036322, ENSMUSG00000024610, ENSMUSG00000000732, ENSMUSG00000076617, ENSMUSG00000024164	311	65	13588	3.36087	1	0.583022	65.4857
GOTERM_BP_FAT	GO:0001944~vasculature development	11	2.63789	0.0615191	ENSMUSG00000028195, ENSMUSG00000023905, ENSMUSG00000041688, ENSMUSG00000055254, ENSMUSG00000039239, ENSMUSG00000052837, ENSMUSG00000046470, ENSMUSG00000040289, ENSMUSG00000013584, ENSMUSG00000026837, ENSMUSG00000045092	311	250	13588	1.92242	1	0.58393	65.8672
GOTERM_BP_FAT	GO:0042219~cellular amino acid derivative catabolic process	3	0.719424	0.0624344	ENSMUSG00000000326, ENSMUSG00000025464, ENSMUSG00000025283	311	18	13588	7.28189	1	0.586633	66.4264
GOTERM_BP_FAT	GO:0008610~lipid biosynthetic process	12	2.8777	0.0632704	ENSMUSG00000027513, ENSMUSG00000034593, ENSMUSG00000021273, ENSMUSG00000020532, ENSMUSG00000024610, ENSMUSG00000037071, ENSMUSG00000079442, ENSMUSG00000025153, ENSMUSG00000013584, ENSMUSG00000041220, ENSMUSG00000020917, ENSMUSG00000032487	311	285	13588	1.83963	1	0.588811	66.9296
GOTERM_BP_FAT	GO:0006790~sulfur metabolic process	6	1.43885	0.063759	ENSMUSG00000001663, ENSMUSG00000033022, ENSMUSG00000025950, ENSMUSG00000016918, ENSMUSG00000058297, ENSMUSG00000033318	311	94	13588	2.78881	1	0.588894	67.2204
GOTERM_BP_FAT	GO:0032940~secretion by cell	9	2.15827	0.06387	ENSMUSG00000034593, ENSMUSG00000021567, ENSMUSG00000055254, ENSMUSG00000004626, ENSMUSG00000040612, ENSMUSG00000042828, ENSMUSG00000030317, ENSMUSG00000028456, ENSMUSG00000031906	311	186	13588	2.1141	1	0.586752	67.2862
GOTERM_BP_FAT	GO:0045404~positive regulation of interleukin-4 biosynthetic process	2	0.479616	0.066898	ENSMUSG00000028076, ENSMUSG00000000732	311	3	13588	29.1275	1	0.601506	69.0322
GOTERM_BP_FAT	GO:0009256~10-formyltetrahydrofolate metabolic process	2	0.479616	0.066898	ENSMUSG00000020256, ENSMUSG00000030088	311	3	13588	29.1275	1	0.601506	69.0322
GOTERM_BP_FAT	GO:0045402~regulation of interleukin-4 biosynthetic process	2	0.479616	0.066898	ENSMUSG00000028076, ENSMUSG00000000732	311	3	13588	29.1275	1	0.601506	69.0322
GOTERM_BP_FAT	GO:0019471~4-hydroxyproline metabolic process	2	0.479616	0.066898	ENSMUSG00000018906, ENSMUSG00000019916	311	3	13588	29.1275	1	0.601506	69.0322
GOTERM_BP_FAT	GO:0033628~regulation of cell adhesion mediated by integrin	2	0.479616	0.066898	ENSMUSG00000047139, ENSMUSG00000029359	311	3	13588	29.1275	1	0.601506	69.0322
GOTERM_BP_FAT	GO:0018401~peptidyl-proline hydroxylation to 4-hydroxy-L-proline	2	0.479616	0.066898	ENSMUSG00000018906, ENSMUSG00000019916	311	3	13588	29.1275	1	0.601506	69.0322
GOTERM_BP_FAT	GO:0042127~regulation of cell proliferation	19	4.55635	0.0676721	ENSMUSG00000055653, ENSMUSG00000021025, ENSMUSG00000027524, ENSMUSG00000052957, ENSMUSG00000031712, ENSMUSG00000029359, ENSMUSG00000024990, ENSMUSG00000026395, ENSMUSG00000030707, ENSMUSG00000013584, ENSMUSG00000045092, ENSMUSG00000079243, ENSMUSG00000030562, ENSMUSG00000047139, ENSMUSG00000025283, ENSMUSG00000000732, ENSMUSG00000076617, ENSMUSG00000039239, ENSMUSG00000032487	311	538	13588	1.543	1	0.603108	69.4643
GOTERM_BP_FAT	GO:0002252~immune effector process	7	1.67866	0.0686301	ENSMUSG00000036594, ENSMUSG00000022887, ENSMUSG00000036322, ENSMUSG00000024610, ENSMUSG00000000732, ENSMUSG00000026395, ENSMUSG00000076617, ENSMUSG00000024164	311	126	13588	2.4273	1	0.605703	69.9911
GOTERM_BP_FAT	GO:0010647~positive regulation of cell communication	9	2.15827	0.0687488	ENSMUSG00000040998, ENSMUSG00000022878, ENSMUSG00000026768, ENSMUSG00000055653, ENSMUSG00000047139, ENSMUSG00000052957, ENSMUSG00000055254, ENSMUSG00000026395, ENSMUSG00000076617	311	189	13588	2.08054	1	0.603632	70.0558
GOTERM_BP_FAT	GO:0030239~myofibril assembly	3	0.719424	0.0687572	ENSMUSG00000079243, ENSMUSG00000031972, ENSMUSG00000018830	311	19	13588	6.89863	1	0.600973	70.0604
GOTERM_BP_FAT	GO:0007242~intracellular signaling cascade	29	6.95444	0.0688488	ENSMUSG00000028967, ENSMUSG00000026094, ENSMUSG00000029333, ENSMUSG00000033910, ENSMUSG00000022523, ENSMUSG00000022951, ENSMUSG00000026395, ENSMUSG00000013584, ENSMUSG00000049892, ENSMUSG00000034936, ENSMUSG00000049871, ENSMUSG00000049907, ENSMUSG00000024610, ENSMUSG00000021180, ENSMUSG00000017677, ENSMUSG00000063415, ENSMUSG00000035697, ENSMUSG00000024190, ENSMUSG00000046997, ENSMUSG00000020733,…	311	915	13588	1.38475	1	0.598793	70.1102
GOTERM_BP_FAT	GO:0044270~nitrogen compound catabolic process	4	0.959233	0.0703532	ENSMUSG00000020256, ENSMUSG00000053093, ENSMUSG00000030088, ENSMUSG00000020407	311	42	13588	4.16108	1	0.604344	70.9173
GOTERM_BP_FAT	GO:0014706~striated muscle tissue development	7	1.67866	0.0707264	ENSMUSG00000079243, ENSMUSG00000031972, ENSMUSG00000018830, ENSMUSG00000044716, ENSMUSG00000022951, ENSMUSG00000024990, ENSMUSG00000039239	311	127	13588	2.40818	1	0.60371	71.1144
GOTERM_BP_FAT	GO:0022604~regulation of cell morphogenesis	6	1.43885	0.0709491	ENSMUSG00000018411, ENSMUSG00000000305, ENSMUSG00000023905, ENSMUSG00000028883, ENSMUSG00000026532, ENSMUSG00000030707	311	97	13588	2.70256	1	0.602277	71.2313
GOTERM_BP_FAT	GO:0010033~response to organic substance	18	4.31655	0.0715101	ENSMUSG00000032575, ENSMUSG00000028195, ENSMUSG00000021025, ENSMUSG00000031167, ENSMUSG00000022951, ENSMUSG00000024990, ENSMUSG00000038418, ENSMUSG00000032554, ENSMUSG00000030707, ENSMUSG00000054717, ENSMUSG00000022878, ENSMUSG00000068747, ENSMUSG00000021250, ENSMUSG00000047139, ENSMUSG00000040612, ENSMUSG00000001348, ENSMUSG00000019970, ENSMUSG00000060802	311	505	13588	1.55731	1	0.602665	71.524
GOTERM_BP_FAT	GO:0019748~secondary metabolic process	5	1.19904	0.072578	ENSMUSG00000034593, ENSMUSG00000063415, ENSMUSG00000046402, ENSMUSG00000024990, ENSMUSG00000013584	311	69	13588	3.16604	1	0.605718	72.0734
GOTERM_BP_FAT	GO:0010817~regulation of hormone levels	7	1.67866	0.0728593	ENSMUSG00000034593, ENSMUSG00000040612, ENSMUSG00000063415, ENSMUSG00000046402, ENSMUSG00000024990, ENSMUSG00000013584, ENSMUSG00000031906	311	128	13588	2.38937	1	0.604618	72.2165
GOTERM_BP_FAT	GO:0002703~regulation of leukocyte mediated immunity	5	1.19904	0.0756626	ENSMUSG00000047139, ENSMUSG00000028076, ENSMUSG00000026395, ENSMUSG00000024164, ENSMUSG00000060802	311	70	13588	3.12081	1	0.616472	73.605
GOTERM_BP_FAT	GO:0048871~multicellular organismal homeostasis	5	1.19904	0.0788124	ENSMUSG00000030562, ENSMUSG00000020532, ENSMUSG00000040612, ENSMUSG00000001348, ENSMUSG00000030707	311	71	13588	3.07685	1	0.629546	75.0871
GOTERM_BP_FAT	GO:0050767~regulation of neurogenesis	7	1.67866	0.0817561	ENSMUSG00000018411, ENSMUSG00000034570, ENSMUSG00000000305, ENSMUSG00000023905, ENSMUSG00000047139, ENSMUSG00000028883, ENSMUSG00000055254	311	132	13588	2.31696	1	0.641087	76.4011
GOTERM_BP_FAT	GO:0030199~collagen fibril organization	3	0.719424	0.0819898	ENSMUSG00000019916, ENSMUSG00000070436, ENSMUSG00000026837	311	21	13588	6.24162	1	0.639672	76.5025
GOTERM_BP_FAT	GO:0045638~negative regulation of myeloid cell differentiation	3	0.719424	0.0819898	ENSMUSG00000021025, ENSMUSG00000048546, ENSMUSG00000044786	311	21	13588	6.24162	1	0.639672	76.5025
GOTERM_BP_FAT	GO:0031399~regulation of protein modification process	8	1.91847	0.0839728	ENSMUSG00000034570, ENSMUSG00000047139, ENSMUSG00000020612, ENSMUSG00000073940, ENSMUSG00000052305, ENSMUSG00000044716, ENSMUSG00000026395, ENSMUSG00000002997, ENSMUSG00000076617	311	165	13588	2.11837	1	0.646359	77.3472
GOTERM_BP_FAT	GO:0048514~blood vessel morphogenesis	9	2.15827	0.0847684	ENSMUSG00000028195, ENSMUSG00000023905, ENSMUSG00000041688, ENSMUSG00000055254, ENSMUSG00000039239, ENSMUSG00000052837, ENSMUSG00000046470, ENSMUSG00000040289, ENSMUSG00000045092	311	198	13588	1.98597	1	0.647507	77.678
GOTERM_BP_FAT	GO:0006883~cellular sodium ion homeostasis	2	0.479616	0.0881907	ENSMUSG00000029359, ENSMUSG00000019970	311	4	13588	21.8457	1	0.660262	79.0498
GOTERM_BP_FAT	GO:0006598~polyamine catabolic process	2	0.479616	0.0881907	ENSMUSG00000025464, ENSMUSG00000025283	311	4	13588	21.8457	1	0.660262	79.0498
GOTERM_BP_FAT	GO:0018208~peptidyl-proline modification	2	0.479616	0.0881907	ENSMUSG00000018906, ENSMUSG00000019916	311	4	13588	21.8457	1	0.660262	79.0498
GOTERM_BP_FAT	GO:0003007~heart morphogenesis	5	1.19904	0.0886461	ENSMUSG00000079243, ENSMUSG00000022893, ENSMUSG00000024990, ENSMUSG00000013584, ENSMUSG00000026837	311	74	13588	2.95212	1	0.659804	79.2262
GOTERM_BP_FAT	GO:0016525~negative regulation of angiogenesis	3	0.719424	0.0888754	ENSMUSG00000022893, ENSMUSG00000041688, ENSMUSG00000031503	311	22	13588	5.95791	1	0.658376	79.3145
GOTERM_BP_FAT	GO:0060537~muscle tissue development	7	1.67866	0.0912319	ENSMUSG00000079243, ENSMUSG00000031972, ENSMUSG00000018830, ENSMUSG00000044716, ENSMUSG00000022951, ENSMUSG00000024990, ENSMUSG00000039239	311	136	13588	2.24882	1	0.666033	80.2018
GOTERM_BP_FAT	GO:0015833~peptide transport	4	0.959233	0.0916131	ENSMUSG00000034593, ENSMUSG00000040612, ENSMUSG00000037321, ENSMUSG00000031906	311	47	13588	3.71841	1	0.665249	80.342
GOTERM_BP_FAT	GO:0007229~integrin-mediated signaling pathway	5	1.19904	0.0955147	ENSMUSG00000026768, ENSMUSG00000022817, ENSMUSG00000043635, ENSMUSG00000039115, ENSMUSG00000053441	311	76	13588	2.87443	1	0.678905	81.7235
GOTERM_BP_FAT	GO:0002449~lymphocyte mediated immunity	5	1.19904	0.0955147	ENSMUSG00000036594, ENSMUSG00000036322, ENSMUSG00000024610, ENSMUSG00000000732, ENSMUSG00000076617, ENSMUSG00000024164	311	76	13588	2.87443	1	0.678905	81.7235
GOTERM_BP_FAT	GO:0030217~T cell differentiation	5	1.19904	0.0955147	ENSMUSG00000024610, ENSMUSG00000028076, ENSMUSG00000031712, ENSMUSG00000026395, ENSMUSG00000038418	311	76	13588	2.87443	1	0.678905	81.7235
GOTERM_BP_FAT	GO:0031343~positive regulation of cell killing	3	0.719424	0.0959251	ENSMUSG00000028076, ENSMUSG00000026395, ENSMUSG00000060802	311	23	13588	5.69887	1	0.678204	81.8634
GOTERM_BP_FAT	GO:0031346~positive regulation of cell projection organization	3	0.719424	0.0959251	ENSMUSG00000018411, ENSMUSG00000000305, ENSMUSG00000023905	311	23	13588	5.69887	1	0.678204	81.8634
GOTERM_BP_FAT	GO:0001912~positive regulation of leukocyte mediated cytotoxicity	3	0.719424	0.0959251	ENSMUSG00000028076, ENSMUSG00000026395, ENSMUSG00000060802	311	23	13588	5.69887	1	0.678204	81.8634
GOTERM_BP_FAT	GO:0030218~erythrocyte differentiation	4	0.959233	0.0961512	ENSMUSG00000069919, ENSMUSG00000021474, ENSMUSG00000025270, ENSMUSG00000069917, ENSMUSG00000038871	311	48	13588	3.64094	1	0.676776	81.94
GOTERM_BP_FAT	GO:0051270~regulation of cell motion	6	1.43885	0.0979664	ENSMUSG00000041688, ENSMUSG00000027524, ENSMUSG00000049103, ENSMUSG00000028883, ENSMUSG00000030707, ENSMUSG00000045092	311	107	13588	2.44998	1	0.681642	82.5443
GOTERM_BP_FAT	GO:0009967~positive regulation of signal transduction	8	1.91847	0.099172	ENSMUSG00000040998, ENSMUSG00000022878, ENSMUSG00000026768, ENSMUSG00000055653, ENSMUSG00000047139, ENSMUSG00000052957, ENSMUSG00000026395, ENSMUSG00000076617	311	172	13588	2.03215	1	0.684039	82.9352
Category	Term	Count	%	PValue	Genes	List Total	Pop Hits	Pop Total	Fold Enrichment	Bonferroni	Benjamini	FDR
GOTERM_MF_FAT	GO:0001871~pattern binding	12	2.8777	9.60684e-05	ENSMUSG00000031994, ENSMUSG00000028195, ENSMUSG00000022893, ENSMUSG00000004098, ENSMUSG00000026249, ENSMUSG00000022523, ENSMUSG00000026395, ENSMUSG00000024076, ENSMUSG00000022425, ENSMUSG00000058297, ENSMUSG00000026837, ENSMUSG00000021922	286	128	13288	4.35577	0.0460766	0.0460766	0.137901
GOTERM_MF_FAT	GO:0030247~polysaccharide binding	12	2.8777	9.60684e-05	ENSMUSG00000031994, ENSMUSG00000028195, ENSMUSG00000022893, ENSMUSG00000004098, ENSMUSG00000026249, ENSMUSG00000022523, ENSMUSG00000026395, ENSMUSG00000024076, ENSMUSG00000022425, ENSMUSG00000058297, ENSMUSG00000026837, ENSMUSG00000021922	286	128	13288	4.35577	0.0460766	0.0460766	0.137901
GOTERM_MF_FAT	GO:0005539~glycosaminoglycan binding	11	2.63789	0.000167958	ENSMUSG00000031994, ENSMUSG00000028195, ENSMUSG00000022893, ENSMUSG00000004098, ENSMUSG00000026249, ENSMUSG00000022523, ENSMUSG00000026395, ENSMUSG00000024076, ENSMUSG00000058297, ENSMUSG00000026837, ENSMUSG00000021922	286	114	13288	4.48313	0.0791649	0.0403985	0.240978
GOTERM_MF_FAT	GO:0019842~vitamin binding	10	2.39808	0.00117582	ENSMUSG00000018906, ENSMUSG00000035105, ENSMUSG00000020256, ENSMUSG00000020532, ENSMUSG00000025270, ENSMUSG00000019916, ENSMUSG00000019055, ENSMUSG00000046402, ENSMUSG00000024990, ENSMUSG00000025153	286	121	13288	3.8398	0.438793	0.175151	1.67569
GOTERM_MF_FAT	GO:0033549~MAP kinase phosphatase activity	4	0.959233	0.00186048	ENSMUSG00000024190, ENSMUSG00000047205, ENSMUSG00000037887, ENSMUSG00000019960	286	12	13288	15.4872	0.599221	0.204342	2.63935
GOTERM_MF_FAT	GO:0017017~MAP kinase tyrosine/serine/threonine phosphatase activity	4	0.959233	0.00186048	ENSMUSG00000024190, ENSMUSG00000047205, ENSMUSG00000037887, ENSMUSG00000019960	286	12	13288	15.4872	0.599221	0.204342	2.63935
GOTERM_MF_FAT	GO:0008201~heparin binding	8	1.91847	0.0020053	ENSMUSG00000031994, ENSMUSG00000028195, ENSMUSG00000022893, ENSMUSG00000004098, ENSMUSG00000026249, ENSMUSG00000022523, ENSMUSG00000026395, ENSMUSG00000026837	286	83	13288	4.47822	0.626782	0.178907	2.84206
GOTERM_MF_FAT	GO:0016702~oxidoreductase activity, acting on single donors with incorporation of molecular oxygen, incorporation of two atoms of oxygen	7	1.67866	0.00331903	ENSMUSG00000018906, ENSMUSG00000035105, ENSMUSG00000040943, ENSMUSG00000033022, ENSMUSG00000019916, ENSMUSG00000019055, ENSMUSG00000032487	286	68	13288	4.78281	0.804531	0.238191	4.66304
GOTERM_MF_FAT	GO:0030246~carbohydrate binding	16	3.83693	0.00355695	ENSMUSG00000031994, ENSMUSG00000027346, ENSMUSG00000028195, ENSMUSG00000022893, ENSMUSG00000004098, ENSMUSG00000000318, ENSMUSG00000053964, ENSMUSG00000022523, ENSMUSG00000026395, ENSMUSG00000024076, ENSMUSG00000058297, ENSMUSG00000047139, ENSMUSG00000026249, ENSMUSG00000022425, ENSMUSG00000026837, ENSMUSG00000021922	286	317	13288	2.34506	0.826152	0.221152	4.98941
GOTERM_MF_FAT	GO:0016701~oxidoreductase activity, acting on single donors with incorporation of molecular oxygen	7	1.67866	0.00357115	ENSMUSG00000018906, ENSMUSG00000035105, ENSMUSG00000040943, ENSMUSG00000033022, ENSMUSG00000019916, ENSMUSG00000019055, ENSMUSG00000032487	286	69	13288	4.71349	0.827365	0.197137	5.00885
GOTERM_MF_FAT	GO:0000036~acyl carrier activity	3	0.719424	0.00439213	ENSMUSG00000020256, ENSMUSG00000025153, ENSMUSG00000030088	286	5	13288	27.8769	0.884823	0.213485	6.12686
GOTERM_MF_FAT	GO:0019838~growth factor binding	7	1.67866	0.00441311	ENSMUSG00000031502, ENSMUSG00000028195, ENSMUSG00000026185, ENSMUSG00000023046, ENSMUSG00000055254, ENSMUSG00000037362, ENSMUSG00000026837	286	72	13288	4.51709	0.886008	0.195201	6.15527
GOTERM_MF_FAT	GO:0016791~phosphatase activity	13	3.11751	0.00534911	ENSMUSG00000034570, ENSMUSG00000024190, ENSMUSG00000047205, ENSMUSG00000037887, ENSMUSG00000026395, ENSMUSG00000034573, ENSMUSG00000037940, ENSMUSG00000001348, ENSMUSG00000026564, ENSMUSG00000019960, ENSMUSG00000048371, ENSMUSG00000028399, ENSMUSG00000038871	286	238	13288	2.53782	0.928171	0.212904	7.41461
GOTERM_MF_FAT	GO:0004725~protein tyrosine phosphatase activity	8	1.91847	0.00600297	ENSMUSG00000024190, ENSMUSG00000047205, ENSMUSG00000037887, ENSMUSG00000026395, ENSMUSG00000026564, ENSMUSG00000034573, ENSMUSG00000019960, ENSMUSG00000028399	286	101	13288	3.68012	0.947991	0.21836	8.285
GOTERM_MF_FAT	GO:0005506~iron ion binding	16	3.83693	0.00725787	ENSMUSG00000018906, ENSMUSG00000040943, ENSMUSG00000073940, ENSMUSG00000052305, ENSMUSG00000037071, ENSMUSG00000032554, ENSMUSG00000069919, ENSMUSG00000030562, ENSMUSG00000035105, ENSMUSG00000021474, ENSMUSG00000033022, ENSMUSG00000016756, ENSMUSG00000063415, ENSMUSG00000019916, ENSMUSG00000019055, ENSMUSG00000001348, ENSMUSG00000069917, ENSMUSG00000032487	286	343	13288	2.1673	0.97203	0.240522	9.93419
GOTERM_MF_FAT	GO:0031418~L-ascorbic acid binding	4	0.959233	0.00849341	ENSMUSG00000018906, ENSMUSG00000035105, ENSMUSG00000019916, ENSMUSG00000019055	286	20	13288	9.29231	0.984825	0.258551	11.5309
GOTERM_MF_FAT	GO:0008138~protein tyrosine/serine/threonine phosphatase activity	5	1.19904	0.00862102	ENSMUSG00000024190, ENSMUSG00000047205, ENSMUSG00000037887, ENSMUSG00000026564, ENSMUSG00000019960	286	38	13288	6.11336	0.985754	0.246795	11.6943
GOTERM_MF_FAT	GO:0003779~actin binding	14	3.35731	0.00939118	ENSMUSG00000041729, ENSMUSG00000034593, ENSMUSG00000038670, ENSMUSG00000039376, ENSMUSG00000018830, ENSMUSG00000053093, ENSMUSG00000030707, ENSMUSG00000027022, ENSMUSG00000079243, ENSMUSG00000028464, ENSMUSG00000032064, ENSMUSG00000001864, ENSMUSG00000026532, ENSMUSG00000001349	286	288	13288	2.25855	0.990273	0.251402	12.6746
GOTERM_MF_FAT	GO:0031406~carboxylic acid binding	7	1.67866	0.00981689	ENSMUSG00000018906, ENSMUSG00000035105, ENSMUSG00000020256, ENSMUSG00000020532, ENSMUSG00000019916, ENSMUSG00000019055, ENSMUSG00000025153	286	85	13288	3.82624	0.992124	0.247937	13.2121
GOTERM_MF_FAT	GO:0005520~insulin-like growth factor binding	4	0.959233	0.0111178	ENSMUSG00000028195, ENSMUSG00000026185, ENSMUSG00000023046, ENSMUSG00000037362	286	22	13288	8.44755	0.99587	0.262852	14.8355
GOTERM_MF_FAT	GO:0050840~extracellular matrix binding	4	0.959233	0.0158402	ENSMUSG00000064080, ENSMUSG00000028195, ENSMUSG00000021136, ENSMUSG00000058297	286	25	13288	7.43385	0.999606	0.338087	20.4946
GOTERM_MF_FAT	GO:0004721~phosphoprotein phosphatase activity	9	2.15827	0.0167589	ENSMUSG00000024190, ENSMUSG00000047205, ENSMUSG00000037887, ENSMUSG00000026395, ENSMUSG00000026564, ENSMUSG00000034573, ENSMUSG00000019960, ENSMUSG00000048371, ENSMUSG00000028399	286	152	13288	2.75101	0.999751	0.339606	21.554
GOTERM_MF_FAT	GO:0008092~cytoskeletal protein binding	17	4.07674	0.0169474	ENSMUSG00000041729, ENSMUSG00000034593, ENSMUSG00000038670, ENSMUSG00000039376, ENSMUSG00000018830, ENSMUSG00000053093, ENSMUSG00000025743, ENSMUSG00000030707, ENSMUSG00000027022, ENSMUSG00000018411, ENSMUSG00000079243, ENSMUSG00000048096, ENSMUSG00000028464, ENSMUSG00000001864, ENSMUSG00000032064, ENSMUSG00000026532, ENSMUSG00000001349	286	414	13288	1.90784	0.999773	0.32944	21.7697
GOTERM_MF_FAT	GO:0004364~glutathione transferase activity	4	0.959233	0.0176279	ENSMUSG00000001663, ENSMUSG00000025934, ENSMUSG00000068762, ENSMUSG00000033318	286	26	13288	7.14793	0.999839	0.327621	22.544
GOTERM_MF_FAT	GO:0043167~ion binding	102	24.4604	0.0183696	ENSMUSG00000027513, ENSMUSG00000020473, ENSMUSG00000042828, ENSMUSG00000007279, ENSMUSG00000026255, ENSMUSG00000078903, ENSMUSG00000020889, ENSMUSG00000038418, ENSMUSG00000036432, ENSMUSG00000031112, ENSMUSG00000055148, ENSMUSG00000049577, ENSMUSG00000035105, ENSMUSG00000043635, ENSMUSG00000056427, ENSMUSG00000000078, ENSMUSG00000026532, ENSMUSG00000031448, ENSMUSG00000053897, ENSMUSG00000021922,…	286	3934	13288	1.20465	0.999889	0.326857	23.3797
GOTERM_MF_FAT	GO:0017076~purine nucleotide binding	54	12.9496	0.0192569	ENSMUSG00000026094, ENSMUSG00000020331, ENSMUSG00000020032, ENSMUSG00000027513, ENSMUSG00000031972, ENSMUSG00000020935, ENSMUSG00000040170, ENSMUSG00000031112, ENSMUSG00000034936, ENSMUSG00000049871, ENSMUSG00000049907, ENSMUSG00000020532, ENSMUSG00000030317, ENSMUSG00000052981, ENSMUSG00000043091, ENSMUSG00000032115, ENSMUSG00000019970, ENSMUSG00000053093, ENSMUSG00000025742, ENSMUSG00000002997,…	286	1871	13288	1.34095	0.999929	0.328208	24.3685
GOTERM_MF_FAT	GO:0003924~GTPase activity	8	1.91847	0.0203463	ENSMUSG00000078921, ENSMUSG00000028268, ENSMUSG00000028269, ENSMUSG00000023439, ENSMUSG00000078853, ENSMUSG00000043004, ENSMUSG00000043091, ENSMUSG00000054072	286	128	13288	2.90385	0.999959	0.332171	25.5663
GOTERM_MF_FAT	GO:0032553~ribonucleotide binding	52	12.47	0.0207683	ENSMUSG00000026094, ENSMUSG00000020331, ENSMUSG00000020032, ENSMUSG00000027513, ENSMUSG00000031972, ENSMUSG00000020935, ENSMUSG00000031112, ENSMUSG00000034936, ENSMUSG00000049871, ENSMUSG00000049907, ENSMUSG00000020532, ENSMUSG00000030317, ENSMUSG00000052981, ENSMUSG00000043091, ENSMUSG00000032115, ENSMUSG00000019970, ENSMUSG00000053093, ENSMUSG00000025742, ENSMUSG00000002997, ENSMUSG00000028028,…	286	1796	13288	1.34521	0.999967	0.327217	26.0255
GOTERM_MF_FAT	GO:0032555~purine ribonucleotide binding	52	12.47	0.0207683	ENSMUSG00000026094, ENSMUSG00000020331, ENSMUSG00000020032, ENSMUSG00000027513, ENSMUSG00000031972, ENSMUSG00000020935, ENSMUSG00000031112, ENSMUSG00000034936, ENSMUSG00000049871, ENSMUSG00000049907, ENSMUSG00000020532, ENSMUSG00000030317, ENSMUSG00000052981, ENSMUSG00000043091, ENSMUSG00000032115, ENSMUSG00000019970, ENSMUSG00000053093, ENSMUSG00000025742, ENSMUSG00000002997, ENSMUSG00000028028,…	286	1796	13288	1.34521	0.999967	0.327217	26.0255
GOTERM_MF_FAT	GO:0043169~cation binding	100	23.9808	0.0241639	ENSMUSG00000027513, ENSMUSG00000020473, ENSMUSG00000042828, ENSMUSG00000007279, ENSMUSG00000026255, ENSMUSG00000078903, ENSMUSG00000020889, ENSMUSG00000038418, ENSMUSG00000036432, ENSMUSG00000031112, ENSMUSG00000055148, ENSMUSG00000049577, ENSMUSG00000035105, ENSMUSG00000043635, ENSMUSG00000056427, ENSMUSG00000000078, ENSMUSG00000026532, ENSMUSG00000031448, ENSMUSG00000053897, ENSMUSG00000021922,…	286	3885	13288	1.19592	0.999994	0.359061	29.6258
GOTERM_MF_FAT	GO:0046872~metal ion binding	99	23.741	0.025745	ENSMUSG00000027513, ENSMUSG00000020473, ENSMUSG00000042828, ENSMUSG00000007279, ENSMUSG00000026255, ENSMUSG00000078903, ENSMUSG00000020889, ENSMUSG00000038418, ENSMUSG00000036432, ENSMUSG00000031112, ENSMUSG00000055148, ENSMUSG00000049577, ENSMUSG00000035105, ENSMUSG00000043635, ENSMUSG00000056427, ENSMUSG00000000078, ENSMUSG00000026532, ENSMUSG00000031448, ENSMUSG00000053897, ENSMUSG00000021922,…	286	3850	13288	1.19473	0.999997	0.367054	31.246
GOTERM_MF_FAT	GO:0016706~oxidoreductase activity, acting on paired donors, with incorporation or reduction of molecular oxygen, 2-oxoglutarate as one donor, and incorporation of one atom each of oxygen into both donors	4	0.959233	0.0258589	ENSMUSG00000018906, ENSMUSG00000040943, ENSMUSG00000019916, ENSMUSG00000019055	286	30	13288	6.19487	0.999997	0.358264	31.3614
GOTERM_MF_FAT	GO:0005201~extracellular matrix structural constituent	4	0.959233	0.0258589	ENSMUSG00000031502, ENSMUSG00000004098, ENSMUSG00000031503, ENSMUSG00000026837	286	30	13288	6.19487	0.999997	0.358264	31.3614
GOTERM_MF_FAT	GO:0016765~transferase activity, transferring alkyl or aryl (other than methyl) groups	5	1.19904	0.026676	ENSMUSG00000001663, ENSMUSG00000025934, ENSMUSG00000068762, ENSMUSG00000021273, ENSMUSG00000033318	286	53	13288	4.38316	0.999998	0.357589	32.1837
GOTERM_MF_FAT	GO:0030552~cAMP binding	3	0.719424	0.0351973	ENSMUSG00000020331, ENSMUSG00000020612, ENSMUSG00000002997	286	14	13288	9.95604	1	0.433074	40.2304
GOTERM_MF_FAT	GO:0004857~enzyme inhibitor activity	11	2.63789	0.0366831	ENSMUSG00000038393, ENSMUSG00000009013, ENSMUSG00000026249, ENSMUSG00000062210, ENSMUSG00000030317, ENSMUSG00000029359, ENSMUSG00000070436, ENSMUSG00000024846, ENSMUSG00000024164, ENSMUSG00000079049, ENSMUSG00000021922	286	243	13288	2.1032	1	0.436417	41.539
GOTERM_MF_FAT	GO:0042287~MHC protein binding	3	0.719424	0.0559648	ENSMUSG00000036594, ENSMUSG00000036322, ENSMUSG00000024610, ENSMUSG00000024338	286	18	13288	7.74359	1	0.575523	56.274
GOTERM_MF_FAT	GO:0004866~endopeptidase inhibitor activity	8	1.91847	0.058534	ENSMUSG00000026249, ENSMUSG00000062210, ENSMUSG00000030317, ENSMUSG00000070436, ENSMUSG00000024846, ENSMUSG00000024164, ENSMUSG00000079049, ENSMUSG00000021922	286	161	13288	2.30865	1	0.581488	57.9526
GOTERM_MF_FAT	GO:0005509~calcium ion binding	26	6.23501	0.0612967	ENSMUSG00000064080, ENSMUSG00000074264, ENSMUSG00000034593, ENSMUSG00000000318, ENSMUSG00000021567, ENSMUSG00000021991, ENSMUSG00000007279, ENSMUSG00000029359, ENSMUSG00000026255, ENSMUSG00000016918, ENSMUSG00000058297, ENSMUSG00000040998, ENSMUSG00000022887, ENSMUSG00000026768, ENSMUSG00000000305, ENSMUSG00000067818, ENSMUSG00000001864, ENSMUSG00000034687, ENSMUSG00000056427, ENSMUSG00000020467,…	286	840	13288	1.4381	1	0.588271	59.6905
GOTERM_MF_FAT	GO:0000166~nucleotide binding	58	13.9089	0.0615416	ENSMUSG00000026094, ENSMUSG00000020331, ENSMUSG00000020032, ENSMUSG00000027513, ENSMUSG00000031972, ENSMUSG00000020935, ENSMUSG00000031167, ENSMUSG00000040170, ENSMUSG00000031112, ENSMUSG00000034936, ENSMUSG00000049871, ENSMUSG00000049907, ENSMUSG00000020532, ENSMUSG00000030317, ENSMUSG00000052981, ENSMUSG00000043091, ENSMUSG00000032115, ENSMUSG00000019970, ENSMUSG00000053093, ENSMUSG00000025742,…	286	2183	13288	1.23443	1	0.579495	59.8413
GOTERM_MF_FAT	GO:0016155~formyltetrahydrofolate dehydrogenase activity	2	0.479616	0.0629782	ENSMUSG00000020256, ENSMUSG00000030088	286	3	13288	30.9744	1	0.578196	60.7154
GOTERM_MF_FAT	GO:0001883~purine nucleoside binding	43	10.3118	0.0641096	ENSMUSG00000026094, ENSMUSG00000020331, ENSMUSG00000020032, ENSMUSG00000034593, ENSMUSG00000031972, ENSMUSG00000028269, ENSMUSG00000020935, ENSMUSG00000018830, ENSMUSG00000040170, ENSMUSG00000055782, ENSMUSG00000025537, ENSMUSG00000020917, ENSMUSG00000031112, ENSMUSG00000036594, ENSMUSG00000049871, ENSMUSG00000066800, ENSMUSG00000030562, ENSMUSG00000020612, ENSMUSG00000027078, ENSMUSG00000020532,…	286	1548	13288	1.2906	1	0.575188	61.3912
GOTERM_MF_FAT	GO:0016208~AMP binding	3	0.719424	0.0675963	ENSMUSG00000020331, ENSMUSG00000020612, ENSMUSG00000002997	286	20	13288	6.96923	1	0.585693	63.4066
GOTERM_MF_FAT	GO:0003714~transcription corepressor activity	5	1.19904	0.0687232	ENSMUSG00000049577, ENSMUSG00000051495, ENSMUSG00000024803, ENSMUSG00000020473, ENSMUSG00000048490	286	72	13288	3.2265	1	0.582706	64.0368
GOTERM_MF_FAT	GO:0001882~nucleoside binding	43	10.3118	0.0694741	ENSMUSG00000026094, ENSMUSG00000020331, ENSMUSG00000020032, ENSMUSG00000034593, ENSMUSG00000031972, ENSMUSG00000028269, ENSMUSG00000020935, ENSMUSG00000018830, ENSMUSG00000040170, ENSMUSG00000055782, ENSMUSG00000025537, ENSMUSG00000020917, ENSMUSG00000031112, ENSMUSG00000036594, ENSMUSG00000049871, ENSMUSG00000066800, ENSMUSG00000030562, ENSMUSG00000020612, ENSMUSG00000027078, ENSMUSG00000020532,…	286	1558	13288	1.28231	1	0.577814	64.451
GOTERM_MF_FAT	GO:0005525~GTP binding	13	3.11751	0.0798711	ENSMUSG00000034936, ENSMUSG00000027513, ENSMUSG00000078921, ENSMUSG00000028268, ENSMUSG00000033910, ENSMUSG00000028269, ENSMUSG00000049907, ENSMUSG00000020684, ENSMUSG00000078853, ENSMUSG00000043091, ENSMUSG00000028214, ENSMUSG00000049892, ENSMUSG00000054072	286	354	13288	1.70621	1	0.622103	69.7493
GOTERM_MF_FAT	GO:0030551~cyclic nucleotide binding	3	0.719424	0.0799417	ENSMUSG00000020331, ENSMUSG00000020612, ENSMUSG00000002997	286	22	13288	6.33566	1	0.613792	69.7826
GOTERM_MF_FAT	GO:0031177~phosphopantetheine binding	2	0.479616	0.0830799	ENSMUSG00000020256, ENSMUSG00000025153	286	4	13288	23.2308	1	0.620114	71.2298
GOTERM_MF_FAT	GO:0004656~procollagen-proline 4-dioxygenase activity	2	0.479616	0.0830799	ENSMUSG00000018906, ENSMUSG00000019916	286	4	13288	23.2308	1	0.620114	71.2298
GOTERM_MF_FAT	GO:0031545~peptidyl-proline 4-dioxygenase activity	2	0.479616	0.0830799	ENSMUSG00000018906, ENSMUSG00000019916	286	4	13288	23.2308	1	0.620114	71.2298
GOTERM_MF_FAT	GO:0030414~peptidase inhibitor activity	8	1.91847	0.0844635	ENSMUSG00000026249, ENSMUSG00000062210, ENSMUSG00000030317, ENSMUSG00000070436, ENSMUSG00000024846, ENSMUSG00000024164, ENSMUSG00000079049, ENSMUSG00000021922	286	176	13288	2.11189	1	0.618198	71.8471
GOTERM_MF_FAT	GO:0051015~actin filament binding	4	0.959233	0.0875583	ENSMUSG00000034593, ENSMUSG00000001864, ENSMUSG00000053093, ENSMUSG00000030707	286	49	13288	3.79278	1	0.623961	73.1836
GOTERM_MF_FAT	GO:0032561~guanyl ribonucleotide binding	13	3.11751	0.0919363	ENSMUSG00000034936, ENSMUSG00000027513, ENSMUSG00000078921, ENSMUSG00000028268, ENSMUSG00000033910, ENSMUSG00000028269, ENSMUSG00000049907, ENSMUSG00000020684, ENSMUSG00000078853, ENSMUSG00000043091, ENSMUSG00000028214, ENSMUSG00000049892, ENSMUSG00000054072	286	363	13288	1.66391	1	0.634869	74.9736
GOTERM_MF_FAT	GO:0019001~guanyl nucleotide binding	13	3.11751	0.0919363	ENSMUSG00000034936, ENSMUSG00000027513, ENSMUSG00000078921, ENSMUSG00000028268, ENSMUSG00000033910, ENSMUSG00000028269, ENSMUSG00000049907, ENSMUSG00000020684, ENSMUSG00000078853, ENSMUSG00000043091, ENSMUSG00000028214, ENSMUSG00000049892, ENSMUSG00000054072	286	363	13288	1.66391	1	0.634869	74.9736
GOTERM_MF_FAT	GO:0003823~antigen binding	5	1.19904	0.0928582	ENSMUSG00000036594, ENSMUSG00000036322, ENSMUSG00000028076, ENSMUSG00000076617, ENSMUSG00000073421, ENSMUSG00000076609	286	80	13288	2.90385	1	0.630978	75.3361
GOTERM_MF_FAT	GO:0016645~oxidoreductase activity, acting on the CH-NH group of donors	3	0.719424	0.0996225	ENSMUSG00000020256, ENSMUSG00000025464, ENSMUSG00000030088	286	25	13288	5.57538	1	0.650605	77.8501

## Sheet: TAC+AT vs TAC+Sol Clusters
Annotation Cluster 1	Enrichment Score: 6.910148582281285													**The first SP key word term to come up was used. If none are present the first GO BP term was used.
Category	Term	Count	%	PValue	Genes	List Total	Pop Hits	Pop Total	Fold Enrichment	Bonferroni	Benjamini	FDR		* If a GO term was use twice, the next term was used.
SP_PIR_KEYWORDS	signal	112	26.8585	6.82666e-10	ENSMUSG00000020676, ENSMUSG00000031502, ENSMUSG00000020473, ENSMUSG00000031503, ENSMUSG00000031712, ENSMUSG00000026395, ENSMUSG00000007279, ENSMUSG00000021728, ENSMUSG00000024053, ENSMUSG00000061100, ENSMUSG00000056427, ENSMUSG00000027962, ENSMUSG00000030317, ENSMUSG00000039239, ENSMUSG00000073421, ENSMUSG00000032575, ENSMUSG00000004814, ENSMUSG00000063011, ENSMUSG00000036242, ENSMUSG00000051022,…	383	2970	17854	1.75792	2.3552e-07	2.3552e-07	9.31671e-07
SP_PIR_KEYWORDS	disulfide bond	97	23.2614	2.04715e-09	ENSMUSG00000020676, ENSMUSG00000028195, ENSMUSG00000031502, ENSMUSG00000031503, ENSMUSG00000028883, ENSMUSG00000053441, ENSMUSG00000031712, ENSMUSG00000042828, ENSMUSG00000021728, ENSMUSG00000007279, ENSMUSG00000036437, ENSMUSG00000022885, ENSMUSG00000022887, ENSMUSG00000024053, ENSMUSG00000035000, ENSMUSG00000043811, ENSMUSG00000032089, ENSMUSG00000061100, ENSMUSG00000056427, ENSMUSG00000027962,…	383	2469	17854	1.83142	7.06265e-07	3.53133e-07	2.79385e-06
UP_SEQ_FEATURE	signal peptide	112	26.8585	1.01735e-07	ENSMUSG00000020676, ENSMUSG00000031502, ENSMUSG00000020473, ENSMUSG00000031503, ENSMUSG00000031712, ENSMUSG00000026395, ENSMUSG00000007279, ENSMUSG00000021728, ENSMUSG00000024053, ENSMUSG00000061100, ENSMUSG00000056427, ENSMUSG00000027962, ENSMUSG00000030317, ENSMUSG00000039239, ENSMUSG00000073421, ENSMUSG00000032575, ENSMUSG00000004814, ENSMUSG00000063011, ENSMUSG00000036242, ENSMUSG00000051022,…	377	2963	16021	1.60633	0.000131229	0.000131229	0.000165951
SP_PIR_KEYWORDS	glycoprotein	121	29.0168	1.02777e-07	ENSMUSG00000020676, ENSMUSG00000046718, ENSMUSG00000031502, ENSMUSG00000020473, ENSMUSG00000031503, ENSMUSG00000031712, ENSMUSG00000026395, ENSMUSG00000007279, ENSMUSG00000021728, ENSMUSG00000036437, ENSMUSG00000024053, ENSMUSG00000035000, ENSMUSG00000056427, ENSMUSG00000027962, ENSMUSG00000039239, ENSMUSG00000048040, ENSMUSG00000073421, ENSMUSG00000022462, ENSMUSG00000049436, ENSMUSG00000004814,…	383	3600	17854	1.56682	3.54576e-05	1.18193e-05	0.000140266
UP_SEQ_FEATURE	disulfide bond	95	22.7818	1.27342e-07	ENSMUSG00000020676, ENSMUSG00000031502, ENSMUSG00000028195, ENSMUSG00000031503, ENSMUSG00000028883, ENSMUSG00000031712, ENSMUSG00000053441, ENSMUSG00000042828, ENSMUSG00000007279, ENSMUSG00000021728, ENSMUSG00000036437, ENSMUSG00000022885, ENSMUSG00000022887, ENSMUSG00000024053, ENSMUSG00000035000, ENSMUSG00000043811, ENSMUSG00000032089, ENSMUSG00000061100, ENSMUSG00000056427, ENSMUSG00000027962,…	377	2379	16021	1.69698	0.000164258	8.21325e-05	0.000207723
SP_PIR_KEYWORDS	Secreted	61	14.6283	2.70702e-07	ENSMUSG00000020676, ENSMUSG00000031502, ENSMUSG00000028195, ENSMUSG00000020473, ENSMUSG00000031503, ENSMUSG00000028883, ENSMUSG00000031712, ENSMUSG00000053441, ENSMUSG00000022885, ENSMUSG00000022887, ENSMUSG00000024053, ENSMUSG00000035000, ENSMUSG00000061100, ENSMUSG00000056427, ENSMUSG00000030317, ENSMUSG00000039239, ENSMUSG00000074264, ENSMUSG00000032575, ENSMUSG00000028339, ENSMUSG00000004814,…	383	1420	17854	2.00253	9.3388e-05	2.33478e-05	0.000369441
GOTERM_CC_FAT	GO:0005576~extracellular region	67	16.0671	1.22037e-06	ENSMUSG00000020676, ENSMUSG00000031502, ENSMUSG00000028195, ENSMUSG00000020473, ENSMUSG00000031503, ENSMUSG00000028883, ENSMUSG00000031712, ENSMUSG00000053441, ENSMUSG00000007279, ENSMUSG00000022885, ENSMUSG00000022887, ENSMUSG00000024053, ENSMUSG00000035000, ENSMUSG00000043635, ENSMUSG00000061100, ENSMUSG00000056427, ENSMUSG00000030317, ENSMUSG00000039239, ENSMUSG00000032575, ENSMUSG00000074264,…	276	1680	12504	1.80678	0.000320907	0.000106981	0.00159801
UP_SEQ_FEATURE	glycosylation site:N-linked (GlcNAc...)	113	27.0983	8.51391e-05	ENSMUSG00000046718, ENSMUSG00000031502, ENSMUSG00000020473, ENSMUSG00000031503, ENSMUSG00000031712, ENSMUSG00000026395, ENSMUSG00000007279, ENSMUSG00000021728, ENSMUSG00000036437, ENSMUSG00000024053, ENSMUSG00000035000, ENSMUSG00000056427, ENSMUSG00000027962, ENSMUSG00000039239, ENSMUSG00000048040, ENSMUSG00000073421, ENSMUSG00000022462, ENSMUSG00000004814, ENSMUSG00000031517, ENSMUSG00000043953,…	377	3444	16021	1.39432	0.104017	0.0359493	0.13879
Annotation Cluster 2	Enrichment Score: 5.359503902292448
Category	Term	Count	%	PValue	Genes	List Total	Pop Hits	Pop Total	Fold Enrichment	Bonferroni	Benjamini	FDR
GOTERM_CC_FAT	GO:0044421~extracellular region part	45	10.7914	5.08231e-09	ENSMUSG00000064080, ENSMUSG00000020676, ENSMUSG00000031994, ENSMUSG00000031502, ENSMUSG00000004098, ENSMUSG00000031503, ENSMUSG00000053441, ENSMUSG00000031712, ENSMUSG00000007279, ENSMUSG00000024990, ENSMUSG00000043822, ENSMUSG00000022887, ENSMUSG00000024053, ENSMUSG00000023913, ENSMUSG00000043635, ENSMUSG00000056427, ENSMUSG00000026249, ENSMUSG00000030317, ENSMUSG00000039239, ENSMUSG00000021943,…	276	774	12504	2.63397	1.33665e-06	1.33665e-06	6.65504e-06
GOTERM_CC_FAT	GO:0005578~proteinaceous extracellular matrix	23	5.51559	6.58389e-07	ENSMUSG00000064080, ENSMUSG00000031994, ENSMUSG00000031502, ENSMUSG00000055653, ENSMUSG00000028339, ENSMUSG00000004098, ENSMUSG00000022893, ENSMUSG00000031503, ENSMUSG00000041559, ENSMUSG00000053441, ENSMUSG00000024076, ENSMUSG00000058297, ENSMUSG00000032554, ENSMUSG00000043822, ENSMUSG00000040998, ENSMUSG00000068196, ENSMUSG00000024053, ENSMUSG00000042116, ENSMUSG00000043635, ENSMUSG00000034687,…	276	297	12504	3.50842	0.000173141	8.65745e-05	0.000862126
GOTERM_CC_FAT	GO:0031012~extracellular matrix	23	5.51559	1.27899e-06	ENSMUSG00000064080, ENSMUSG00000031994, ENSMUSG00000031502, ENSMUSG00000055653, ENSMUSG00000028339, ENSMUSG00000004098, ENSMUSG00000022893, ENSMUSG00000031503, ENSMUSG00000041559, ENSMUSG00000053441, ENSMUSG00000024076, ENSMUSG00000058297, ENSMUSG00000032554, ENSMUSG00000043822, ENSMUSG00000040998, ENSMUSG00000068196, ENSMUSG00000024053, ENSMUSG00000042116, ENSMUSG00000043635, ENSMUSG00000034687,…	276	309	12504	3.37217	0.000336319	8.40903e-05	0.00167477
GOTERM_CC_FAT	GO:0005604~basement membrane	11	2.63789	4.11901e-06	ENSMUSG00000040998, ENSMUSG00000068196, ENSMUSG00000042116, ENSMUSG00000031502, ENSMUSG00000028339, ENSMUSG00000022893, ENSMUSG00000031503, ENSMUSG00000034687, ENSMUSG00000021136, ENSMUSG00000032554, ENSMUSG00000026837	276	73	12504	6.82668	0.00108271	0.000216637	0.00539351
GOTERM_CC_FAT	GO:0044420~extracellular matrix part	12	2.8777	5.28974e-06	ENSMUSG00000040998, ENSMUSG00000068196, ENSMUSG00000042116, ENSMUSG00000031502, ENSMUSG00000028339, ENSMUSG00000022893, ENSMUSG00000004098, ENSMUSG00000031503, ENSMUSG00000034687, ENSMUSG00000021136, ENSMUSG00000032554, ENSMUSG00000026837	276	92	12504	5.90926	0.00139024	0.000231841	0.00692644
SP_PIR_KEYWORDS	extracellular matrix	16	3.83693	5.66588e-05	ENSMUSG00000064080, ENSMUSG00000031994, ENSMUSG00000031502, ENSMUSG00000028339, ENSMUSG00000022893, ENSMUSG00000031503, ENSMUSG00000041559, ENSMUSG00000053441, ENSMUSG00000024076, ENSMUSG00000058297, ENSMUSG00000040998, ENSMUSG00000068196, ENSMUSG00000024053, ENSMUSG00000042116, ENSMUSG00000021136, ENSMUSG00000026837	383	213	17854	3.50169	0.019358	0.00278865	0.0772976
SP_PIR_KEYWORDS	basement membrane	5	1.19904	0.0057619	ENSMUSG00000068196, ENSMUSG00000042116, ENSMUSG00000031502, ENSMUSG00000031503, ENSMUSG00000021136	383	34	17854	6.85532	0.863797	0.104843	7.58337
Annotation Cluster 3	Enrichment Score: 3.561213791063008
Category	Term	Count	%	PValue	Genes	List Total	Pop Hits	Pop Total	Fold Enrichment	Bonferroni	Benjamini	FDR
GOTERM_BP_FAT	GO:0010811~positive regulation of cell-substrate adhesion	7	1.67866	2.65364e-05	ENSMUSG00000040998, ENSMUSG00000064080, ENSMUSG00000068196, ENSMUSG00000028195, ENSMUSG00000024076, ENSMUSG00000021136, ENSMUSG00000058297	311	27	13588	11.3274	0.0454789	0.0153954	0.0449158
GOTERM_BP_FAT	GO:0045785~positive regulation of cell adhesion	8	1.91847	4.78493e-05	ENSMUSG00000040998, ENSMUSG00000064080, ENSMUSG00000068196, ENSMUSG00000028195, ENSMUSG00000047139, ENSMUSG00000024076, ENSMUSG00000021136, ENSMUSG00000058297	311	43	13588	8.12862	0.0805041	0.0207638	0.0809763
GOTERM_BP_FAT	GO:0010810~regulation of cell-substrate adhesion	7	1.67866	0.000268167	ENSMUSG00000040998, ENSMUSG00000064080, ENSMUSG00000068196, ENSMUSG00000028195, ENSMUSG00000024076, ENSMUSG00000021136, ENSMUSG00000058297	311	40	13588	7.64598	0.375265	0.0649955	0.453029
GOTERM_BP_FAT	GO:0030155~regulation of cell adhesion	10	2.39808	0.000289765	ENSMUSG00000040998, ENSMUSG00000064080, ENSMUSG00000068196, ENSMUSG00000028195, ENSMUSG00000047139, ENSMUSG00000029359, ENSMUSG00000024076, ENSMUSG00000021136, ENSMUSG00000058297, ENSMUSG00000045092	311	94	13588	4.64801	0.398496	0.0615637	0.489432
GOTERM_MF_FAT	GO:0050840~extracellular matrix binding	4	0.959233	0.0158402	ENSMUSG00000064080, ENSMUSG00000028195, ENSMUSG00000021136, ENSMUSG00000058297	286	25	13288	7.43385	0.999606	0.338087	20.4946
Annotation Cluster 4	Enrichment Score: 3.1371293758162473
Category	Term	Count	%	PValue	Genes	List Total	Pop Hits	Pop Total	Fold Enrichment	Bonferroni	Benjamini	FDR
INTERPRO	IPR000716:Thyroglobulin type-1	5	1.19904	0.000279282	ENSMUSG00000026185, ENSMUSG00000024610, ENSMUSG00000023046, ENSMUSG00000021136, ENSMUSG00000058297	372	16	17763	14.9219	0.188096	0.188096	0.423919
SMART	SM00211:TY	5	1.19904	0.000451045	ENSMUSG00000026185, ENSMUSG00000024610, ENSMUSG00000023046, ENSMUSG00000021136, ENSMUSG00000058297	218	16	9131	13.0892	0.0679594	0.0679594	0.540929
UP_SEQ_FEATURE	domain:Thyroglobulin type-1	4	0.959233	0.00307857	ENSMUSG00000026185, ENSMUSG00000024610, ENSMUSG00000023046, ENSMUSG00000058297	377	13	16021	13.0757	0.981267	0.630044	4.90517
Annotation Cluster 5	Enrichment Score: 3.088742472637014
Category	Term	Count	%	PValue	Genes	List Total	Pop Hits	Pop Total	Fold Enrichment	Bonferroni	Benjamini	FDR
GOTERM_MF_FAT	GO:0001871~pattern binding	12	2.8777	9.60684e-05	ENSMUSG00000031994, ENSMUSG00000028195, ENSMUSG00000022893, ENSMUSG00000004098, ENSMUSG00000026249, ENSMUSG00000022523, ENSMUSG00000026395, ENSMUSG00000024076, ENSMUSG00000022425, ENSMUSG00000058297, ENSMUSG00000026837, ENSMUSG00000021922	286	128	13288	4.35577	0.0460766	0.0460766	0.137901
GOTERM_MF_FAT	GO:0030247~polysaccharide binding	12	2.8777	9.60684e-05	ENSMUSG00000031994, ENSMUSG00000028195, ENSMUSG00000022893, ENSMUSG00000004098, ENSMUSG00000026249, ENSMUSG00000022523, ENSMUSG00000026395, ENSMUSG00000024076, ENSMUSG00000022425, ENSMUSG00000058297, ENSMUSG00000026837, ENSMUSG00000021922	286	128	13288	4.35577	0.0460766	0.0460766	0.137901
GOTERM_MF_FAT	GO:0005539~glycosaminoglycan binding	11	2.63789	0.000167958	ENSMUSG00000031994, ENSMUSG00000028195, ENSMUSG00000022893, ENSMUSG00000004098, ENSMUSG00000026249, ENSMUSG00000022523, ENSMUSG00000026395, ENSMUSG00000024076, ENSMUSG00000058297, ENSMUSG00000026837, ENSMUSG00000021922	286	114	13288	4.48313	0.0791649	0.0403985	0.240978
GOTERM_MF_FAT	GO:0008201~heparin binding	8	1.91847	0.0020053	ENSMUSG00000031994, ENSMUSG00000028195, ENSMUSG00000022893, ENSMUSG00000004098, ENSMUSG00000026249, ENSMUSG00000022523, ENSMUSG00000026395, ENSMUSG00000026837	286	83	13288	4.47822	0.626782	0.178907	2.84206
GOTERM_MF_FAT	GO:0030246~carbohydrate binding	16	3.83693	0.00355695	ENSMUSG00000031994, ENSMUSG00000027346, ENSMUSG00000028195, ENSMUSG00000022893, ENSMUSG00000004098, ENSMUSG00000000318, ENSMUSG00000053964, ENSMUSG00000022523, ENSMUSG00000026395, ENSMUSG00000024076, ENSMUSG00000058297, ENSMUSG00000047139, ENSMUSG00000026249, ENSMUSG00000022425, ENSMUSG00000026837, ENSMUSG00000021922	286	317	13288	2.34506	0.826152	0.221152	4.98941
SP_PIR_KEYWORDS	heparin-binding	5	1.19904	0.0265415	ENSMUSG00000031994, ENSMUSG00000028195, ENSMUSG00000022893, ENSMUSG00000026249, ENSMUSG00000026837	383	53	17854	4.39775	0.999907	0.245144	30.7273
Annotation Cluster 6	Enrichment Score: 2.7960667745603307
Category	Term	Count	%	PValue	Genes	List Total	Pop Hits	Pop Total	Fold Enrichment	Bonferroni	Benjamini	FDR
GOTERM_CC_FAT	GO:0044420~extracellular matrix part	12	2.8777	5.28974e-06	ENSMUSG00000040998, ENSMUSG00000068196, ENSMUSG00000042116, ENSMUSG00000031502, ENSMUSG00000028339, ENSMUSG00000022893, ENSMUSG00000004098, ENSMUSG00000031503, ENSMUSG00000034687, ENSMUSG00000021136, ENSMUSG00000032554, ENSMUSG00000026837	276	92	12504	5.90926	0.00139024	0.000231841	0.00692644
SP_PIR_KEYWORDS	collagen	11	2.63789	1.20694e-05	ENSMUSG00000018906, ENSMUSG00000022878, ENSMUSG00000068196, ENSMUSG00000024053, ENSMUSG00000031502, ENSMUSG00000028339, ENSMUSG00000004098, ENSMUSG00000031503, ENSMUSG00000019055, ENSMUSG00000026837, ENSMUSG00000057606	383	84	17854	6.1045	0.00415532	0.000693756	0.0164705
KEGG_PATHWAY	mmu04512:ECM-receptor interaction	10	2.39808	0.000187187	ENSMUSG00000040998, ENSMUSG00000026768, ENSMUSG00000031502, ENSMUSG00000004098, ENSMUSG00000022817, ENSMUSG00000031503, ENSMUSG00000039115, ENSMUSG00000025743, ENSMUSG00000038486, ENSMUSG00000026837	143	83	5738	4.83444	0.0233117	0.0233117	0.21656
INTERPRO	IPR008160:Collagen triple helix repeat	8	1.91847	0.00151353	ENSMUSG00000022878, ENSMUSG00000068196, ENSMUSG00000031502, ENSMUSG00000028339, ENSMUSG00000004098, ENSMUSG00000031503, ENSMUSG00000026837, ENSMUSG00000057606	372	81	17763	4.71605	0.67695	0.149066	2.27734
SP_PIR_KEYWORDS	hydroxylation	7	1.67866	0.00243153	ENSMUSG00000022878, ENSMUSG00000022887, ENSMUSG00000068196, ENSMUSG00000031502, ENSMUSG00000028339, ENSMUSG00000031503, ENSMUSG00000026837	383	64	17854	5.09865	0.568246	0.0625647	3.26789
GOTERM_CC_FAT	GO:0005581~collagen	4	0.959233	0.00785446	ENSMUSG00000031502, ENSMUSG00000004098, ENSMUSG00000031503, ENSMUSG00000026837	276	19	12504	9.53776	0.874303	0.114845	9.81043
GOTERM_MF_FAT	GO:0005201~extracellular matrix structural constituent	4	0.959233	0.0258589	ENSMUSG00000031502, ENSMUSG00000004098, ENSMUSG00000031503, ENSMUSG00000026837	286	30	13288	6.19487	0.999997	0.358264	31.3614
UP_SEQ_FEATURE	region of interest:Triple-helical region	3	0.719424	0.0656398	ENSMUSG00000031502, ENSMUSG00000031503, ENSMUSG00000026837	377	18	16021	7.08267	1	0.97399	66.9611
KEGG_PATHWAY	mmu04510:Focal adhesion	9	2.15827	0.116745	ENSMUSG00000026768, ENSMUSG00000031502, ENSMUSG00000004098, ENSMUSG00000022817, ENSMUSG00000067818, ENSMUSG00000031503, ENSMUSG00000039115, ENSMUSG00000032000, ENSMUSG00000026837	143	198	5738	1.8239	1	0.623792	76.2512
Annotation Cluster 7	Enrichment Score: 2.501724324411681
Category	Term	Count	%	PValue	Genes	List Total	Pop Hits	Pop Total	Fold Enrichment	Bonferroni	Benjamini	FDR
SP_PIR_KEYWORDS	muscle protein	10	2.39808	9.87065e-07	ENSMUSG00000032085, ENSMUSG00000026208, ENSMUSG00000028464, ENSMUSG00000067818, ENSMUSG00000038670, ENSMUSG00000031972, ENSMUSG00000018830, ENSMUSG00000053093, ENSMUSG00000028834, ENSMUSG00000025537	383	50	17854	9.32324	0.000340479	6.81052e-05	0.00134709
GOTERM_CC_FAT	GO:0044449~contractile fiber part	8	1.91847	0.00282055	ENSMUSG00000067653, ENSMUSG00000026208, ENSMUSG00000028464, ENSMUSG00000024803, ENSMUSG00000031972, ENSMUSG00000018830, ENSMUSG00000053093, ENSMUSG00000028834	276	86	12504	4.21436	0.524245	0.0555405	3.63103
GOTERM_CC_FAT	GO:0030016~myofibril	8	1.91847	0.00387325	ENSMUSG00000067653, ENSMUSG00000026208, ENSMUSG00000028464, ENSMUSG00000024803, ENSMUSG00000031972, ENSMUSG00000018830, ENSMUSG00000053093, ENSMUSG00000028834	276	91	12504	3.9828	0.639636	0.070309	4.95472
GOTERM_BP_FAT	GO:0003012~muscle system process	7	1.67866	0.00417209	ENSMUSG00000028464, ENSMUSG00000038670, ENSMUSG00000033910, ENSMUSG00000018830, ENSMUSG00000053093, ENSMUSG00000042828, ENSMUSG00000028834	311	67	13588	4.56476	0.999346	0.223429	6.83329
GOTERM_CC_FAT	GO:0043292~contractile fiber	8	1.91847	0.00491109	ENSMUSG00000067653, ENSMUSG00000026208, ENSMUSG00000028464, ENSMUSG00000024803, ENSMUSG00000031972, ENSMUSG00000018830, ENSMUSG00000053093, ENSMUSG00000028834	276	95	12504	3.8151	0.726047	0.0826993	6.24328
GOTERM_CC_FAT	GO:0030017~sarcomere	7	1.67866	0.00827409	ENSMUSG00000067653, ENSMUSG00000026208, ENSMUSG00000028464, ENSMUSG00000024803, ENSMUSG00000031972, ENSMUSG00000053093, ENSMUSG00000028834	276	80	12504	3.96413	0.887538	0.114317	10.3087
GOTERM_BP_FAT	GO:0006936~muscle contraction	5	1.19904	0.0478366	ENSMUSG00000028464, ENSMUSG00000038670, ENSMUSG00000018830, ENSMUSG00000053093, ENSMUSG00000028834	311	60	13588	3.64094	1	0.542338	56.3893
GOTERM_CC_FAT	GO:0031674~I band	4	0.959233	0.110774	ENSMUSG00000067653, ENSMUSG00000026208, ENSMUSG00000024803, ENSMUSG00000028834	276	53	12504	3.4192	1	0.565918	78.5051
Annotation Cluster 8	Enrichment Score: 2.2503299407269144
Category	Term	Count	%	PValue	Genes	List Total	Pop Hits	Pop Total	Fold Enrichment	Bonferroni	Benjamini	FDR
SP_PIR_KEYWORDS	oxidoreductase	25	5.9952	0.00138609	ENSMUSG00000018906, ENSMUSG00000009905, ENSMUSG00000060224, ENSMUSG00000040943, ENSMUSG00000040170, ENSMUSG00000037071, ENSMUSG00000040147, ENSMUSG00000029762, ENSMUSG00000025153, ENSMUSG00000013584, ENSMUSG00000035561, ENSMUSG00000030562, ENSMUSG00000035105, ENSMUSG00000020256, ENSMUSG00000033022, ENSMUSG00000021273, ENSMUSG00000025464, ENSMUSG00000016756, ENSMUSG00000019916, ENSMUSG00000019055,…	383	572	17854	2.03742	0.380309	0.0467264	1.87518
GOTERM_BP_FAT	GO:0055114~oxidation reduction	26	6.23501	0.0111718	ENSMUSG00000018906, ENSMUSG00000009905, ENSMUSG00000060224, ENSMUSG00000040943, ENSMUSG00000040170, ENSMUSG00000037071, ENSMUSG00000040147, ENSMUSG00000029762, ENSMUSG00000025153, ENSMUSG00000013584, ENSMUSG00000035561, ENSMUSG00000030562, ENSMUSG00000035105, ENSMUSG00000074206, ENSMUSG00000020256, ENSMUSG00000033022, ENSMUSG00000021273, ENSMUSG00000025464, ENSMUSG00000016756, ENSMUSG00000019916,…	311	672	13588	1.69044	1	0.315422	17.3205
SP_PIR_KEYWORDS	nadp	9	2.15827	0.0114577	ENSMUSG00000009905, ENSMUSG00000030562, ENSMUSG00000020256, ENSMUSG00000021273, ENSMUSG00000040170, ENSMUSG00000029762, ENSMUSG00000025153, ENSMUSG00000025950, ENSMUSG00000030088	383	142	17854	2.95455	0.981234	0.158742	14.5528
Annotation Cluster 9	Enrichment Score: 2.2405934577497137
Category	Term	Count	%	PValue	Genes	List Total	Pop Hits	Pop Total	Fold Enrichment	Bonferroni	Benjamini	FDR
SP_PIR_KEYWORDS	actin-binding	14	3.35731	0.00119233	ENSMUSG00000041729, ENSMUSG00000034593, ENSMUSG00000038670, ENSMUSG00000039376, ENSMUSG00000018830, ENSMUSG00000053093, ENSMUSG00000030707, ENSMUSG00000027022, ENSMUSG00000079243, ENSMUSG00000028464, ENSMUSG00000032064, ENSMUSG00000001864, ENSMUSG00000026532, ENSMUSG00000001349	383	226	17854	2.88773	0.33741	0.0447032	1.61502
GOTERM_MF_FAT	GO:0003779~actin binding	14	3.35731	0.00939118	ENSMUSG00000041729, ENSMUSG00000034593, ENSMUSG00000038670, ENSMUSG00000039376, ENSMUSG00000018830, ENSMUSG00000053093, ENSMUSG00000030707, ENSMUSG00000027022, ENSMUSG00000079243, ENSMUSG00000028464, ENSMUSG00000032064, ENSMUSG00000001864, ENSMUSG00000026532, ENSMUSG00000001349	286	288	13288	2.25855	0.990273	0.251402	12.6746
GOTERM_MF_FAT	GO:0008092~cytoskeletal protein binding	17	4.07674	0.0169474	ENSMUSG00000041729, ENSMUSG00000034593, ENSMUSG00000038670, ENSMUSG00000039376, ENSMUSG00000018830, ENSMUSG00000053093, ENSMUSG00000025743, ENSMUSG00000030707, ENSMUSG00000027022, ENSMUSG00000018411, ENSMUSG00000079243, ENSMUSG00000048096, ENSMUSG00000028464, ENSMUSG00000001864, ENSMUSG00000032064, ENSMUSG00000026532, ENSMUSG00000001349	286	414	13288	1.90784	0.999773	0.32944	21.7697
Annotation Cluster 10	Enrichment Score: 2.223563116429467
Category	Term	Count	%	PValue	Genes	List Total	Pop Hits	Pop Total	Fold Enrichment	Bonferroni	Benjamini	FDR
GOTERM_BP_FAT	GO:0001558~regulation of cell growth	9	2.15827	0.00118571	ENSMUSG00000018411, ENSMUSG00000028195, ENSMUSG00000000305, ENSMUSG00000023905, ENSMUSG00000026185, ENSMUSG00000023046, ENSMUSG00000028883, ENSMUSG00000037362, ENSMUSG00000039239	311	92	13588	4.27415	0.87519	0.14792	1.98852
INTERPRO	IPR017891:Insulin-like growth factor binding protein, N-terminal	4	0.959233	0.0013164	ENSMUSG00000028195, ENSMUSG00000026185, ENSMUSG00000023046, ENSMUSG00000037362	372	11	17763	17.3636	0.625694	0.178428	1.9835
GOTERM_MF_FAT	GO:0019838~growth factor binding	7	1.67866	0.00441311	ENSMUSG00000031502, ENSMUSG00000028195, ENSMUSG00000026185, ENSMUSG00000023046, ENSMUSG00000055254, ENSMUSG00000037362, ENSMUSG00000026837	286	72	13288	4.51709	0.886008	0.195201	6.15527
INTERPRO	IPR000867:Insulin-like growth factor-binding protein, IGFBP	4	0.959233	0.00683061	ENSMUSG00000028195, ENSMUSG00000026185, ENSMUSG00000023046, ENSMUSG00000037362	372	19	17763	10.0526	0.993983	0.273538	9.89942
UP_SEQ_FEATURE	domain:IGFBP N-terminal	4	0.959233	0.00805291	ENSMUSG00000028195, ENSMUSG00000026185, ENSMUSG00000023046, ENSMUSG00000037362	377	18	16021	9.44356	0.99997	0.612566	12.3564
SMART	SM00121:IB	4	0.959233	0.00968389	ENSMUSG00000028195, ENSMUSG00000026185, ENSMUSG00000023046, ENSMUSG00000037362	218	19	9131	8.81796	0.780861	0.223538	11.0409
GOTERM_MF_FAT	GO:0005520~insulin-like growth factor binding	4	0.959233	0.0111178	ENSMUSG00000028195, ENSMUSG00000026185, ENSMUSG00000023046, ENSMUSG00000037362	286	22	13288	8.44755	0.99587	0.262852	14.8355
SP_PIR_KEYWORDS	Growth factor binding	3	0.719424	0.0398938	ENSMUSG00000028195, ENSMUSG00000026185, ENSMUSG00000023046	383	15	17854	9.32324	0.999999	0.330549	42.6277
Annotation Cluster 11	Enrichment Score: 2.2131840753238934
Category	Term	Count	%	PValue	Genes	List Total	Pop Hits	Pop Total	Fold Enrichment	Bonferroni	Benjamini	FDR
UP_SEQ_FEATURE	domain:Acyl carrier	3	0.719424	0.00319452	ENSMUSG00000020256, ENSMUSG00000025153, ENSMUSG00000030088	377	4	16021	31.872	0.983877	0.561987	5.08543
INTERPRO	IPR009081:Acyl carrier protein-like	3	0.719424	0.00417279	ENSMUSG00000020256, ENSMUSG00000025153, ENSMUSG00000030088	372	5	17763	28.65	0.955817	0.228911	6.1617
SP_PIR_KEYWORDS	Phosphopantetheine	3	0.719424	0.00437475	ENSMUSG00000020256, ENSMUSG00000025153, ENSMUSG00000030088	383	5	17854	27.9697	0.779664	0.0959223	5.80805
GOTERM_MF_FAT	GO:0000036~acyl carrier activity	3	0.719424	0.00439213	ENSMUSG00000020256, ENSMUSG00000025153, ENSMUSG00000030088	286	5	13288	27.8769	0.884823	0.213485	6.12686
INTERPRO	IPR006162:Phosphopantetheine attachment site	3	0.719424	0.0335443	ENSMUSG00000020256, ENSMUSG00000025153, ENSMUSG00000030088	372	14	17763	10.2321	1	0.624304	40.4843
Annotation Cluster 12	Enrichment Score: 2.187227125297486
Category	Term	Count	%	PValue	Genes	List Total	Pop Hits	Pop Total	Fold Enrichment	Bonferroni	Benjamini	FDR
INTERPRO	IPR016160:Aldehyde dehydrogenase, conserved site	5	1.19904	0.00588031	ENSMUSG00000035561, ENSMUSG00000020256, ENSMUSG00000037012, ENSMUSG00000013584, ENSMUSG00000030088	372	35	17763	6.82143	0.987718	0.254209	8.57927
INTERPRO	IPR015590:Aldehyde dehydrogenase	4	0.959233	0.00683061	ENSMUSG00000035561, ENSMUSG00000020256, ENSMUSG00000013584, ENSMUSG00000030088	372	19	17763	10.0526	0.993983	0.273538	9.89942
INTERPRO	IPR016162:Aldehyde dehydrogenase, N-terminal	4	0.959233	0.00683061	ENSMUSG00000035561, ENSMUSG00000020256, ENSMUSG00000013584, ENSMUSG00000030088	372	19	17763	10.0526	0.993983	0.273538	9.89942
Annotation Cluster 13	Enrichment Score: 2.16278966570656
Category	Term	Count	%	PValue	Genes	List Total	Pop Hits	Pop Total	Fold Enrichment	Bonferroni	Benjamini	FDR
GOTERM_MF_FAT	GO:0019842~vitamin binding	10	2.39808	0.00117582	ENSMUSG00000018906, ENSMUSG00000035105, ENSMUSG00000020256, ENSMUSG00000020532, ENSMUSG00000025270, ENSMUSG00000019916, ENSMUSG00000019055, ENSMUSG00000046402, ENSMUSG00000024990, ENSMUSG00000025153	286	121	13288	3.8398	0.438793	0.175151	1.67569
GOTERM_MF_FAT	GO:0016702~oxidoreductase activity, acting on single donors with incorporation of molecular oxygen, incorporation of two atoms of oxygen	7	1.67866	0.00331903	ENSMUSG00000018906, ENSMUSG00000035105, ENSMUSG00000040943, ENSMUSG00000033022, ENSMUSG00000019916, ENSMUSG00000019055, ENSMUSG00000032487	286	68	13288	4.78281	0.804531	0.238191	4.66304
GOTERM_MF_FAT	GO:0016701~oxidoreductase activity, acting on single donors with incorporation of molecular oxygen	7	1.67866	0.00357115	ENSMUSG00000018906, ENSMUSG00000035105, ENSMUSG00000040943, ENSMUSG00000033022, ENSMUSG00000019916, ENSMUSG00000019055, ENSMUSG00000032487	286	69	13288	4.71349	0.827365	0.197137	5.00885
UP_SEQ_FEATURE	binding site:2-oxoglutarate	4	0.959233	0.00385055	ENSMUSG00000018906, ENSMUSG00000035105, ENSMUSG00000040943, ENSMUSG00000019916	377	14	16021	12.1417	0.993104	0.508833	6.09926
SP_PIR_KEYWORDS	dioxygenase	7	1.67866	0.00410074	ENSMUSG00000018906, ENSMUSG00000035105, ENSMUSG00000040943, ENSMUSG00000033022, ENSMUSG00000019916, ENSMUSG00000019055, ENSMUSG00000032487	383	71	17854	4.59596	0.757721	0.0963036	5.45366
INTERPRO	IPR006620:Prolyl 4-hydroxylase, alpha subunit	4	0.959233	0.00413459	ENSMUSG00000018906, ENSMUSG00000035105, ENSMUSG00000019916, ENSMUSG00000019055	372	16	17763	11.9375	0.954534	0.244958	6.10693
INTERPRO	IPR005123:Oxoglutarate and iron-dependent oxygenase	4	0.959233	0.00413459	ENSMUSG00000018906, ENSMUSG00000035105, ENSMUSG00000019916, ENSMUSG00000019055	372	16	17763	11.9375	0.954534	0.244958	6.10693
SMART	SM00702:P4Hc	4	0.959233	0.00589732	ENSMUSG00000018906, ENSMUSG00000035105, ENSMUSG00000019916, ENSMUSG00000019055	218	16	9131	10.4713	0.602558	0.168514	6.86417
SP_PIR_KEYWORDS	vitamin c	4	0.959233	0.00624507	ENSMUSG00000018906, ENSMUSG00000035105, ENSMUSG00000019916, ENSMUSG00000019055	383	18	17854	10.3592	0.884825	0.107522	8.19442
GOTERM_MF_FAT	GO:0005506~iron ion binding	16	3.83693	0.00725787	ENSMUSG00000018906, ENSMUSG00000040943, ENSMUSG00000073940, ENSMUSG00000052305, ENSMUSG00000037071, ENSMUSG00000032554, ENSMUSG00000069919, ENSMUSG00000030562, ENSMUSG00000035105, ENSMUSG00000021474, ENSMUSG00000033022, ENSMUSG00000016756, ENSMUSG00000063415, ENSMUSG00000019916, ENSMUSG00000019055, ENSMUSG00000001348, ENSMUSG00000069917, ENSMUSG00000032487	286	343	13288	2.1673	0.97203	0.240522	9.93419
GOTERM_MF_FAT	GO:0031418~L-ascorbic acid binding	4	0.959233	0.00849341	ENSMUSG00000018906, ENSMUSG00000035105, ENSMUSG00000019916, ENSMUSG00000019055	286	20	13288	9.29231	0.984825	0.258551	11.5309
SP_PIR_KEYWORDS	iron	15	3.59712	0.00940942	ENSMUSG00000018906, ENSMUSG00000040943, ENSMUSG00000073940, ENSMUSG00000052305, ENSMUSG00000037071, ENSMUSG00000032554, ENSMUSG00000069919, ENSMUSG00000035105, ENSMUSG00000021474, ENSMUSG00000033022, ENSMUSG00000016756, ENSMUSG00000063415, ENSMUSG00000019916, ENSMUSG00000019055, ENSMUSG00000001348, ENSMUSG00000069917, ENSMUSG00000032487	383	321	17854	2.17833	0.961674	0.137789	12.1047
GOTERM_MF_FAT	GO:0031406~carboxylic acid binding	7	1.67866	0.00981689	ENSMUSG00000018906, ENSMUSG00000035105, ENSMUSG00000020256, ENSMUSG00000020532, ENSMUSG00000019916, ENSMUSG00000019055, ENSMUSG00000025153	286	85	13288	3.82624	0.992124	0.247937	13.2121
UP_SEQ_FEATURE	domain:Fe2OG dioxygenase	4	0.959233	0.0124622	ENSMUSG00000018906, ENSMUSG00000035105, ENSMUSG00000019916, ENSMUSG00000019055	377	21	16021	8.09448	1	0.685105	18.4996
GOTERM_MF_FAT	GO:0016706~oxidoreductase activity, acting on paired donors, with incorporation or reduction of molecular oxygen, 2-oxoglutarate as one donor, and incorporation of one atom each of oxygen into both donors	4	0.959233	0.0258589	ENSMUSG00000018906, ENSMUSG00000040943, ENSMUSG00000019916, ENSMUSG00000019055	286	30	13288	6.19487	0.999997	0.358264	31.3614
UP_SEQ_FEATURE	metal ion-binding site:Iron	4	0.959233	0.0977533	ENSMUSG00000018906, ENSMUSG00000035105, ENSMUSG00000019916, ENSMUSG00000019055	377	47	16021	3.61668	1	0.992663	81.3251
Annotation Cluster 14	Enrichment Score: 1.9558684286037105
Category	Term	Count	%	PValue	Genes	List Total	Pop Hits	Pop Total	Fold Enrichment	Bonferroni	Benjamini	FDR
INTERPRO	IPR000387:Protein-tyrosine phosphatase	8	1.91847	0.00121278	ENSMUSG00000024190, ENSMUSG00000047205, ENSMUSG00000037887, ENSMUSG00000026395, ENSMUSG00000026564, ENSMUSG00000034573, ENSMUSG00000019960, ENSMUSG00000028399	372	78	17763	4.89744	0.595573	0.202538	1.82872
INTERPRO	IPR000387:Dual-specific/protein-tyrosine phosphatase, conserved region	8	1.91847	0.00162572	ENSMUSG00000024190, ENSMUSG00000047205, ENSMUSG00000037887, ENSMUSG00000026395, ENSMUSG00000026564, ENSMUSG00000034573, ENSMUSG00000019960, ENSMUSG00000028399	372	82	17763	4.65854	0.702926	0.140773	2.44421
GOTERM_MF_FAT	GO:0017017~MAP kinase tyrosine/serine/threonine phosphatase activity	4	0.959233	0.00186048	ENSMUSG00000024190, ENSMUSG00000047205, ENSMUSG00000037887, ENSMUSG00000019960	286	12	13288	15.4872	0.599221	0.204342	2.63935
GOTERM_MF_FAT	GO:0033549~MAP kinase phosphatase activity	4	0.959233	0.00186048	ENSMUSG00000024190, ENSMUSG00000047205, ENSMUSG00000037887, ENSMUSG00000019960	286	12	13288	15.4872	0.599221	0.204342	2.63935
INTERPRO	IPR016130:Protein-tyrosine phosphatase, active site	8	1.91847	0.00228705	ENSMUSG00000024190, ENSMUSG00000047205, ENSMUSG00000037887, ENSMUSG00000026395, ENSMUSG00000026564, ENSMUSG00000034573, ENSMUSG00000019960, ENSMUSG00000028399	372	87	17763	4.3908	0.818789	0.172866	3.42244
SMART	SM00195:DSPc	5	1.19904	0.00265121	ENSMUSG00000024190, ENSMUSG00000047205, ENSMUSG00000037887, ENSMUSG00000026564, ENSMUSG00000019960	218	25	9131	8.37706	0.33909	0.0983549	3.14129
GOTERM_BP_FAT	GO:0006470~protein amino acid dephosphorylation	9	2.15827	0.00456279	ENSMUSG00000024190, ENSMUSG00000047205, ENSMUSG00000037887, ENSMUSG00000026395, ENSMUSG00000026564, ENSMUSG00000034573, ENSMUSG00000019960, ENSMUSG00000048371, ENSMUSG00000028399	311	114	13588	3.44931	0.999672	0.221721	7.4502
GOTERM_BP_FAT	GO:0016311~dephosphorylation	10	2.39808	0.00503603	ENSMUSG00000024190, ENSMUSG00000047205, ENSMUSG00000037887, ENSMUSG00000026395, ENSMUSG00000026564, ENSMUSG00000034573, ENSMUSG00000001348, ENSMUSG00000019960, ENSMUSG00000048371, ENSMUSG00000028399	311	141	13588	3.09868	0.999857	0.235359	8.19227
INTERPRO	IPR000340:Protein-tyrosine phosphatase, dual specificity	5	1.19904	0.00529397	ENSMUSG00000024190, ENSMUSG00000047205, ENSMUSG00000037887, ENSMUSG00000026564, ENSMUSG00000019960	372	34	17763	7.02206	0.980933	0.246361	7.75575
GOTERM_MF_FAT	GO:0016791~phosphatase activity	13	3.11751	0.00534911	ENSMUSG00000034570, ENSMUSG00000024190, ENSMUSG00000047205, ENSMUSG00000037887, ENSMUSG00000026395, ENSMUSG00000034573, ENSMUSG00000037940, ENSMUSG00000001348, ENSMUSG00000026564, ENSMUSG00000019960, ENSMUSG00000048371, ENSMUSG00000028399, ENSMUSG00000038871	286	238	13288	2.53782	0.928171	0.212904	7.41461
GOTERM_MF_FAT	GO:0004725~protein tyrosine phosphatase activity	8	1.91847	0.00600297	ENSMUSG00000024190, ENSMUSG00000047205, ENSMUSG00000037887, ENSMUSG00000026395, ENSMUSG00000026564, ENSMUSG00000034573, ENSMUSG00000019960, ENSMUSG00000028399	286	101	13288	3.68012	0.947991	0.21836	8.285
INTERPRO	IPR000340:Dual specificity phosphatase, catalytic domain	5	1.19904	0.00717927	ENSMUSG00000024190, ENSMUSG00000047205, ENSMUSG00000037887, ENSMUSG00000026564, ENSMUSG00000019960	372	37	17763	6.4527	0.995369	0.271071	10.3793
UP_SEQ_FEATURE	active site:Phosphocysteine intermediate	7	1.67866	0.00829756	ENSMUSG00000024190, ENSMUSG00000047205, ENSMUSG00000037887, ENSMUSG00000026395, ENSMUSG00000034573, ENSMUSG00000019960, ENSMUSG00000028399	377	75	16021	3.9663	0.999979	0.591682	12.7084
UP_SEQ_FEATURE	domain:Tyrosine-protein phosphatase	6	1.43885	0.00854859	ENSMUSG00000024190, ENSMUSG00000047205, ENSMUSG00000037887, ENSMUSG00000026564, ENSMUSG00000034573, ENSMUSG00000019960	377	54	16021	4.72178	0.999985	0.573409	13.0681
SP_PIR_KEYWORDS	phosphoric monoester hydrolase	5	1.19904	0.00857847	ENSMUSG00000026395, ENSMUSG00000034573, ENSMUSG00000001348, ENSMUSG00000028399, ENSMUSG00000038871	383	38	17854	6.13371	0.948817	0.13198	11.0931
GOTERM_MF_FAT	GO:0008138~protein tyrosine/serine/threonine phosphatase activity	5	1.19904	0.00862102	ENSMUSG00000024190, ENSMUSG00000047205, ENSMUSG00000037887, ENSMUSG00000026564, ENSMUSG00000019960	286	38	13288	6.11336	0.985754	0.246795	11.6943
SP_PIR_KEYWORDS	protein phosphatase	8	1.91847	0.0147046	ENSMUSG00000024190, ENSMUSG00000047205, ENSMUSG00000037887, ENSMUSG00000026395, ENSMUSG00000034573, ENSMUSG00000019960, ENSMUSG00000048371, ENSMUSG00000028399	383	120	17854	3.10775	0.993969	0.184889	18.3046
GOTERM_MF_FAT	GO:0004721~phosphoprotein phosphatase activity	9	2.15827	0.0167589	ENSMUSG00000024190, ENSMUSG00000047205, ENSMUSG00000037887, ENSMUSG00000026395, ENSMUSG00000026564, ENSMUSG00000034573, ENSMUSG00000019960, ENSMUSG00000048371, ENSMUSG00000028399	286	152	13288	2.75101	0.999751	0.339606	21.554
INTERPRO	IPR008343:MAP kinase phosphatase	3	0.719424	0.0175233	ENSMUSG00000024190, ENSMUSG00000037887, ENSMUSG00000019960	372	10	17763	14.325	0.999998	0.466349	23.5762
BIOCARTA	m_dspPathway:Regulation of MAP Kinase Pathways Through Dual Specificity Phosphatases	3	0.719424	0.0430585	ENSMUSG00000024190, ENSMUSG00000037887, ENSMUSG00000019960	41	10	1171	8.56829	0.993937	0.993937	39.4764
UP_SEQ_FEATURE	domain:Rhodanese	3	0.719424	0.0471558	ENSMUSG00000024190, ENSMUSG00000037887, ENSMUSG00000019960	377	15	16021	8.4992	1	0.955648	54.5219
SP_PIR_KEYWORDS	tyrosine-specific phosphatase	3	0.719424	0.0673403	ENSMUSG00000026395, ENSMUSG00000034573, ENSMUSG00000028399	383	20	17854	6.99243	1	0.414027	61.3814
INTERPRO	IPR001763:Rhodanese-like	3	0.719424	0.0763933	ENSMUSG00000024190, ENSMUSG00000037887, ENSMUSG00000019960	372	22	17763	6.51136	1	0.825118	70.1399
SMART	SM00450:RHOD	3	0.719424	0.0952026	ENSMUSG00000024190, ENSMUSG00000037887, ENSMUSG00000019960	218	22	9131	5.71163	1	0.698966	69.9647
INTERPRO	IPR000242:Protein-tyrosine phosphatase, receptor/non-receptor type	3	0.719424	0.210943	ENSMUSG00000026395, ENSMUSG00000034573, ENSMUSG00000028399	372	41	17763	3.4939	1	0.95251	97.2766
SMART	SM00194:PTPc	3	0.719424	0.25464	ENSMUSG00000026395, ENSMUSG00000034573, ENSMUSG00000028399	218	41	9131	3.06478	1	0.840205	97.0792
Annotation Cluster 15	Enrichment Score: 1.8779927740462645
Category	Term	Count	%	PValue	Genes	List Total	Pop Hits	Pop Total	Fold Enrichment	Bonferroni	Benjamini	FDR
SP_PIR_KEYWORDS	gpi-anchor	9	2.15827	0.00522107	ENSMUSG00000046718, ENSMUSG00000055653, ENSMUSG00000043811, ENSMUSG00000047139, ENSMUSG00000052957, ENSMUSG00000027962, ENSMUSG00000029082, ENSMUSG00000022584, ENSMUSG00000063011	383	124	17854	3.38343	0.835688	0.106737	6.89492
UP_SEQ_FEATURE	propeptide:Removed in mature form	13	3.11751	0.0058953	ENSMUSG00000068747, ENSMUSG00000046718, ENSMUSG00000055653, ENSMUSG00000043811, ENSMUSG00000047139, ENSMUSG00000031972, ENSMUSG00000052957, ENSMUSG00000022584, ENSMUSG00000063011, ENSMUSG00000020684, ENSMUSG00000043004, ENSMUSG00000024338, ENSMUSG00000049892	377	220	16021	2.51113	0.999513	0.614583	9.19443
SP_PIR_KEYWORDS	lipoprotein	23	5.51559	0.00840294	ENSMUSG00000046718, ENSMUSG00000055653, ENSMUSG00000052957, ENSMUSG00000028269, ENSMUSG00000037754, ENSMUSG00000021567, ENSMUSG00000029082, ENSMUSG00000022584, ENSMUSG00000029359, ENSMUSG00000063011, ENSMUSG00000036437, ENSMUSG00000022797, ENSMUSG00000043004, ENSMUSG00000049892, ENSMUSG00000045092, ENSMUSG00000034936, ENSMUSG00000022372, ENSMUSG00000046841, ENSMUSG00000043811, ENSMUSG00000047139,…	383	589	17854	1.82033	0.945593	0.135465	10.878
GOTERM_CC_FAT	GO:0031225~anchored to membrane	10	2.39808	0.0394817	ENSMUSG00000046718, ENSMUSG00000055653, ENSMUSG00000043811, ENSMUSG00000047139, ENSMUSG00000052957, ENSMUSG00000027962, ENSMUSG00000037754, ENSMUSG00000029082, ENSMUSG00000022584, ENSMUSG00000063011	276	207	12504	2.18862	0.999975	0.356882	40.9908
UP_SEQ_FEATURE	lipid moiety-binding region:GPI-anchor amidated serine	5	1.19904	0.0398973	ENSMUSG00000046718, ENSMUSG00000043811, ENSMUSG00000052957, ENSMUSG00000029082, ENSMUSG00000063011	377	55	16021	3.86327	1	0.936982	48.5289
Annotation Cluster 16	Enrichment Score: 1.8445223932177257
Category	Term	Count	%	PValue	Genes	List Total	Pop Hits	Pop Total	Fold Enrichment	Bonferroni	Benjamini	FDR
GOTERM_BP_FAT	GO:0006955~immune response	26	6.23501	8.03433e-05	ENSMUSG00000020676, ENSMUSG00000028268, ENSMUSG00000028269, ENSMUSG00000028076, ENSMUSG00000031712, ENSMUSG00000026395, ENSMUSG00000079491, ENSMUSG00000022887, ENSMUSG00000036594, ENSMUSG00000049103, ENSMUSG00000024610, ENSMUSG00000001348, ENSMUSG00000073421, ENSMUSG00000021423, ENSMUSG00000004814, ENSMUSG00000035929, ENSMUSG00000024338, ENSMUSG00000060586, ENSMUSG00000036322, ENSMUSG00000078921,…	311	471	13588	2.41183	0.131448	0.027792	0.135931
GOTERM_BP_FAT	GO:0019882~antigen processing and presentation	10	2.39808	0.000160582	ENSMUSG00000036594, ENSMUSG00000036322, ENSMUSG00000035929, ENSMUSG00000024610, ENSMUSG00000028076, ENSMUSG00000076617, ENSMUSG00000073421, ENSMUSG00000024338, ENSMUSG00000060586, ENSMUSG00000079491, ENSMUSG00000060802	311	87	13588	5.02199	0.245488	0.0458623	0.271513
INTERPRO	IPR003597:Immunoglobulin C1-set	9	2.15827	0.000338525	ENSMUSG00000036594, ENSMUSG00000036322, ENSMUSG00000035929, ENSMUSG00000028076, ENSMUSG00000076617, ENSMUSG00000073421, ENSMUSG00000060586, ENSMUSG00000079491, ENSMUSG00000076609, ENSMUSG00000060802	372	83	17763	5.17771	0.223208	0.118642	0.513629
GOTERM_BP_FAT	GO:0019884~antigen processing and presentation of exogenous antigen	6	1.43885	0.000382031	ENSMUSG00000036594, ENSMUSG00000036322, ENSMUSG00000024610, ENSMUSG00000028076, ENSMUSG00000073421, ENSMUSG00000060586, ENSMUSG00000060802	311	28	13588	9.36243	0.488399	0.0717627	0.644802
SMART	SM00407:IGc1	9	2.15827	0.000763298	ENSMUSG00000036594, ENSMUSG00000036322, ENSMUSG00000035929, ENSMUSG00000028076, ENSMUSG00000076617, ENSMUSG00000073421, ENSMUSG00000060586, ENSMUSG00000079491, ENSMUSG00000076609, ENSMUSG00000060802	218	83	9131	4.54178	0.112299	0.057821	0.913835
GOTERM_CC_FAT	GO:0042611~MHC protein complex	7	1.67866	0.000933321	ENSMUSG00000036594, ENSMUSG00000036322, ENSMUSG00000035929, ENSMUSG00000028076, ENSMUSG00000073421, ENSMUSG00000060586, ENSMUSG00000079491, ENSMUSG00000060802	276	52	12504	6.09866	0.217748	0.0202569	1.21526
SP_PIR_KEYWORDS	mhc ii	4	0.959233	0.0014111	ENSMUSG00000036594, ENSMUSG00000036322, ENSMUSG00000028076, ENSMUSG00000073421, ENSMUSG00000060586	383	11	17854	16.9513	0.38564	0.0433221	1.90871
GOTERM_BP_FAT	GO:0002478~antigen processing and presentation of exogenous peptide antigen	5	1.19904	0.0016699	ENSMUSG00000036594, ENSMUSG00000036322, ENSMUSG00000024610, ENSMUSG00000073421, ENSMUSG00000060586, ENSMUSG00000060802	311	23	13588	9.49811	0.946681	0.167412	2.7898
SP_PIR_KEYWORDS	immune response	12	2.8777	0.00204701	ENSMUSG00000036594, ENSMUSG00000022887, ENSMUSG00000021423, ENSMUSG00000036322, ENSMUSG00000024610, ENSMUSG00000028076, ENSMUSG00000000732, ENSMUSG00000073421, ENSMUSG00000024338, ENSMUSG00000037321, ENSMUSG00000024164, ENSMUSG00000060586, ENSMUSG00000060802	383	184	17854	3.04019	0.50685	0.05721	2.75778
INTERPRO	IPR003006:Immunoglobulin/major histocompatibility complex, conserved site	8	1.91847	0.00445882	ENSMUSG00000036594, ENSMUSG00000036322, ENSMUSG00000035929, ENSMUSG00000076617, ENSMUSG00000073421, ENSMUSG00000060586, ENSMUSG00000079491, ENSMUSG00000076609, ENSMUSG00000060802	372	98	17763	3.89796	0.96434	0.226199	6.57079
[truncated: 1,224 more rows]

## Sheet: Sham+AT vs Sham+Sol
	logFC	logCPM	LR	PValue	FDR
ENSMUSG00000030046	6.31796	4.81744	13.7947	0.000203916	0.0141288
[truncated: 592 more rows]

## Sheet: Sham+AT vs Sham+Sol GO Terms
DAVID
[truncated: 300 more rows]

## Sheet: Sham+AT vs Sham+Sol Clusters
Annotation Cluster 1	Enrichment Score: 3.9238802153868506													**The first SP key word term to come up was used. If none are present the first GO BP term was used.
[truncated: 1,689 more rows]
