# Supplementary material for: Heart Failure and MEF2 Transcriptome Dynamics in Response to β-Blockers
Source: Sci Rep. 2017 Jun 30;7:4476. doi: 10.1038/s41598-017-04762-x (PMC5493616; doi:10.1038/s41598-017-04762-x)
Supplement: Supplementary file 3 — Dara set 2 [file 41598_2017_4762_MOESM3_ESM.xlsx]

## Sheet: DE lncRNA
		Refseq or ensembl	Other Alias	Name		Refseq or ensembl	Other Alias	Name
	upregulated				downregulated
TAC+Sol vs Sham+Sol	n414124	-	NONMMUT313129	-	n412548	-	NONMMUT055892; NONMMUT292776	-
	n202963	-	NONMMUT225116; NONMMUT013458	-	n344137	-	-	-
					n424047	AY248756	NONMMUT029667; NONMMUT250425	MSUR1
					n413554	AL627077.2	NONMMUT050512; NONMMUT284543	-
Sham+AT vs Sham+Sol	n412420	ENSMUST00000137000	NONMMUT059705; NONMMUG037090	-	n4341	NR_001460.1	NONMMUT046978; NONMMUT282206	Rmrp
	n198050	-	NONMMUT032487; NONMMUG020007	-	n5782	NR_002905; ENSMUST00000083715	NONMMUT031956	-
	n414124	-	NONMMUT068696; NONMMUG042531	-	n413554	AL627077.2	NONMMUT050512; NONMMUT284543	-
	n417375	-	NONMMUT010817; NONMMUG006820	-	n412548	-	NONMMUT055892; NONMMUT292776	-
	n413004	ENSMUST00000151136	NONMMUT029383; NONMMUG018156	-	n423064	-	NONMMUT009117; NONMMUT215876	-
	n420446	ENSMUST00000180219	NONMMUT046886; NONMMUT282173	Gm12407	n344137	-	-	-
	n413921	NR_003363	-	Gm6548	n423639	-	NONMMUT045652; NONMMUT273772	AC136729.1
	n419655	-	NONMMUT037053; NONMMUG022815	-	n411866	NR_040409	NONMMUT044296; NONMMUT276132	Gm15441
	n414442	NR_028056	-	Rit1;RIBB	n417921	-	NONMMUT017881; NONMMUT232017	-
	n414430	NR_027985	NONMMUT042218; NONMMUG026146	-	n417495	-	NONMMUT012889; NONMMUT221507	Gm11730
	n417348	-	NONMMUT009844; NONMMUG006171	-	n424047	AY248756	NONMMUT029667; NONMMUT250425	MSUR1
	n414516	NR_028316	-	Mdp1	n413865	-	-	-
					n416873	ENSMUST00000097531	NONMMUT003236	-
					n414552	NR_028420	-	Zfp809
					n343870	-	NONMMUT045003; NONMMUT276752	-
					n200540	-	NONMMUT017796; NONMMUT231979	-
					n414346	-	-	-
					n418717	-	NONMMUT025414; NONMMUT244212	-
TAC+AT vs Sham+Sol	n414124	-	NONMMUT068696; NONMMUG042531	-	n423064	-	NONMMUT009117; NONMMUT215876	-
	n414385	NR_027919	NONMMUT039551; NONMMUG024463	-	n416300	NR_040412	NONMMUT044564; NONMMUT272889	Gm15471
	n413717	ENSMUST00000181323	NONMMUT014804; NONMMUG009392	Gm26669-201	n411866	NR_040409	NONMMUT044296; NONMMUT276132	Gm15441
					n412355	NR_040412	NONMMUT039005; NONMMUT272889	Gm15471
					n417495	-	NONMMUT012889; NONMMUT221507	Gm11730
					n424047	AY248756	NONMMUT029667; NONMMUT250425	MSUR1
					n413997	-	-	-
TAC+AT vs TAB+Sol	n413554	AL627077.2	NONMMUT050512; NONMMUT284543	-	n415387	NR_033577	-	Gm8221
	n413981	NR_003964	-	Tubb2a-ps2	n421307	-	-	-
	n421349	-	NONMMUT057646; NONMMUG035795	-	n202963	NONMMUT225116; NONMMUT013458		-
					n412621	NR_045477	NONMMUT011873; NONMMUT220916	1700003D09Rik
					n343866	-	NONMMUT044875; NONMMUT276588	-
					n420446	ENSMUST00000180219	NONMMUT046886; NONMMUT282173	Gm12407
					n411801		NONMMUT013861; NONMMUG008767	-
					n414001	NR_004446	-	H2-K2
					n411866	NR_040409	NONMMUT044296; NONMMUT276132	Gm15441
TAC+AT vs Sham+AT	n327801	ENSMUST00000083949	NONMMUT039461; NONMMUG024392	Gm22865-201	n417761	-	-	-
	n5782	NR_002905; ENSMUST00000083715	NONMMUT031956	-	n415387	NR_033577	-	Gm8221
	n413554	AL627077.2	NONMMUT050512; NONMMUT284543	-	n412081	ENSMUST00000181070	NONMMUT045029; NONMMUG027785	-
	n417351	-	NONMMUT009950; NONMMUG006241	-	n421307	-	-	-
	n343470	-	NONMMUT051842	-	n198050
	n416331	-	-	-	n412621	NR_045477; ENSMUST00000141929	NONMMUT011873; NONMMUT220916	1700003D09Rik
	n414390	-	-	-	n420446	ENSMUST00000180219	NONMMUT046886; NONMMUT282173	Gm12407
	n343773	-	-	-	n196959	-	NONMMUT051328; NONMMUG031828	-
	n419891	-	NONMMUT038633; NONMMUG023855	-	n417949	NR_045293	NONMMUT018226; NONMMUG011384	-
	n412548	-	NONMMUT055892; NONMMUT292776	-	n419655	-	NONMMUT037053; NONMMUG022815	-
	n421113	ENSMUST00000153130	NONMMUT055201; NONMMUG034272	-	n413921	NR_003363	-	Gm6548
	n416873	ENSMUST00000097531	NONMMUT003236; NONMMUG002102	Gm5532	n412437		NONMMUT043237; NONMMUG026697	-
	n415420	-	-	-	n204148	-	NONMMUT059852; NONMMUG037169	-
	n1548	-	NONMMUT024891; NONMMUG015402	-	n415636	NR_036456	NONMMUT045035; NONMMUG027788	-
	n418000	-	NONMMUT019331; NONMMUG011982	-	n417375	-	NONMMUT010817; NONMMUG006820	-
	n415332	NR_033520	-	Tmem181b-ps	n413997	-	-	-
	n423690	-	NONMMUT051064; NONMMUG031634	-	n344066	-	NONMMUT025138; NONMMUG015560	-
	n343027	-	NONMMUT061056; NONMMUG037922	-	n414442	NR_028056	-	Rit1;RIBB
	n344142	-	-	-	n198281	-	NONMMUT061976; NONMMUG038290	-
	n413857	NR_002862	NONMMUT021886; NONMMUG013586	-	n344296	-	NONMMUT065374; NONMMUG040423	-
					n344179	-	-	-
					n414001	NR_004446	-	H2-K2
					n418767	-	NONMMUT027030; NONMMUG016763	-
					n417109	-	NONMMUT006482; NONMMUG004174	-
					n419696	-	NONMMUT038427; NONMMUG023748	-
					n411800	-	NONMMUT045070; NONMMUG027814	-
					n415657	-	NONMMUT043650; NONMMUG026976	-
					n415447	NR_033639	-	Rps19-ps3
					n413820	-	NONMMUT021663; NONMMUG013461	-
					n418854	-	NONMMUT028418; NONMMUG017591	-
					n414695	NR_029471	-	Rps15a-ps6
					n201132	-	NONMMUT022236; NONMMUG013742	-
					n413466	-	NONMMUT014968; NONMMUG009496	-
					n414457	-	-	-
					n413492	-	NONMMUT004044; NONMMUG002616	-

## Sheet: most abundant lncRNA
	lncRNA	FPKM
TAC+AT	n413706	27293
	n415312	16946
	n413977	12207
	n413824	9255
	n413921	8064
TAC+Sol	n413706	21174
	n415312	14699
	n413921	10332
	n413977	10298
	n413824	8628
Sham+AT	n413706	30943
	n413921	17862
	n415312	13967
	n413977	10777
	n413820	9807
Sham+Sol	n413706	22299
	n415312	15459
	n413977	10293
	n413824	9618
	n424047	9019

## Sheet: FPKM
	TAC+AT	TAC+AT	TAC+AT	TAC+Sol	TAC+Sol	TAC+Sol	Sham+AT	Sham+AT	Sham+AT	Sham+Sol	Sham+Sol	Sham+Sol
	1B	1E	1F	2C	2D	2E	3A	3B	3D	4C	4D	4E
lncRNA ID	FPKM	FPKM	FPKM	FPKM	FPKM	FPKM	FPKM	FPKM	FPKM	FPKM	FPKM	FPKM
nt124	4.05	10.84	4.4	7.48	8.92	6.63	8.03	6.44	26.69	14.46	5.38	0
nt1401	0	0.04	0	0.08	0.04	0	0	0.09	0.05	0	0	0
nt1433	0	2.13	5.2	0	2.1	0	0	0	0	0	2.12	0
nt1461	0	0	0	0	1.9	0	0	0	0	1.54	0	0
nt1547	118.23	121.8	130.1	111.69	101.95	122.47	121.4	136.75	122.07	113.98	122.84	112.05
nt1548	95.13	91.77	90.68	86.38	101.88	48.93	49.47	51.13	67.95	66.46	74.54	64.6
nt1552	1290.1	1185.82	1031.08	1156.98	1012.93	1253.35	1374.6	1340.09	1233.2	1284.53	1216.97	1146.38
nt1572	0	0	0	0	0	0	0	0	0	0	0	0
nt1597	220.25	225.9	253.33	267.16	198.12	117.58	159.08	170.95	179.88	170.04	140.51	158.95
nt1606	15.48	19.32	20.33	17.46	25.6	23.33	8.8	15.42	16.82	12.96	20.26	19.08
nt177784	0.64	0.85	0.14	0.88	0.43	0.52	0.86	0.85	0.44	0.57	0.43	0.26
nt178087	0	0	0.08	0.07	0	0	0	0	0	0	0	0.12
nt178090	19.76	19.44	14.97	18.55	14.98	17.45	16.97	12.89	17.17	13.63	14.73	10.58
nt196423	2.65	6.73	1.93	4.49	5.49	5.29	2.93	8.97	1.46	3.48	4.33	5.43
nt196820	0	0.08	0	0	0.23	0	0	0	0.09	0	0	0.14
nt196959	53.67	103.57	50.9	101.23	83.12	182.41	127.65	178.2	361.96	74.51	135.27	101.47
nt197176	2.06	3.7	3.75	3.18	3.05	1.5	4.56	2.93	6.82	5.41	3.06	5.06
nt197220	50.52	50.63	46.6	55.52	52.54	44.34	33.02	33.66	48.01	36.01	47.16	36.69
nt197361	4.72	4.91	2.99	8.27	3.54	3.52	2.64	5.32	7.14	4.63	3.11	2.45
nt197704	2.13	1.15	0.93	1.18	2.27	2.32	1.13	1.82	0.94	1.22	1.52	2.1
nt197863	16.79	21.3	9.52	23.88	19.75	19.58	27.53	22.8	19.24	23.34	21.69	20.93
nt198050	8.29	6.57	3.2	3.16	8.23	1.06	31.1	27.12	9.16	3.49	8.71	5.6
nt198085	104.02	137.6	99.09	117.93	124.93	91.66	109.27	97.41	124.33	100.13	117.36	105.93
nt198281	110.2	189.9	138.45	132.63	193.77	111.23	233.67	266.24	135.4	113.03	178.32	179.14
nt198407	0	0	0	0	0	0	0	0	0	0	0	0
nt198586	95.5	84.6	72.15	81.51	76.39	94.61	73.86	105.17	111	91.76	115.19	74.08
nt199270	45.73	42.45	36.75	39.86	30.8	28.07	30.72	20.79	30.77	26.35	19.23	22.4
nt199619	2.96	1.6	1.94	4.11	5	2.9	0.79	0.32	3.27	4.88	3.97	0.97
nt199651	14.17	22.98	19.49	17.75	22.34	16.94	20.65	23.47	22.22	15.72	22.45	19.86
nt199721	47.83	61.37	59.78	47.01	45.17	60.53	55.64	56.23	67.97	37.95	70.6	64.81
nt199789	0	0.62	0	0.32	0.41	1.87	0	0.74	1.52	0	0.31	0.28
nt200115	179.72	250.26	194.78	237.28	230.24	273.46	187.36	239.65	319.68	175.62	263.95	238.94
nt200325	86.02	85.45	58.43	88.8	67.96	62.33	80.85	66.07	81.14	68.96	68.31	50.6
nt200540	197.62	185.56	173.91	204.49	256.46	234.78	105.7	148.08	197.91	193.26	257.41	255.91
nt200643	385.91	397.9	336.13	369.04	364.95	313.93	344.24	314.08	363.3	349.5	363.2	309.09
nt200670	403.05	366.91	343	406.26	338.73	305.36	380.62	315.39	390.86	367.43	290.39	248.84
nt200763	389.24	411.16	358.38	345.9	435.92	351.12	355.91	405.99	424.06	311.53	375.99	368.24
nt200794	0	0	0	0	0	0	0	0	0	0	0	0
nt201097	6.7	32.63	1.83	39.77	12.92	38.06	14.49	12.87	77.82	8	29.73	13.3
nt201132	3980.28	4757.27	3991.97	4421.65	3931.61	4163.55	5661.48	5679.92	4637.81	4451.86	4296.36	4062.8
nt201250	0.12	0.6	0.08	0.31	0.14	2.37	0.05	0.55	2.25	0.09	1.3	0.15
nt201570	10.94	11.89	12.51	10.96	14.28	12.16	6.78	7.56	12.83	5.17	11.31	7.3
nt201604	154.01	200.82	172.43	179.39	188.53	166.3	197.28	174.34	200.82	162.75	191.86	175.15
nt201855	162.39	173	197.04	134.88	175.59	163.52	127.27	163.03	180.8	144.89	145.2	195.73
nt202040	0	0	0	0	0	0	0	0	0.84	0	0	0
nt202129	508.8	556.77	541.13	450.19	456.95	500.36	444.12	593.79	534.46	522.12	591.26	666.59
nt202374	84.88	81.41	85.49	95.24	108.21	104.85	75.72	81.07	109.25	83.79	89.81	100.48
nt202494	0	0	0	2.22	0	0	0	0	2.64	0	2.12	0
nt202698	1.56	1.39	0	1.44	4.82	5.08	0	0.83	0.86	1.67	0	1.27
nt202873	74.6	94.33	74.77	83.69	108.48	86.61	56.01	88.17	93.82	60.42	128.66	92.63
nt202960	89.93	112.83	83.11	122.9	118.5	56.3	79.82	128.17	113.82	103.88	116.88	109.54
nt202963	2.65	3.44	0.32	15.27	14.17	11.9	5.49	2.21	28.37	0.85	7.91	3.15
nt203095	0	0	0	0	0	0	0	0	0	0	0.33	0.31
nt203262	204.44	203.06	208.23	231.09	262.13	236.06	200.8	231.24	216.23	190.01	256.7	227.72
nt203265	53.79	52.68	43.2	46.88	58.13	45.13	63.2	85.18	62.1	65.08	85.44	57.71
nt203445	114.6	142.2	113.81	167.96	160.28	134.69	120.3	128.78	141.81	137.64	173.51	138.88
nt203574	4.38	5.28	3.53	6.75	3.16	2.88	2.92	2.69	2.98	4.24	3.21	2.73
nt203641	40.19	31.12	29.31	26.87	44.21	19.57	42.67	42.03	40.51	38.99	22.77	23.92
nt203966	0.21	0.19	0.46	0.19	0	0.23	0	0.67	1.15	0.6	1.12	0.34
nt204087	44.61	59.75	43.75	59.77	54.49	95.27	42.57	54.09	73.17	51.39	84.64	63.42
nt204148	74.74	165.03	31.28	120.94	141.3	163.38	172.43	247.52	151.97	70.76	148.52	150.98
nt204289	201.06	253.86	202.39	280.37	220.58	378.41	219.41	270.78	438.95	206.4	330.61	220.82
nt204290	4.03	3.3	4.82	6.79	6.2	5.6	3.9	4.32	3.65	4.99	6.23	4.1
nt204442	34.85	58.33	38.9	47.05	37.13	49.89	44.29	47.72	61.17	43.32	50.93	51.4
nt204563	398.81	379.52	441.55	368.29	358.48	354.03	391.05	382.61	364.42	340.17	360.36	335.33
nt204593	46.25	61.9	37.73	53.24	45.14	52.64	66.87	61.3	64.92	43.45	47.23	53.52
nt204872	159.91	157.14	144.85	156.48	164.2	150.09	157.1	177.58	150.84	151.29	179.15	149.64
nt205143	2.12	2.38	4.06	2.46	2.36	2.89	1.41	1.7	4.13	2.66	0.47	1.31
nt2130	0	0	0	0	0	0	0	0	0	0	0	0
nt2204	0	0	0	0	0	0	0	0	0	0	0	0
nt267831	32.26	38.95	35.07	35.89	45.8	37	23.34	34.53	34.01	35.4	47.97	39.27
nt327801	4.92	2.19	2.67	0	2.16	0	0	0	0	5.27	0	2.01
nt342939	1.66	2.61	2.5	0.96	1.11	0.9	1.1	0.44	0.69	1.63	0.74	1.19
nt342948	0.31	0.34	0.08	0.64	0.27	0.08	0.1	0.41	0.25	0.16	0.55	0.25
nt342949	0.08	0.1	0.04	0.02	0.04	0.03	0.04	0.05	0.03	0.06	0.06	0.06
nt342974	0.31	0.19	0.23	0.34	0.56	0.4	0.42	0.06	0.46	0.19	0.51	0.17
nt342977	0.29	0.44	0.34	0.57	0.48	0.25	0.41	0.42	0.23	0.31	0.28	0.68
nt342983	0	0	0	0.64	0	0	0	0.49	0	0	0.21	0
nt343013	1.34	2.77	2.33	3.26	4.19	1.89	1.04	1.56	1.49	1.16	1.81	2.07
nt343021	1.21	0.87	0.79	0	1.72	0.79	0.73	1.3	1.61	0.52	1.08	0.86
nt343026	195.74	201.62	197.06	193.9	181.37	159.81	167.84	140.42	183.44	156.62	140.12	164.34
nt343027	48.51	50.2	44.19	48.3	39.61	37.23	29.43	28.88	34.52	35.69	30.73	31.25
nt343039	0.28	0.68	0	0.7	0.72	0.51	0.38	0.61	0.52	0.27	0.42	0.39
nt343061	0	0	0	0	0	0	0	0	0	0	0	0
nt343077	0.85	0.86	0.44	0.77	1.74	0.96	0.59	0.75	0.65	0.4	1.15	0.81
nt343079	102.95	98.55	118.17	98.83	137.99	80.61	96.13	120.78	131.05	89.8	125.61	114.8
nt343086	31.12	38	30.62	36.5	44.27	55.52	33.12	38.44	39.52	37.74	43.06	38.33
nt343119	0.32	0	0	0	0	0	0.43	0	0.36	0	0.29	0
nt343167	0.74	0.67	0.61	1.55	0.66	1.01	1.73	0.4	1.03	0.53	0.33	0.15
nt343170	0.4	0.43	0.44	0.39	0.41	0.46	0.16	0.28	0.22	0.24	0.31	0.25
nt343179	10.58	16.09	14.35	16.53	16.03	15.58	18.25	15.02	19.36	11.15	14.55	11.99
nt343182	15.29	18.41	12.95	20.04	22.12	19.75	14.93	19.37	22.98	17.98	16.64	16.87
nt343185	5.15	5.09	3.94	3.81	4.12	2.25	4.79	4.96	6.83	2.21	4.6	2.11
nt343186	0	0	0	0	0	0	0	0	0	0	0	0
nt343188	28.16	57.39	34.96	33.67	60.74	33.41	25.2	34.64	35.63	20.83	40.63	33.29
nt343189	0.18	0.07	0.18	0.15	0.63	0.3	0.05	0.12	0.24	0.08	0.23	0.17
nt343196	0.19	0.17	0	0.17	0.34	0.21	0	0.2	0.42	0.2	0.34	0.08
nt343197	0.78	0.7	0.43	1.08	0	0	0	0.42	0.43	0.84	0.7	0.32
nt343202	0.05	0	0.06	0.15	0.15	0	0.07	0.18	0.42	0.04	0.1	0.09
nt343203	0.94	1.63	0.82	1.03	2.3	1.36	1.4	1.91	1.95	0.98	1.1	1.51
nt343205	26.96	30.16	24.3	29.5	28.74	29.27	42.88	41.51	26.99	28.23	33.79	28.18
nt343210	0	0	0.65	0	0	0.32	0	0.32	0.98	0.42	0.26	0
nt343211	0.55	1.48	0.4	0.84	0.65	1.99	1.7	1.96	1.62	1.31	1.43	2.1
nt343212	19.42	19.79	15.94	19.16	22.76	16.24	37.89	24.63	19.69	26.22	20.85	18.34
nt343214	14.25	19.88	14.01	15.55	19.94	13.33	15.87	12.16	16.41	9.8	14.06	11.19
nt343216	3.7	2.27	3.75	4.19	3.3	4.54	4.31	3.78	6.35	4.98	3.99	3.42
nt343217	10.05	13.33	10.43	7.59	13.67	3.47	5.64	3.69	4.98	4.93	7.82	8.05
nt343219	16.91	38.85	31.35	42.81	69.92	45.26	31.19	48.19	25.47	47.72	21.53	48.79
nt343221	0	0.36	0.15	0.25	0.12	0.29	0	0.14	1.33	0.19	0.84	0.33
nt343222	11.03	11.51	6.94	14.33	9.09	10.23	7.34	9.51	7.93	7.83	6.42	9.61
nt343224	3.42	1.86	2.38	2.77	4.14	3.15	1.51	2.11	3.33	1.48	2.22	3.57
nt343226	1.11	0.73	0.89	0.66	1.08	0.22	0.27	0.65	1.35	1.18	0.45	0.83
nt343228	2.11	2.3	2.01	2.14	2.28	2.54	1.77	2.2	2.52	2.63	2.37	2.27
nt343230	1.21	3.93	2.39	3.37	3.24	5.82	0.32	3.38	5.64	1.91	6.08	2.99
nt343242	18.1	16.28	11.15	20.67	23.06	18.51	12.42	15.47	14.08	16.83	16.2	16.26
nt343243	0.47	0.19	0.51	0.24	0.46	0.11	0.69	0.28	0.29	0.19	0.6	1.16
nt343250	22.03	35.09	21.59	22.78	30.39	34.4	23.09	28.08	31.04	30.65	38.53	26.34
nt343253	0.82	0.84	0.77	0.38	0.52	0.76	0.23	0.63	1.1	0.42	0.94	0.48
nt343259	12.03	12.93	10.48	12.97	13.26	11.85	13.65	14.49	12.68	12.06	13	13.53
nt343260	1.99	2.25	1.69	1.56	2.37	1.09	1.33	1.97	1.29	1.52	2.09	2.19
nt343261	2.1	1.35	1.64	1.66	1.33	2.62	1.6	2.57	1.33	0.64	1.61	0.98
nt343262	20.01	28.76	24.74	29.61	25.81	29.43	23.7	26.79	23.76	29.29	27.48	25.19
nt343271	1.27	0.91	1.67	0.94	2.03	0.82	1.69	1.36	1.4	0.91	1.14	1.46
nt343273	1.04	1.6	0.94	1.87	2.16	1.14	1.47	1.78	2.11	1.8	1.6	1.78
nt343275	0	0	0	0	0	0	0	0	0	0	0	0
nt343284	1.61	2.36	1.77	2.61	2.34	5.73	2.82	4.01	3.35	3.26	4.44	2.49
nt343286	1.11	1.98	1.81	0.51	1.96	2.41	1.47	3.55	1.83	2.77	1.48	0.45
nt343298	22.3	25.71	23.85	31.08	48.51	26.32	19.52	25.96	26.92	23.32	38.3	25.58
nt343308	0	0.2	0	0.21	0.4	0.49	0	0	0	0	0	0.18
nt343314	67.69	94.74	69.3	86.6	69.07	76.64	86.34	94.14	99.82	82.46	87.2	52.95
nt343321	1.19	0.36	0.43	0.73	0.7	1.73	0	0	2.19	1.7	1.77	1.62
nt343324	0.29	0.52	0	0.27	0	0.31	0	0.31	0	0	0.52	0.47
nt343326	1.96	3.26	2.44	1.73	2.38	2.14	1.99	1.82	2.47	1.49	1.76	2.64
nt343329	0	0	0	0	0.12	0	0.18	0	0	0	0	0
nt343330	23.69	23.61	17.88	29.89	35.56	22.81	25.03	17.75	24.67	19.52	23.13	20.15
nt343333	9.49	8.18	9.52	10.83	9.15	7.7	6.49	5.67	8.86	7.2	7.37	5.98
nt343337	0.38	0.34	0.28	0.21	0	0.28	0	0.41	0	0.27	0.23	0.11
nt343338	0	0	0	0.16	0.3	0	0	0	0.19	0	0.15	0
nt343341	19.33	19.81	17.76	20.5	28.37	24.18	9.31	10.06	22.56	11.3	23.06	17.24
nt343350	8.25	10.75	9.35	7.9	10.13	6.52	8.71	12.51	11.96	4.08	8.66	10.52
nt343353	3.4	2.8	2.27	3.35	4.22	3.63	1.77	2.7	3.12	1.59	2.99	2.19
nt343354	0.39	1.4	0.85	2.16	2.42	1.7	0.52	0.42	0.86	1.11	1.04	0.64
nt343366	0.32	0.87	0	2.4	1.73	1.41	1.29	0.69	1.79	0.23	0.29	1.6
nt343369	2.45	2.53	0.94	2.15	1.74	1.6	1.3	1.05	3.52	1.32	2.3	1.21
nt343370	4.02	2.99	3.45	3.42	5.14	3.24	2.56	1.88	2.71	0.88	3.29	2.87
nt343371	1.25	1	1.12	1.15	1.11	1.24	1.06	1.83	1	1.87	2.33	1.77
nt343381	0	0	0	0	0	0	0	0	0	0	0	0
nt343383	0.03	0.08	0.07	0.1	0.04	0.06	0.08	0.05	0.08	0.06	0.09	0.1
nt343393	4.72	7.18	0.32	9.7	3.69	14.34	1.77	5.55	16.84	3.71	11.91	4.49
nt343413	0.3	0.32	0.33	0.28	0.44	0.25	0.15	0.12	0.29	0.18	0.14	0.22
nt343419	0.91	2.45	2.49	4.21	2.83	4.96	0.6	6.33	2.51	1.3	1.62	3.73
nt343426	0	0.36	0	0	0.71	0	0	0	0	0.29	0.72	0.33
nt343427	3.31	11.02	5.68	5.24	5.45	2.57	5.02	9.09	2.61	1.01	5.9	2.32
nt343431	1.03	1.57	1.05	1.47	1.79	1.29	1.48	0.99	2.59	0.82	1.36	0.85
nt343434	0	0	0	0	0	0	0	0	0	0	0	0
nt343435	47.81	60.88	59.4	51.55	37.47	42.62	42.35	41.46	51.27	44.24	52.46	51.93
nt343437	1.07	2.35	2.43	2.49	2.41	1.98	0.88	0.98	1.42	2.07	1.18	1.68
nt343438	2.29	1.24	1.88	3.6	3.16	2.12	1.68	2.09	2.53	1.15	3.49	1.41
nt343440	4.57	4.89	5.7	4.57	7.34	6.44	2.1	4.21	5.16	3.71	6.24	5.48
nt343444	21.02	21.37	22.9	18.67	19.14	15.45	17.25	14.73	21.08	16.02	16.18	17.68
nt343446	256.4	280.84	312.82	307.18	277.07	256.95	285.66	235.54	293.32	319.29	258.28	251.36
nt343452	0	0	0	0.1	0.1	0	0.29	0	0.12	0.08	0	0
nt343453	8.36	8.72	12.9	11.6	11.85	9.53	9.61	10.19	7.99	9.81	10.89	8.28
nt343460	1.04	0.6	0.62	0.97	1.02	0.31	0.38	0.41	0.53	0.27	0.77	0.47
nt343465	16.66	16.88	14.01	15.8	10.63	10.71	14.19	18.74	15.1	15.3	11.45	7.71
nt343467	15.21	13.7	12.06	13.25	10.06	11.55	11.34	9.14	15.86	11.41	8.5	6.83
nt343468	6.19	8.58	7.87	9.97	14.02	11.35	5.77	7.18	11.79	6.84	8.77	8.04
nt343470	41.27	46.44	25.53	44.2	19.01	32.1	12.97	8.96	45.49	19.86	30.23	12.84
nt343483	9.1	7.96	7.2	5.15	10.13	14.9	4.38	7.32	7.83	2.9	8.6	15.37
nt343484	0.21	0.13	0.16	0.26	0.25	0.46	0.19	0.61	0.47	0.26	0.19	0.35
nt343485	0	0.93	0	0.64	0.31	0.38	0	0	0	0.25	0	0.28
nt343493	11.92	14.68	14.72	13.18	15.15	13.46	16.06	16.77	13.66	17.2	13.15	11.38
nt343496	0.38	0.53	0.48	0.43	0.47	0.41	0.46	0.55	0.57	0.34	0.35	0.29
nt343507	0	0	0	0	0	0	0	0	0	0	0	0
nt343508	0.29	1.82	0.95	1.07	2.06	1.89	1.54	0.62	2.24	1.04	2.84	0.71
nt343513	1.44	0	0	0.38	0.91	0.9	0.82	0.22	0.23	0.59	1.29	0.34
nt343515	78.86	88.91	82.55	81.63	93.39	87.59	73.75	91.9	101.33	77.16	96.98	87.05
nt343525	35.68	34.68	43.99	36.38	47.38	28.74	29.87	43.36	48.52	33.73	42.96	38.69
nt343527	1.23	0.73	1.53	1.93	0.83	0.76	0.46	1.24	0.51	1.07	0.62	0.86
nt343528	0	0	0	0	0	0	0	0	0	0	0	0
nt343529	3.72	3.53	3.28	4.25	3.63	1.88	2.9	2.96	3.15	2.21	2.4	2.16
nt343530	0	0.9	0	0.46	0.89	0	0	0	0	0	0	1.23
nt343531	5.12	0.98	1.2	1.36	1.95	0.4	0	0.39	1.22	1.05	0.66	0.6
nt343532	0.72	0.22	0.53	0	0.21	0.26	0	0	0.27	0	0.22	0
nt343533	0	0	0	0	0.27	0	0	0	0	0	0.82	0
nt343534	0.57	0.92	0.42	1.18	1.13	0.82	0.42	0.55	0.28	0.59	0.51	0.84
nt343538	7.29	4.86	5.32	5.75	4.81	1.77	2.88	1.45	3.89	2.13	2.66	2
nt343548	0.9	1.81	0.76	1.86	2.55	1.56	1.06	1.2	1	0.91	2.66	2.09
nt343549	17.81	17.37	14.87	21.22	18.27	21.07	15.66	19.41	17.36	14.06	22.15	18.59
nt343550	14.95	13.17	11.06	16.11	12.36	12.12	13.1	8.93	15.32	13.02	12.74	10.16
nt343566	2.87	3.13	3.09	2.48	2.61	2.64	2.66	2.74	2.92	2.9	2.66	2.53
nt343569	1.63	3.67	1.79	4.03	1.94	3.86	2.17	0.88	3.01	1.37	3.66	2.46
nt343576	0	0.21	0	0.21	0	0	0.31	0	0	0	0	0
nt343589	398.75	328.25	262.4	403.59	230.34	225.84	261.75	126.37	242.63	294.44	200.21	146.7
nt343594	0	0	0	0	0.46	0	0	0	0.57	0	0.92	0.42
nt343599	9.03	10.26	7.07	10.95	3.83	5.87	6.3	7.88	11.31	9.1	9.64	6.01
nt343604	2.16	1.3	1.32	1.78	1.71	2.1	1.92	2.32	1.86	1.55	0.86	1.38
nt343606	0.2	0	0.34	0.1	0.18	0.22	0.14	0.22	0	0.07	0	0.34
nt343609	2.31	2.17	2.57	5.8	6.61	5.63	1.88	2.54	3.97	2.03	4.71	5.28
nt343610	3.11	2.15	1.31	1.99	2.77	1.3	0.95	2.05	1.06	1.03	1.07	1.37
nt343611	0.29	0.2	0.17	0.27	0.26	0.42	0.18	0.19	0.25	0.26	0.46	0.33
nt343613	3.31	3.63	2.9	3.6	1.8	2.2	1.86	1.86	2.55	2.34	1.85	2.21
nt343618	0.29	0.3	0.17	0.26	0.39	0.36	0.21	0.25	0.36	0.13	0.19	0.39
nt343620	0	0	1.48	0	0	0	0	0.96	0	0.97	0	0.37
nt343625	9.89	6.66	5.98	6.33	6.12	6.46	2.59	4.87	6.76	2.25	4.89	3.8
nt343626	0	0	0	0	0	0	0	0	0	0	0	0
nt343632	0.84	0.38	0.77	1.04	0.5	0.92	1.68	1.05	1.09	0.9	0.75	0.23
nt343636	0.22	0.49	0.21	0.31	0.33	0.37	0.24	0.32	0.14	0.18	0.24	0.51
nt343638	0.07	0.03	0	0.07	0.1	0.08	0.05	0.04	0.04	0.05	0.03	0.12
nt343641	0.4	0.68	0.48	0.7	0.55	0.43	0.34	0.38	0.44	0.52	0.61	0.4
nt343650	3.49	5.38	5.18	6.68	8.43	4.08	4.31	5.88	6.89	3.04	9.82	6.34
nt343652	0.42	0	0.06	0.05	0.33	0.4	0.28	0.17	0	0.15	0.33	0.13
nt343654	0.16	0.09	0.26	0.36	0.28	0	0.1	0	0.09	0.11	0.14	0.19
nt343655	0.24	0.18	0.05	0.22	0.13	0.14	0.23	0.14	0.15	0.17	0.1	0.1
nt343662	13.74	15.8	8.17	15.47	8.12	6.87	8.82	5.87	6.05	7.72	6.09	5.58
nt343665	0.07	0.05	0.04	0.1	0.12	0.06	0.08	0.09	0.08	0.05	0.08	0.1
nt343666	1.45	1.22	0.69	1.17	0.73	1.19	1.21	0.58	1.3	0.97	0.16	0.6
nt343667	3.55	3.02	1.73	2.56	2.11	1.94	2.89	1.06	1.53	2.26	1.24	1.3
nt343669	0.39	0.12	0	0	0.46	0.42	0.17	0.28	0.14	0.18	0.12	0.32
nt343673	0.36	0.59	1.11	0.87	1.23	1.19	0.68	1.17	0.64	0.73	1.23	0.54
nt343714	0.72	0.32	0.78	0.33	0	0.79	0	0	0.4	0.51	0	0.59
nt343716	0	0	0	0	0	0.58	0	0	0	0	0	0
nt343718	0	0.16	0.1	0.08	0.08	0.1	0.12	0.2	0	0.13	0.16	0.15
nt343723	435.2	432.65	435.52	390.22	383.75	360.4	359.08	335.37	467.01	415.51	358.25	360.36
nt343726	7.95	9.18	8.2	8.99	9.75	10.23	7.13	8.08	9.75	6.51	7.44	8.45
nt343730	7.49	7.74	6.34	7.64	7.72	7.06	8.31	9.08	7.99	7.31	8.13	7.18
nt343734	2.89	3.86	3.42	4.39	4.8	3.93	2.94	3.28	3.4	4.05	3.23	3.69
nt343745	0.09	0.24	0.2	0.08	0.16	0.19	0	0.1	0.1	0.19	0.08	0
nt343750	0	0	0	0	0	0	0	0	0	0	0	0
nt343752	6.73	5.74	7.58	5.74	6.24	6.09	4.72	5.71	7.36	6.23	6.68	6.12
nt343753	0.33	0.52	0.63	0.76	0.59	0.81	0.11	0.35	0.46	0.35	0.74	0.34
nt343755	0	0	0	0	0	0	0	0	0	0	0	0
nt343756	1.18	0.99	1.3	0.94	1.66	0.97	1.58	0.77	1.27	0.52	1.37	1.6
nt343757	0	0.13	0.16	0.42	0.27	0.16	0.2	0.16	0.17	0	0.27	0.16
nt343759	1.7	2.74	2.6	1.88	3.62	5.34	2.26	2.54	2.63	5.59	3.64	2.51
nt343767	0	0	0	0	0.01	0	0	0	0	0.01	0.02	0
nt343773	18.48	15.42	9.97	19.4	11.21	11.98	4.99	6.32	7.71	7.49	7.44	11.88
nt343775	41.77	41.87	45.96	54.54	48.52	21.96	24.05	36.13	41.25	28.08	39.93	27.97
nt343780	10.82	10.55	6.68	12.61	25.9	9.23	20.62	10.06	11.43	5.39	11.76	8.1
nt343783	0	0	0	0	0	0	0	0	0	0	0	0
nt343787	0	0	0	0	0	0	0	0	0.41	0	0	0
nt343792	0	0	0.2	0.17	0.16	0.2	0	0	0	0.39	0	0.15
nt343796	0.11	0	0	0	0	0	0	0	0	0	0	0
nt343799	0.38	0.34	0.58	0.63	0.64	0.83	0.51	0.65	0.84	0.44	0.46	0.31
nt343800	2.7	1.46	2.07	1.5	2.88	1.77	2.51	2.89	2.99	1.16	2.42	2.7
nt343801	0	0.32	0	0	0	0	0	0	0.39	0	0	0
nt343803	0	0	0	0.19	0.27	0	0.14	0	0.23	0.15	0.1	0.17
nt343804	0	0.12	0	0.19	0	0.07	0.27	0.29	0	0.14	0.18	0.22
nt343813	0.24	0	0	0.44	0	0	0	0.76	0	0.51	0.42	0
nt343814	1.01	0.78	0.83	0.68	1.34	1.01	0.51	0.93	1.11	0.69	1.01	1.18
nt343818	0	0.59	0.36	0.3	0.58	0	0	0	0.73	0.71	0.86	0
nt343819	0	0	0	0	0	0	0	0	0	0	0	0
nt343831	0	0	0	0	0	0	0	0	0	0	0	0
nt343843	0	0	0	1.69	0.81	0.5	0	0.49	0	0.33	0.41	0.37
nt343859	0.03	0.15	0.11	0.16	0.21	0.22	0.09	0.29	0.19	0.15	0.15	0.11
nt343860	0	0	0	0	0	0	0	0	0	0	0	0
nt343866	2.38	1.29	1.31	6.84	9.13	2.08	1.59	1.79	1.06	3.42	4.91	1.37
nt343870	78.99	58.84	72.82	67.71	86.4	76.7	46.3	57.16	76.25	104.68	65.92	101.46
nt343878	11.49	11.12	11.6	5.72	7.07	6.27	9.4	3.31	5.86	6.02	7.9	4.71
nt343900	16.19	16.54	12.45	17.25	14.33	12.75	13.69	11.05	17.38	11.52	16.39	10.78
nt343905	10.49	10.25	8.92	10.55	11.93	9.87	13.98	25.45	8.01	8.82	13.31	9.97
nt343911	13.67	15.47	14.27	15.24	13.59	11.12	14.38	10.68	13.38	14.08	12.09	11.67
nt343915	212.07	219.43	219.67	183.81	148.48	182.18	281.37	200.09	217.42	169.38	156.24	168.01
nt343918	1.34	1.09	1.47	0.81	2.39	1.17	1.07	0.72	1.11	1.06	1.02	0.61
nt343927	0.59	0.87	0.88	1.35	1.15	0.88	0.43	0.92	0.94	0.92	1.54	0.31
nt343931	6.27	10.09	4.34	4.73	6.62	7.2	1.54	3.9	2.56	1.66	3.25	5.83
nt343933	0.67	0.13	0.74	0.34	0.33	0.16	0.4	0.48	0.33	0	0.4	0.12
nt343937	12.64	18.7	15.45	19.24	18.18	13.78	13.84	13.14	13.18	11.72	8.97	11.59
nt343946	19.87	23.64	16.83	25.27	26.48	22.25	22.27	26.57	38.97	14.59	21.29	26.47
nt343947	0	0	0	0	0	0	0	0	0	0	0	0
nt343951	1.13	1.09	0.72	1.14	1.14	0.96	1.27	0.96	1.02	0.84	1.06	0.8
nt343957	2.96	4.64	4.8	5.48	5.18	2.65	2.52	3.82	5.31	3.48	4.67	3.07
nt343958	0.12	1.22	0.4	0.45	0.33	0.8	0	0	0.82	0.18	0.22	0.2
nt343962	0.77	0.35	0	1.07	2.06	0	0	0.41	2.13	0.28	1.38	0.32
nt343965	0.72	0	0.4	0.33	1.29	0.79	1.44	0	0	0	0.32	0.3
nt343969	4.11	4.56	2.58	5.15	8.82	3.13	2.48	5.19	4.98	3.25	5.44	3.02
nt343971	1.86	2	1.22	2.41	2.6	1.22	1.98	3.18	1.64	1.86	0	3.1
nt343979	9.13	9.77	8.24	8.48	6.58	9.4	10.07	8.39	11.54	9.78	7.7	7.27
nt343980	0.59	0.43	0.45	0.66	1.53	0.45	0.71	0.38	0.39	0.25	0.42	0.15
nt343981	12.13	13.21	9.4	18.61	15.9	9.83	23.33	18.58	12.88	12.56	13.69	10.58
nt343982	3.9	3.9	4.27	5.22	6.17	4.73	3.46	5.57	6.71	3.42	3.49	2.49
nt343999	0	0	0	0	0	0	0	0	0	0	0	0
nt344001	1.13	1.35	0.89	1.74	1.66	1.06	1.2	1.08	1.28	0.91	1.6	1.19
nt344002	51.05	39.33	62.39	46.93	60.5	29.82	55.29	47.07	45.63	47.62	50.1	42.48
nt344004	0.36	0	0	0.83	0.32	0.39	0.24	0.19	0	0.13	0.48	0.29
nt344007	0.12	0.14	0.09	0.19	0.14	0.18	0.05	0	0.31	0.12	0.07	0.03
nt344009	8.75	9.05	9.34	9.93	11.92	7.26	6.44	7.16	5.84	8.2	5.47	5.75
nt344011	0.23	0	0.25	0	0	0	0	0	0.25	0.16	0	0
nt344014	1.95	3.21	2.71	2.48	3.13	2.25	3.45	5.22	2.44	3.42	3.42	2.85
nt344016	0.15	0.22	0.09	0	0.29	0.09	0	0.09	0.09	0.06	0.08	0.2
nt344017	0.63	0.28	0.34	0.29	0.28	0.68	0	0.34	0	0	0.84	0.51
nt344022	2.22	4.18	1.66	3.83	2.07	1.98	3.5	3.47	4.14	2.24	2.35	1.58
nt344023	0	0	0	0	0	0	0	0	0	0	0	0
nt344034	2.86	2.21	3.15	4.54	2.31	2.55	1.09	2.34	3.62	2.44	5.49	2.02
nt344035	5.13	5.48	2.71	4.65	5.41	5.83	3.59	4.87	5.58	2.46	3.71	3.06
nt344045	0	0	0	0	0	0	0	0	0	0	0	0
nt344064	2.66	0.6	1.46	1.54	2.07	0.73	0	0	0.37	0.48	1.79	0.27
nt344066	15.85	20.58	7.03	25.8	37.72	13.57	27.25	20.89	39.31	16.83	22.83	27.38
nt344088	3.87	4.29	4.26	3.41	3.26	3.62	4.82	4.94	3.91	3.36	2.89	4.87
nt344089	0	0	0	0.06	0	0	0	0	0	0	0	0
nt344092	2.02	3.94	2.59	2.19	3.3	4.42	1.35	1.45	3.73	0.97	3.02	2.49
nt344095	0.38	0.68	0	1.75	1.34	0.82	1	0.81	1.25	0.27	1.01	0.93
nt344100	70.15	72.22	67.21	60.04	84.33	62.73	69.66	84.71	62.7	66.41	70.39	67.31
nt344107	1.15	1.39	0.89	1.72	1.6	0.81	2.86	1.55	0.9	1.51	1.13	1.19
nt344113	0	0	0.16	0.13	0	0	0	0	0	0	0	0
nt344133	888.64	1259.71	1039.51	1046.08	1050	1253.83	854.79	1081.88	1461.65	802.25	842.12	933.85
nt344135	0.08	0.05	0.04	0.08	0.05	0.07	0.07	0.06	0.12	0.02	0.06	0.09
nt344137	151.11	207.61	284.58	147.74	118.18	577.27	88.08	230.87	148.33	339.27	297.93	438.27
nt344139	1.84	1.65	2.01	0.68	1.62	0.8	1.47	0.79	1.22	0.54	0.99	0.6
nt344142	191.7	194.43	206.9	201.72	196.19	138.03	140.39	110.56	171.04	171.9	153.02	165.44
nt344145	0.28	0.25	0	1.27	0.49	0.6	0.73	0.59	1.22	0.39	1.23	0.9
nt344146	1.1	1.38	0.73	1.7	2.33	1.03	0.67	0.6	0.62	0.66	0.9	1.14
nt344153	0	0	0	0.4	0.19	0	0	0	0	0.16	0	0
nt344154	0	0	0	0	0	0.23	0	0	0	0	0	0
nt344155	0.62	0	0	0	0	0	0	0	0	0.45	0	0.26
nt344156	0.08	0.19	0.26	0.12	0.16	0.09	0	0.06	0.18	0.32	0.28	0.3
nt344157	0.16	0.29	0.09	0.75	0.65	0.44	0.54	0.69	1.52	0.12	1.01	0.2
nt344167	0	0	0	0	0	0	0	0	0	0	0	0
nt344179	134.76	142.72	127.49	169.68	188.27	254.1	195.89	231.44	189.88	152.21	243.26	139.97
nt344184	0.12	0.23	0.18	0.27	0.29	0.35	0.34	0.24	0.29	0.21	0.45	0.24
nt344187	0.49	1.33	0.81	1.14	1.32	0.27	1.31	0.26	0.82	0.53	1.32	1.62
nt344190	0.44	1.18	0.48	1.21	0.78	2.61	0.29	0	4.82	1.09	3.71	0.72
nt344197	2.23	1.67	1.28	3.15	12.52	1.1	1.13	2.63	3.35	1.18	4.15	2.19
nt344198	0.44	0.79	0	0.81	0	0	0.58	0.47	1.46	0.31	1.18	0.36
nt344206	4.02	6.49	4.62	5.2	8.1	5.31	1.87	3.82	5.39	4.03	6.48	5.16
nt344212	1.75	4.19	3.83	4.31	5.97	6.68	1.94	2.81	4.51	2.09	3.13	4.79
nt344226	0.19	0.61	0.16	0.27	0.17	0.42	0	0.21	0.38	0.31	0.26	0.44
nt344227	4.22	1.63	0.9	1.86	1.61	0.8	1.22	1	2.83	2.2	2.06	2.4
nt344232	0.57	0.13	0.47	0.13	0.51	0.47	0.57	0.15	0.48	0.31	0.13	0.24
nt344233	0	0	1.11	0	0	0	0.68	0	5.06	0.36	0.45	0.83
nt344234	0.52	0.1	0	0.1	0.58	0	0	0	0.6	0.31	0.39	0.18
nt344237	5.03	4.53	2.78	4.94	5.18	8.74	3.14	1.35	4.36	3.72	4.65	7.2
nt344245	0.56	0.67	0.73	0.61	0.63	0.72	0.68	0.6	0.86	0.57	0.76	0.53
nt344249	2.58	6.61	2.42	3.06	2.62	4.82	5.38	5.12	4.48	5.01	3.95	3.93
nt344251	0	0	0.62	0	0.25	0	0.38	0.3	0	0	0.25	0
nt344252	45.31	44.17	45.75	41.66	44.89	37.69	44.61	46.5	46.06	46.41	47.49	45.99
nt344256	0.72	0.64	0	0.66	1.59	0.78	0.48	0.77	0.4	0.51	0.96	0.29
nt344258	0.45	0.54	0.16	0.07	0.66	0.41	0	0.16	0.25	0.16	0.47	0.37
nt344262	0.46	0	0	0.14	0.29	0.17	0	0.16	0	0	0.28	0.63
nt344265	0.17	0.24	0.09	0.15	0.52	0.36	0.55	0.36	0.09	0.18	0.22	0.21
nt344266	42.73	49.6	34.22	49.75	39.24	30.58	38.78	36.58	51.29	33.37	34.05	33.5
nt344278	0	0	0.23	0.19	0	0	0	0	0	0	0.19	0
nt344293	0.15	0	0.32	0.68	1.71	0.64	0.39	0.63	0.33	0.53	0.66	1.09
nt344294	0.11	0.1	0	0.1	0.1	0	0	0	0	0	0.1	0
nt344296	29.26	35.11	25.15	39.62	48.98	47.71	44.73	51.67	38.31	32.56	42.04	37.47
nt344305	0	0.33	0	0.34	0.33	0	0	0.39	0	0.26	0	0
nt344307	15.63	12.52	14.81	13.41	11.56	8.62	10.01	7.72	11.55	11.48	8.68	9.34
nt344308	8.75	6.31	10.05	7.38	8.41	5.17	7	5.92	7.82	7.39	6.98	9.15
nt344314	0.12	0.11	0	0.11	0.53	0.39	0	0	0.13	0	0.21	0.1
nt344324	1277.94	1313.77	1236.77	1292.57	1112.09	1187.48	1624.86	1251.36	1186.65	1165.59	1233.97	1071.47
nt344325	0.13	0.16	0.19	0.08	0.24	0.24	0.17	0.05	0.25	0.22	0.04	0.18
nt344326	26	27.34	22.26	22.65	22.69	27.89	29.08	18.95	38.36	20.24	28.55	18.56
nt344327	0	0	0	0	0	0	0	0	0	0	0	0
nt344328	0	0	0	0	0	0	0	0	0	0	0	0
nt344330	12.1	12.22	8.41	14.19	8.69	8.86	9.04	7.45	10.95	9.85	7.28	6.68
nt344331	0.32	0.33	0.28	0.27	0.32	0.19	0.22	0.52	0.49	0.35	0.25	0.2
nt344336	0.45	0.68	0.99	0.42	0.8	0.16	0.6	0.32	0.33	0.11	1.62	0.28
nt344341	6.38	6.03	6.24	6.52	4.78	6.59	7.14	8.63	5.57	6.26	10.51	9.64
nt344346	3.56	2.7	1.95	3.62	3.14	2.34	1.22	1.12	2.37	2.22	1.97	1.71
nt344348	0.96	0	1.47	0.83	0.8	0.49	0	1.92	0.5	0.32	1.6	0.74
nt344350	3.63	2.66	2.47	3.58	2.83	1.49	3.63	1.95	3.17	1.95	0.81	0.62
nt344353	111.1	138.85	109.14	116.36	121.42	88.79	95.32	101.53	152.76	91.83	112.52	124.36
nt344355	2.16	1.6	1.51	1.78	2.28	3.38	1.18	2.15	1.42	2.12	1.9	4.05
nt344361	2.36	1.95	1.98	3.02	2.11	2.43	1.95	1.77	2.13	2.51	3.45	2.69
nt344362	0.28	0	0	0	0	0	0	0	0	0	0	0
nt344363	0	0	0	0	0	0	0	0	0	0	0	0
nt344364	0	0	0.18	0.16	0	0.37	0	0	0	0.12	0.15	0.28
nt344370	0.5	0.44	0.31	0.66	1.15	0.47	0.19	0.46	0.71	0.26	0.39	0.29
nt344371	1.56	0.94	1.03	1.44	3.62	1.48	0.28	0.22	1.5	2.09	1.68	2.4
nt344375	57.03	56.41	77.66	63.2	55.08	47.53	51.99	55.31	61.93	61.9	55.73	64.93
nt344380	25.16	31.6	23.02	32.08	28.61	21.64	31.76	24.03	28.08	23.87	29.1	25.95
nt344383	6.05	6.88	10.14	4.85	8.96	9.23	1.07	4.75	9.36	2.02	7.57	8.6
nt344384	1.03	1.08	1.69	1.11	1.53	0.56	1.6	2.21	2.84	1.11	1.54	0.56
nt344395	0.4	0.3	0	0.24	0.18	0.22	0.27	0.07	0.74	0.14	0.12	0.11
nt344396	0.19	0.17	0.07	0.06	0.22	0.07	0	0	0.14	0.05	0.17	0
nt344399	0.86	0.58	0.69	0.52	0.63	0.61	0.55	0.44	0.58	0.46	0.44	0.47
nt344404	4.68	3.74	2.28	2.41	2.31	1.7	1.38	1.11	2.2	1.12	3.72	2.56
nt344405	0.38	0.69	0	1.06	0	1.25	1.52	0.41	0.42	0.55	2.39	1.57
nt344406	1.49	0	2.17	0	1.76	1.08	0	1.59	2.19	0.36	1.33	0
nt344407	0.69	0.31	0.38	0.48	0.61	0.37	0.23	0.18	0.38	0.37	0.31	0.14
nt344408	4.21	1.74	3.19	2.99	2.59	1.76	0.86	3.12	3.22	2.55	2.89	2.92
nt344409	7.66	6.25	6.72	8.42	8.12	5.9	4.32	3.78	4.29	5.69	5.33	4.89
nt344410	0.77	0.56	0.63	0.89	0.47	0.63	0.26	0.36	0.37	0.55	0.43	0.63
nt344413	2.73	0.82	2.49	4.63	2.02	1.98	1.81	0.97	2.01	2.28	2.03	1.49
nt344416	0.79	0.1	0.25	1.89	1.62	0.75	0.76	0.49	0.63	0.82	0.82	0.66
nt344417	0.28	0	0.62	0	0.75	0	0.37	0.3	0	0	0.25	0.23
nt344422	0.93	0.6	0.44	0.12	0.24	0.58	0	0.14	0.15	0.1	0.48	0.55
nt344425	0.93	0.56	1.19	1.73	0.97	0.34	0.62	0.44	1.38	0.78	0.9	0.9
nt344426	0.7	0.21	0	0.22	0	0.26	0	0	0.26	0.17	0.21	0.19
nt344431	0.36	0.08	0.3	0.51	0.16	0.3	0.49	0.29	2.43	0.26	0	0.15
nt344436	0.33	0.4	0.36	0.41	0.35	0.24	0.22	0.24	0.61	0.36	0.35	0.32
nt344439	28.11	31.64	22	27.93	29.26	28.8	36.17	24.81	31.63	26.78	27.87	20.71
nt344441	0	0	0	0	0	0	0	0	0	0	0	0
nt344452	11.09	15.48	10.22	5.67	10.13	15.6	7.38	7.19	13.23	6.07	9.14	6.95
nt3927	4.53	4.3	4.96	5.82	6.94	7.13	3.01	3.24	4.45	5.05	4.05	3.93
nt411764	0.13	0.23	0.99	0.84	0.92	0.42	0.17	0.42	0.57	0.93	0.93	0.21
nt411766	0.57	0	0	0	0.76	1.54	0	0.61	0	0.2	0	0
nt411767	0	0	0	0	0	0	0	0	0	0	0	0
nt411768	54.97	64.23	58.6	60.65	58.06	59.25	51.6	46.99	59.38	60.55	51.88	58.28
nt411770	1.63	1.37	1.59	1.5	1.36	1.13	0.99	0.82	1.47	1.13	1.14	1.1
nt411772	2.52	2.77	1.53	3.42	2.02	1.96	2.01	1.4	2.43	1.86	1.71	1.42
nt411773	0.19	0.3	0.19	0.28	0.32	0.22	0.29	0.29	0.24	0.22	0.25	0.22
nt411775	0.49	0.38	0.15	0.78	0.19	0.31	0.09	0.38	0.23	0.35	0.25	0.4
nt411779	0.57	0.48	0.33	1.14	0.71	0.68	0.31	0.44	0.63	0.26	0.59	0.44
nt411781	0.12	0.11	0	0	0	0.14	0	0	0	0.18	0	0
nt411784	24.27	10.07	11.86	10.51	17.29	9.01	19.09	14.55	6.64	14.59	8.1	15.5
nt411787	8.99	13.86	9.56	15.69	10.52	5.6	18.12	12.12	13.93	15.65	8.28	9.28
nt411790	4.53	6.94	3.49	5.74	6.73	4.39	3.8	6.3	6.13	3.01	4.06	5.24
nt411791	0	0	0	0	0	0	0	0	0	0	0	0
nt411792	0	0	0	0	0.14	0	0	0.17	0.35	0	0	0
nt411793	0	0.39	0	0	0.38	0	0	0	0	0.31	0	0.35
nt411794	3.94	3.9	4.31	1.82	3.15	4.3	1.05	1.69	1.74	0.85	0.7	1.94
nt411800	184.42	252.74	191.49	247.18	200.55	267.69	304.07	291.78	284.02	223.8	233.92	186.61
nt411801	11.47	6.37	9.56	18.57	26.46	19.96	3.97	6.04	12.09	8.23	16.42	13.88
nt411803	11.17	15.08	11.92	13.69	13.86	11.65	13.33	15.52	14.2	10.64	12.99	13.05
nt411804	234.58	340.66	241.25	330.28	244.21	313.5	326.94	287.31	334.42	313.98	304.88	246.9
nt411805	3.78	3.27	2.49	2.52	2.86	2.64	4.23	5.2	4.02	3.47	2.17	1.62
nt411809	2.38	2.71	2.14	2.6	3.62	2.47	1.93	2.18	2.6	2.16	2.45	3.08
nt411810	0	0	0	0	0	0	0	0	0	0	0	0
nt411812	0.28	0.38	0.31	0.46	0.57	0.7	0.28	0.69	0.71	0.41	0.51	0.41
nt411814	2.89	3.75	3.16	4.46	3.71	2.89	1.28	6.88	4.26	2.53	4.88	3.67
nt411815	0.38	0.52	0.21	0.65	0.63	0.28	0.43	0.62	0.42	0.23	0.69	0.42
nt411816	0.27	0.46	0.42	0.56	0.48	0.5	0.27	0.27	0.37	0.39	0.51	0.33
nt411819	9.88	7.44	8.22	10.14	7.77	6.13	8.22	9.71	7.83	9.25	6.87	5.49
nt411822	3.74	3.36	2.61	4.02	1.94	1.56	2.26	1.83	2.71	2.39	1.71	1.29
nt411823	0.03	0.11	0.03	0.11	0.11	0.03	0.24	0.19	0.1	0.04	0.11	0.17
nt411825	3.54	4.42	2.69	3.83	3.64	2.39	6.23	5.26	5.64	2.92	2.82	3.92
nt411828	0.46	0.73	0.13	1.07	1.34	1.51	0.46	0.5	0.64	0.41	1.04	0.57
nt411830	1.82	0.7	0.35	0.84	1.51	0.57	1.21	0.98	2.59	1.3	1.05	0.85
nt411833	0	0	0	0	0	0	0	0	0	0	0	0
nt411834	0	0.04	0	0.09	0	0.05	0	0	0	0	0.13	0
nt411836	2.38	2.61	2.21	1.91	3.05	2.37	1.93	1.39	4.41	1.34	3.25	1.66
nt411837	0.08	0.15	0.09	0.07	0.14	0.26	0.32	0	0.09	0.52	0.07	0.58
nt411839	75.02	67.69	64.09	78.44	72.95	72.7	83.81	89.5	79.28	71.54	83.21	65.36
nt411840	8.16	9.54	8	9.27	8.62	5.37	5.44	5.8	6.93	7.42	8	5.75
nt411844	0.22	0.2	0.23	0.28	0.3	0.24	0.19	0.28	0.34	0.17	0.27	0.26
nt411847	0.64	0.57	0.46	0.46	1.45	0.46	0.28	0.61	0.86	0.41	0.76	0.81
nt411848	0.37	0.33	0.2	0	0.69	0.2	0.25	0.79	1.23	0.13	0.33	0.3
nt411849	0	0	0	0	0	0	0.05	0	0	0	0	0
nt411857	0.74	0.19	0.12	0.58	0.19	0.34	0.56	0.11	0.58	0.15	0.09	0.26
nt411858	9.75	13.01	4.84	9.46	9.86	7.29	12.53	8.49	8.91	6.36	6.24	8.03
nt411860	0.3	0.43	0.15	0.49	0.4	0.44	0.37	0.42	0.47	0.3	0.32	0.29
nt411862	63.49	86.06	66.47	87.78	79.45	66.4	78.27	84.07	92.01	63.7	61	63.82
nt411866	1044.92	674.63	883.32	1342.93	1498.77	2185.94	788.67	918.93	885.53	1945.78	2020.74	1779.77
nt411871	0	0	0	0	0	0	0	0	0	0	0	0
nt411874	25.8	36.7	30.45	33.5	36.18	37.93	21.49	38.47	31.99	23.08	43.38	30.36
nt411875	30.5	34.44	34.93	31.64	30.51	25.17	32.83	27.32	25	30.46	27.63	31.1
nt411879	0	0	0	0	0	0	0	0	0	0	0	0
nt411880	0	0	0	0	0	0	0	0	0	0	0	0
nt411883	0	0.28	0	0.72	0.83	0.17	0.41	0.17	0.17	0.11	0.42	0.38
nt411884	66.36	63.69	41.56	89.83	62.07	56.21	38.23	49.53	80.49	38.12	65.31	47.62
nt411887	0	0	0	0	0	0	0	0	0	0	0	0
nt411891	6.27	5.75	11.07	8.21	8.94	5.67	2.45	4.07	7.43	3.65	6.12	4.98
nt411892	2.27	2.03	1.24	0	1	4.94	1.5	0	3.75	2.43	0	0.93
nt411895	0.73	0.56	0.31	0.89	0.7	0.68	0.75	0.73	1.25	0.61	0.66	0.37
nt411897	0.21	0.35	0.2	0.2	0.43	0.41	0.22	0.26	0.59	0.21	0.23	0.24
nt411901	38.94	37.71	35.06	38.01	33.25	29.28	34.03	36.08	36.81	30.24	33.06	29.88
nt411902	0	0	0	0	0	0	0	0	0	0	0	0
nt411903	3661.91	3428.2	3643.37	4043.19	3768.97	4067.7	3539.91	3512.08	4195.32	4635.4	4783.57	3245.95
nt411906	2.98	3.38	3.03	3.17	4.83	4.1	0.88	1.07	2.69	1.98	3.97	3.18
nt411914	8.94	12.01	9.75	13.77	13.85	14.6	10.86	11.91	6.57	6.93	11.93	12.18
nt411917	0.1	0.09	0.15	0.16	0.16	0.08	0.05	0.08	0.08	0.05	0.03	0.06
nt411919	0	0	0	0	0	0	0	0	0	0	0	0
nt411920	0.31	0	0	0	0.07	0.08	0	0.08	0.26	0.11	0.07	0.13
nt411929	0.99	0.72	0.8	0.92	0.96	0.98	0.76	1.07	1.86	0.73	0.75	1.19
nt411931	0.12	0.07	0.05	0.42	0.33	0.09	0.17	0.4	0.37	0.06	0.19	0.17
nt411942	5.1	4.78	3.96	5.5	5.49	7.86	9.62	9.12	5.64	3.81	4.76	5.59
nt411943	0	0	0	0	0	0	0	0	0	0	0	0
nt411944	0	0	0	0	0	0	0	0	0	0	0	0
nt411947	0	0	0	0	0	0	0	0	0	0	0	0
nt411949	1.12	1.54	1.38	1.91	1.92	1.62	1.92	1.71	2.84	1.24	1.91	1.46
nt411950	0.61	0.91	1.04	0.88	0.6	0.44	1.15	0.36	1.57	1.02	0.97	0.78
nt411951	0.29	0.4	0	0.14	0.13	0	0.39	0	0.16	0.21	0	0.24
nt411952	34.03	44.81	37.79	34.28	27.25	25.97	38.38	38.33	29.7	30.68	29.03	32.62
nt411953	753.51	709.31	726.93	593.35	549.75	547.35	642	477.61	699.99	661.89	527.24	565.47
nt411955	4.96	4.75	4.29	4.74	3.68	3.83	4.12	3.64	5.22	3.69	2.98	2.79
nt411960	1.82	1.7	2.28	2.29	2.73	0.78	0.43	1.82	1.23	1.03	1.34	2.57
nt411962	0.65	0.49	0.75	0.73	0.54	0.51	0.67	0.58	0.72	0.75	0.77	0.5
nt411969	16.33	21.4	11.66	12.2	4.46	8.21	9.17	10.73	8.32	13.04	8.96	8.23
nt411970	457.92	1350.22	524.43	831.07	577.89	540.9	1786.57	627.99	470.38	580.36	514.27	440.52
nt411973	0.75	1.19	1.1	1.27	1.27	1.25	0.88	0.83	1.3	1.03	1.13	1.06
nt411976	0	0	0	0	0	0	0	0	0	0	0	0
nt411978	0.84	8.29	1.83	2.33	0.74	0.92	6.69	0	8.34	1.81	3.74	6.19
nt411983	3.99	11.42	5.21	14	5.64	6.07	5.28	15.29	7.91	5.7	2.13	5.86
nt411985	0	0	0	0	0	0	0	0	0	0	0	0
nt411988	0	0	0	0	0	0	0	0	0	0	0	0
nt411989	180.9	168.5	168.2	165.78	165.62	138.92	192.08	199.59	160.26	162.07	169.79	159.46
nt411991	0	0	0	0	0	0	0	0	0	0	0	0
nt411992	3.64	4.28	3.58	3.93	3.13	5.13	2.88	3.42	4.81	3.11	4.6	3.73
nt411997	0	0.07	0	0	0	0	0	0	0	0.06	0.07	0.07
nt411999	4.99	8.37	4.01	7.9	6.08	25.07	6.79	15.37	11.34	10.57	12.75	20.06
nt412008	0	0	0	0	0	0	0	0	0	0	0	0
nt412024	0	0	0	0	0	0	0	0	0	0	0	0
nt412026	36.54	39.16	35.8	42.68	45.37	38.21	32.43	32.52	41.25	33.25	43.03	34.75
nt412027	17.16	19.81	16.93	17.02	15.33	15.29	15.88	14.86	17.4	16.72	16.15	15.79
nt412030	0.33	0.35	0.12	0.1	0.39	0.18	0	0.18	0.12	0.04	0.23	0.27
nt412036	0	0	0	0	0	0	0	0	0	0	0	0
nt412038	0.86	0.92	0.76	1.16	0.79	0.96	0.56	0.68	0.98	0.73	0.93	0.97
nt412042	0.36	0.32	0.1	0.17	0.12	0.73	0.24	0.48	0.3	0.16	0.24	0.48
nt412048	0	0	0	0	0	0	0	0	0	0	0	0
nt412051	1.32	3.05	1.24	1.74	1.85	2.26	2.51	2.83	3.13	2.16	2.36	1.39
nt412053	23.7	24.75	24.64	22.87	21.93	19.15	21.51	18.41	24.22	21.06	19.42	21.3
nt412057	0.27	0.4	0.34	0.37	0.45	0.38	0.28	0.42	0.34	0.29	0.22	0.51
nt412061	0.42	0.55	0.35	0.28	0.31	0.33	0.42	0.22	0.29	0.26	0.36	0.38
nt412066	9.52	11.71	17.64	5.62	14.96	7.35	12.53	7.5	11.91	5.31	15.63	11.6
nt412072	1.46	1.84	0.62	1.73	2.28	1.52	1.85	1.18	1.95	1.15	1.28	1.81
nt412081	0.15	1.46	0.32	3.28	1.18	2.25	0	2.69	9.15	0.11	7.8	0.97
nt412082	0	0	0	0	0	0	0	0	0	0	0	0
nt412086	0	0	0	0	0	0	0	0	0	0	0	0
nt412087	1.26	1.48	0.74	2.68	1.72	1.79	0.64	2.08	2.03	1.11	1.65	1.91
nt412089	16.21	24.55	17.02	18.67	16.94	25.66	18.2	17.07	23.06	19.72	18.12	21.87
nt412091	0	0	0	0	0	0	0	0	0	0	0	0
nt412092	0	0	0	0	0	0	0	0	0	0	0	0
nt412094	1.92	2.07	0.84	2.49	1.37	0.42	0.51	2.06	1.7	1.38	1.38	1.58
nt412097	0.74	1.39	0.66	0.87	1.25	0.8	0.62	0.65	1.04	0.62	0.84	0.77
nt412107	0.19	0.52	0.21	0.59	1.03	0.56	0.6	1.45	0.85	0.32	1.38	0.63
nt412108	0	0	0	0	0	0	0	0	0	0	0	0
nt412109	0	0	0	0	0	0	0	0	0	0	0	0
nt412110	4.9	6.42	6.69	4.27	5.98	8.01	7.32	8.51	11.51	6.58	8.74	6.53
nt412116	0.35	0.16	0.35	0.36	0.25	0.18	0	0.19	0.31	0.1	0.29	0.23
nt412123	0	0	0	0	0	0	0	0	0	0	0	0
nt412124	0.48	0.4	0.45	0.34	0.42	0.43	0.32	0.31	0.34	0.27	0.43	0.41
nt412125	0	0	0	0	0	0	0	0.22	0.23	0	0.19	0
nt412127	2.1	0.85	1.11	2.21	2.32	2.37	1.64	1.24	1.44	1.66	1.75	1.37
nt412128	1.07	1.33	0.78	1.32	1.67	1.12	1.47	1.13	1.3	1.11	1.01	1.04
nt412132	4.34	8.73	5.03	8.98	6.59	8.36	7.39	5.2	9.61	4.03	7.54	3.78
nt412133	0.83	1.1	0.43	1.03	0.84	0.49	0.59	0.96	1.17	0.68	0.65	0.41
nt412134	0	0	0	0	0	0	0	0	0	0	0	0
nt412140	0.14	0.19	0.08	0.19	0	0.15	0.09	0	0.23	0.05	0.25	0.11
nt412141	10.32	10.15	7	14.09	10.91	12.86	13.06	10.51	17.92	10.91	14.79	8.7
nt412143	2.55	3.37	2.54	4.02	3.74	3.21	2.61	1.95	5	2.51	4.02	2.95
nt412145	0	0	0	0	0	0	0	0	0	0	0	0
nt412151	116.85	149.81	104.58	139.27	123.61	100.77	146.68	147.83	140.59	109.25	93.98	101.27
nt412156	33.16	27.57	23.48	29.91	26.88	27.25	19.56	24.1	29.51	20.02	24.38	24.15
nt412164	0	0	0.13	0.32	0	0.13	0.16	0.13	0.13	0	0	0
nt412165	1.14	0.51	0.37	1.16	2.23	0.62	1.21	2.32	1.01	1.8	0.82	0.47
nt412169	18.85	22.09	15.9	21.03	17.23	16.75	20.32	18.27	19.42	19.15	18.74	17.48
nt412173	2.71	3.04	2.58	2.86	2.41	2.49	2.82	2.86	2.9	2.98	2.81	2.65
nt412177	0.35	0.4	0.11	0.29	0.92	0.23	0.42	0.86	0.27	0.27	0.53	0.63
nt412180	4.53	5.3	4.3	2.79	3.36	3.46	1.21	2.43	3.51	2.81	2.57	3.23
nt412182	32.39	34.29	36.84	39.17	40.71	37.51	32.08	32.46	31.78	33.77	41.02	31.49
nt412183	32.43	32.07	31.7	30.43	31.92	30.72	30.19	32.65	29.58	23.45	29.39	33.31
nt412185	1.66	2.85	1.3	1.72	2.97	2.42	0.95	1.45	2.5	1.25	2.52	2.25
nt412194	0	0	0	0	0	0	0	0	0	0	0	0
nt412206	0	0	0	0	0	0	0	0	0	0	0	0
nt412210	0	0	0	0	0	0	0	0	0	0	0	0
nt412212	15.59	18.31	9.83	17.98	15.81	15.12	15.55	15.68	17.44	12.59	15.81	16.42
nt412213	0.53	0.64	0.67	0.74	0.89	0.51	0.76	0.49	0.43	0.54	0.57	0.61
nt412223	14.37	15.34	13.59	16.4	15.79	13.57	14.95	12.15	16.46	12.97	13.03	12.59
nt412225	0.08	0.11	0.04	0.11	0.12	0.07	0.02	0.07	0.09	0.04	0.11	0.05
nt412230	0.56	0.83	0.56	0.44	0.51	0.48	0.36	0.46	0.59	0.24	0.53	0.51
nt412235	0.13	0.29	0.1	0.24	0.31	0.1	0.34	0.07	0.32	0.07	0.14	0.13
nt412242	0	0	0	0	0	0	0	0	0.01	0	0	0
nt412246	0	0	0	0	0	0	0	0	0	0	0	0
nt412247	0.29	0.41	0.18	0.72	0.56	0.31	0.27	0.04	0.36	0.26	0.44	0.71
nt412250	0.35	0.4	0.24	0.5	0.43	0.37	0.29	0.38	0.44	0.34	0.45	0.33
nt412253	1.82	3.63	1.52	2.97	2.25	3.44	2.35	1.69	5.44	2.08	2.71	2.33
nt412255	6.58	6.67	4.54	7.23	7.13	9.24	8.28	10.82	7.55	5.97	6.33	4.94
nt412259	0	0	0	0	0	0	0	0	0	0	0	0
nt412262	1.27	1.66	1.31	1.52	1.26	1.53	1.06	1.12	1.35	1.64	0.86	0.78
nt412263	1.96	1.77	1.1	1.78	3.51	2.1	3.03	4.56	2.91	1.76	2.71	1.76
nt412264	0	0	0	0	0	0	0	0	0	0	0	0
nt412266	0	0	0	0.5	0	0	0	0	0.6	0	0.96	0.44
nt412268	34.48	44.25	24.92	25.41	22.25	25.71	28.11	25.52	36.75	23.95	30.85	27.13
nt412270	3.61	2.52	2.24	3.66	3.35	1.86	0.91	1.03	2.19	2.1	2.81	1.18
nt412286	0.77	3.17	0.84	2.13	2.59	8.19	2.24	4.44	6.28	0.88	3.57	1.39
nt412290	15.91	18.02	21.58	15.29	18.9	17.59	12.04	15.24	17.11	13.25	17.74	21.4
nt412294	0	0	0	0	0	0	0	0	0	0	0	0
nt412295	0	0	0	0	0	0	0	0	0	0	0	0
nt412298	0	0	0	0	0	0	0	0	0	0	0	0
nt412303	9.03	10.06	9.23	11.64	9.47	6.33	5	6.5	10.71	7.03	5.44	4.81
nt412304	0	0	0	0	0	0	0	0	0	0	0	0
nt412308	4.3	3.48	2.53	4.11	3.9	2.16	2.69	1.7	4.46	2.55	3.15	2.66
nt412312	82.17	65.79	56.9	55.69	64.83	111.47	45.65	74.16	92.83	89.34	40.81	68.17
nt412313	0.37	0.75	0.35	0.71	0.52	0.49	0.77	0.9	1.21	0.92	0.52	0.37
nt412324	0	0.39	0	0.8	0.38	0.47	0	0	0.48	0	0	0
nt412327	0	0	0	0	0	0	0	0	0	0	0	0
nt412330	3.31	9.51	9.4	15.32	11.16	12.92	6.16	7.78	6.58	10.42	11.81	5.97
nt412331	0	0.38	0	0	0	0	0	0	0	0	0.38	0
nt412333	0.09	0	0	0.06	0.11	0.03	0	0.07	0.1	0.05	0.06	0.05
nt412334	0	0	0	0	0	0.33	0.2	0.16	0.17	0	0	0
nt412335	0	0	0	0	0	0	0	0	0	0	0	0
nt412336	1.55	1.26	1.23	1.56	1.63	1.53	1.5	1.36	0.78	1.11	0.63	0.69
nt412337	0	0	0	0	0	0	0	0	0	0	0	0
nt412338	0.08	0.07	0.09	0.22	0	0.09	0	0	0	0	0.07	0
nt412343	0	0	0	0	0	0	0	0	0	0	0	0
nt412350	0.88	1.41	0.64	1.18	0.61	1.18	0.39	0.32	3.36	0.98	0.7	0.81
nt412352	22.39	25.07	20.75	22.37	21.21	20.43	24.71	23.54	24.32	23.97	20.98	20.65
nt412353	0.16	1.87	0.88	1.04	1	1.75	1.49	1.03	1.42	0.69	1.01	0.26
nt412355	36.69	12.67	24.78	30.56	37.72	29.57	28.13	30.09	31.2	40.53	61.83	34.7
nt412356	3.96	4.27	3.03	1.46	3.52	2.59	3.68	2.54	2.62	4.54	0.71	3.9
nt412362	0	0	0	0	0	0.08	0	0	0	0	0.07	0
nt412363	0	0	0	0	0	0	0	0	0	0	0	0
nt412364	0	0.65	0.26	0.67	1.29	0.79	0	0.52	0.27	0.17	1.51	0
nt412368	0	0	0	0	0	0	0	0	0	0	0	0
nt412376	9.06	7.83	7.3	9.03	10.32	6.25	7.14	6.81	9.07	7.13	6.35	7.7
nt412379	0	0	0	0	0	0	0	0	0	0	0	0
nt412381	0	0	0	0	0	0	0	0	0	0	0	0
nt412383	0	0	0	0	0	0	0	0	0	0	0	0
nt412388	0.55	1.04	1.33	0.76	1.18	0.72	0.95	1.24	1.22	1.1	1.63	1.65
nt412399	17.32	20.18	14.08	18.26	19.49	12.77	18.26	14.89	18.3	14.25	16.44	14.83
nt412400	2.17	2.2	1.93	2.21	2.44	2.21	2.46	2.47	2.3	2.14	2.25	2.25
nt412403	0	0	0	0	0	0	0	0	0	0	0	0
nt412411	36.6	44.87	38.31	46.4	46.78	46.8	38.4	46.72	41.33	35.14	49.72	46.64
nt412412	0	0	0	0	0	0	0	0	0	0	0	0
nt412415	2.75	2.69	2.47	2.38	2.56	2.09	2.2	2.36	2.6	2.26	2.57	2.16
nt412416	0.3	0.34	0.41	0.35	0.57	0.74	0	0.48	0.66	0.54	0.47	0.18
nt412418	0.08	0.28	0.13	0.36	0.27	0.31	0.13	0.27	0.13	0.27	0.33	0.22
nt412420	3.51	1.05	1.27	2.16	1.03	0	4.64	0	3.86	0	0	0
nt412428	0.11	0.25	0.24	0.3	0.25	0.33	0.14	0.24	0.23	0.16	0.25	0.24
nt412429	0.31	0	0.09	0.29	0	0.17	0.21	0	0.09	0.17	0.07	0
nt412430	0	0.65	0	1.34	0	1.58	0	0	3.19	0.52	0.64	1.18
nt412437	12.83	3.18	3.69	4.46	20	6.88	14.97	8.44	12.85	5.96	14.28	4.31
nt412447	2.54	2.53	2.94	4.29	4.27	3.18	3.17	3.65	3.02	3.19	2.56	2.41
nt412457	0	0	0	0	0	0	0	0	0	0	0	0
nt412468	0.99	0.89	0.36	0.61	0.88	1.08	0	0	1.46	0.24	0.3	0.54
nt412471	0.83	1.29	1.11	1.81	1.37	0.66	1.06	0.98	1.5	0.7	1.85	0.56
nt412480	0.41	0.38	0.34	0.36	0.48	0.39	0.26	0.38	0.47	0.35	0.36	0.3
nt412481	0	0	0	0	0	0	0	0	0	0	0	0
nt412503	0	0	0	0	0	0	0	0	0	0	0	0
nt412504	0	0	0	0	0	0	0	0	0	0	0	0
nt412505	0	0	0.82	0	0.67	0.82	3.01	0.81	0	0	0.67	1.24
nt412512	17.81	25.85	18.81	24.29	28.37	13.98	25.37	14.74	19.01	14.79	15.38	12.83
nt412518	19.37	27.05	18.66	27.3	26.23	34.19	30.04	29.61	26.5	17.99	30.48	20.04
nt412529	0.67	0.75	0.6	1.12	1.68	0.68	0.39	0.58	1.2	0.45	0.86	0.86
nt412537	8.71	7.2	4.87	4.88	20.75	5.24	6.4	4.96	3.54	7.53	10.38	7.02
nt412539	0.68	0.31	1.49	0.63	0	0.37	0	0.36	0	0.24	0	0.28
nt412542	45.68	38.69	40.1	41.93	34.88	30.91	40.58	31.51	37.77	40.33	32.51	31.34
nt412544	8.08	10.76	6.37	10.91	11.23	8.46	3.87	7.46	8.59	3.59	7.97	6.91
nt412548	1124.83	1792.84	2262.36	1141.3	905.27	3977.64	641.44	1490.74	797.78	2753.98	2208.91	3222.77
nt412549	0.47	0.53	0.52	0.87	0.73	0.77	0.56	0.88	1.31	0.74	0.74	0.77
nt412550	99.78	110.4	109.32	99.65	96.15	109.33	104.47	105.14	118.12	99.93	108.81	101.7
nt412554	0	0	0	0	0	0	0	0	0	0	0	0
nt412561	1.36	3.98	1.49	1.26	3.03	3.71	0.99	1.82	5.27	2.2	5.18	3.63
nt412566	27.97	30.04	23.01	25.71	45.12	25.7	11.15	18.38	23.08	19.97	34.74	29.6
nt412567	23.18	28.16	16.46	26.31	16.45	20.84	19.17	11.75	19.4	16.17	10.37	13.63
nt412569	0.12	0.1	0.04	0.11	0.17	0.08	0.05	0.04	0	0.03	0.14	0.16
nt412570	0.3	0.27	0.33	0.39	0.31	0.53	0.16	0.13	1.94	0.13	0.54	0.74
nt412572	0	0	0	0	0	0.69	0	0	0.7	0.46	0	0
nt412581	0.03	0.07	0	0.05	0.1	0	0.04	0	0.03	0.08	0.05	0
nt412585	0.37	0.28	0.33	0.29	0.23	0.34	0.14	0.45	0.23	0.23	0.47	0.43
nt412586	0	0	0	0	0.26	0	0	0.31	0	0	0	0
nt412587	0.58	0.52	0.45	0.88	0.51	0.54	0.66	0.27	0.27	0.18	0.52	0.41
nt412588	0	0	0	0	0.01	0	0	0.01	0	0	0	0
nt412590	0	0	0	0	0	0	0	0	0	0	0.2	0
nt412592	0	0	0	0	0	0	0	0	0	0	0	0
nt412596	2.8	4.02	2.91	3.32	3.85	2.54	2.14	1.77	3.1	2.84	2.53	3.31
nt412601	0.24	0.29	0.29	0.32	0.28	0.29	0.28	0.34	0.5	0.31	0.27	0.23
nt412606	0	1.74	0	0.45	0.43	0.53	0	0.52	1.07	0	0.43	0
nt412614	0.44	0.53	0.32	1.62	6.51	0.64	0.97	1.41	0.97	0.21	0.92	3.6
nt412615	0.65	0.58	1.65	0.8	2.65	1.88	0.86	1.15	1.67	0.93	1.93	1.24
nt412619	4.8	4.49	4.27	4.86	5.8	4.01	4.34	3.82	4.15	3.94	4.91	4.5
nt412621	2.64	19.58	0.32	41.83	6.34	13.76	7.02	10.73	36.44	14.77	8.68	17.22
nt412623	14.31	15.66	12.8	15.52	13.18	15	15.8	15.51	15.14	15.86	15.39	13.91
nt412633	0.07	0	0	0.07	0	0	0	0.15	0	0	0.13	0.06
nt412640	0.93	0.93	0.45	0.89	0.52	0.56	0.74	0.33	0.88	0.47	0.69	0.51
nt412642	13.71	17.87	15.61	15.24	12.2	15.28	23.02	20.71	19.52	16.51	15.06	14.69
nt412643	88.31	90.74	94.69	88.28	85.53	82.05	84.54	89.84	87.66	97.99	95.05	86.78
nt412646	1.51	0.51	1.24	1.05	3.21	0.83	0.5	2.03	1.89	0.41	1.87	0.47
nt412650	63.87	63.22	57.97	64.56	64.08	57.78	66.15	71.75	74.28	56.26	71.48	59.1
nt412652	2.11	12.98	0	6.33	5.32	6.51	0.5	3.87	9.23	2.76	2.45	7.98
nt412658	0.23	0	0	0	0	0	0	0	0	0.34	0	0
nt412660	51.78	48.63	50.99	49.54	64.04	47.08	45.11	47.92	43.94	48.88	46.47	46.88
nt412663	1.25	1.34	1.3	1.42	0.89	1.32	1.03	1.14	1.84	1.1	0.99	1.38
nt412666	0.07	0.07	0.08	0.07	0.06	0.07	0.06	0.04	0.07	0.04	0.06	0.06
nt412673	0	0	0	0	0	0	0	0	0	0	0	0
nt412675	0	0	0	0	0	0	0	0	0	0	0	0
nt412677	0	0	0	0	0	0	0	0	0	0	0	0
nt412678	0	0	0	0	0	0	0	0	0	0	0	0
nt412680	0	0	0	0	0	0	0	0	0	0	0	0
nt412685	0.48	0.1	0.36	0.3	0.94	0.45	0.19	0.17	0.21	0.21	0.22	0.53
nt412686	0.34	0.36	0.44	0.37	0.35	0.3	0.22	0.3	0.37	0.3	0.48	0.35
nt412699	0	0	0	0	0	0	0	0	0	0	0	0
nt412703	3.22	3.79	1.93	3.47	4.59	2.04	2.96	2.89	3.11	2.1	2.73	2.59
nt412714	0.11	0.14	0.25	0.32	0.31	0.25	0.27	0.22	0.26	0.25	0.28	0.15
nt412716	0	0	0	0	0	0	0	0	0	0	0	0
nt412719	0.57	0.36	0.48	0.44	0.49	0.77	0.54	0.65	0.71	0.12	0.45	0.36
nt412721	1.11	1.22	1.03	1.14	1.12	1.38	0.83	0.84	1.4	0.96	1.11	1.53
nt412725	63.85	58.64	52.43	60.35	55.02	42.99	47.01	44.05	57.49	47.98	45.59	37.66
nt412728	0	0	0	0	0	0	0	0	0	0	0	0
nt412730	0.02	0.02	0.02	0.03	0	0.02	0.02	0.11	0.02	0.02	0.05	0.01
nt412733	0	0	0	0	0	0	0	0	0	0	0	0
nt412737	0.04	0.11	0.06	0.09	0.04	0.02	0.13	0.08	0.09	0.05	0.01	0.02
nt412740	0.4	0.58	0.45	0.43	0.68	0.63	0.15	0.48	0.48	0.45	0.37	0.6
nt412745	7.66	6.12	7.65	7.47	9.05	4.5	5.58	8.12	5.9	5.21	5.63	5.69
nt412751	1.84	0.57	0.47	0.52	0.44	0.69	0.19	0.38	1.72	0.2	1.78	1.74
nt412752	0	0	0	0	0	0	0	0	0	0	0	0
nt412755	0.69	0.45	0.52	0.64	0.58	0.34	0.26	0.44	0.63	0.48	0.5	0.39
nt412757	0.51	0.72	0.56	0.58	0.62	0.72	0.5	0.55	0.57	0.44	0.54	0.77
nt412758	0	0	0	0	0	0	0	0	0	0	0	0
nt412759	2.45	1.91	0.93	2.36	2.08	1.85	0	0.46	1.64	1.37	0.95	1.57
nt412765	1.53	3.43	2.51	4.24	3.06	2.08	2.54	1.64	10.57	3.01	3.42	2.19
nt412766	1.73	2.3	2.8	1.27	0.73	0.7	3.04	0.88	1.21	1.51	0.49	0.68
nt412771	0.41	0.41	0.58	0.61	0.33	0.54	0.72	0.62	0.87	0.42	0.37	0.51
nt412772	136.72	81.78	59.74	126.47	76.12	59.55	58.2	43.55	46.67	63.01	46.75	61.71
nt412783	0	0	0	0	0	0	0	0	0	0	0	0
nt412790	0	0	0	0	0	0	0	0	0	0	0	0
nt412791	0	0	0	0	0	0	0	0	0	0	0	0
nt412798	0.3	0.09	0.06	0	0.14	0	0	0.05	0.06	0.04	0.09	0.21
nt412802	5.77	5.53	4.7	5.2	5.95	5.32	6.14	5.84	5.45	5.41	5.25	5.35
nt412805	0	0	0	0	0	0	0	0	0	0	0	0
nt412808	0	0	0	0	0	0	0	0	0	0	0	0
nt412809	0	0	0	0	0	0	0	0	0	0	0	0
nt412810	1	1.79	0.65	0.64	0.8	1.52	0.81	1.28	2.53	0.79	2.5	1.15
nt412815	0	0	0	0	0	0	0	0	0	0	0	0
nt412817	0	0	0	0	0	0	0	0	0	0	0	0
nt412820	0	0	0	0	0	0	0	0	0	0	0	0
nt412832	0	0	0	0	0	0	0	0	0	0	0	0
nt412834	0.25	0.39	0.28	0.41	0.39	0.39	0.21	0.42	0.46	0.29	0.28	0.52
nt412835	0.01	0	0	0	0.01	0	0	0	0	0.01	0	0
nt412836	1.41	1.57	0.77	1.23	1.84	1.84	0.65	1.06	2.1	1.57	1.77	1.26
nt412837	4.85	0.92	3.36	2.6	2.73	1.67	1.7	1.92	2.54	1.1	3.2	2.1
nt412843	2.21	1.95	1.07	2.48	1.25	1.35	0.91	0.69	0.8	1.22	1.03	1.44
nt412851	72.89	67.8	69.91	75.36	66.62	65.77	62.25	60.58	75.22	73.24	71.12	65.18
nt412856	0	0.1	0.12	0.1	0	0.12	0.44	0	0	0.08	0.3	0.18
nt412858	1.46	0.94	1.15	1.48	0.89	0.8	0.85	0.64	1.31	0.75	0.98	0.56
nt412863	1.07	1.76	1.56	1.97	1.74	2.71	2.13	1.72	1.18	0.64	3.34	3.65
nt412864	0.17	0.46	0.56	0.63	0.61	0.74	0.23	0.91	1.41	0.24	0.61	1.4
nt412866	5.69	5.09	4.28	6.62	10.86	5.34	6.19	5.26	4.21	4.14	4.62	4.14
nt412867	2.92	2.14	1.92	3.22	2.74	1.82	1.96	1.17	2.11	2.48	1.87	1.99
nt412871	0	0	0	0	0	0	0	0	0	0	0	0
nt412876	0	0	0	0	0	0	0	0	0	0	0.16	0
nt412880	1.51	3.17	0.55	3.74	0.9	1.65	1.34	0	1.12	1.45	3.81	0.41
nt412883	0.71	1.22	1.19	1.55	1.31	0.6	0.17	0.83	1.35	1.48	1.33	0.78
nt412890	0	0	0	0	0	0	0	0	0	0	0	0
nt412891	0	0	0	0	0	0	0	0	0	0	0	0
nt412893	0	0	0	0	0	0	0	0	0	0	0	0
nt412895	17.11	20.13	18.14	15.19	17.3	18.34	16.35	17.35	20.16	16.69	17.74	12.83
nt412897	2.78	3.66	2.35	2.86	2.76	5.98	2.72	5.18	3.72	2.93	3.29	4.7
nt412898	665.4	698.06	667.56	685.13	591.51	643.59	604.72	587.84	766.96	776.88	634.55	623.16
nt412900	0	0	0	0	0	0	0	0	0	0	0	0
nt412901	1.79	1.83	1.08	2.4	2.86	1.41	1.48	1.59	1.5	0.93	0.94	1.47
nt412905	4.12	3.89	3.64	3.81	2.87	2.52	4.82	4.21	3.9	3.61	2.52	2.81
nt412915	0.12	0.07	0	0.11	0.14	0.09	0.05	0.21	0.18	0.11	0.07	0.16
nt412916	0	0	0	0	0	0	0	0	0	0	0	0
nt412918	5.15	4.12	3.81	5.49	6.9	3.38	4.52	5.73	5.72	4.25	4.76	3.94
nt412920	5.99	6.17	5.65	6.3	6.19	6.01	6.93	7.16	6.67	6.48	6.32	6
nt412921	0	0	0	0	0	0	0	0	0	0	0	0
nt412925	1.21	1.4	0.57	2.55	2.77	0.56	3.22	1.3	1.15	1.73	1.08	0.43
nt412926	0.4	0.38	0.25	0.46	0.49	0.28	0.3	0.29	0.48	0.2	0.31	0.5
nt412928	1.75	1.64	1.03	1.81	3.25	1.53	0.81	0.94	2.91	1.6	2.38	1.89
nt412929	85.32	83.48	89.43	90.34	91.46	71.07	92.15	90.96	97.87	76.86	74.89	92.9
nt412932	5.09	5.31	4.93	4.47	3.73	7.04	2.35	4.84	5.18	4.48	3.54	3.81
nt412943	1.67	2	1.46	1.84	2.01	1.38	1.91	2.03	2.44	1.33	2.04	1.07
nt412944	0	0	0	0.15	0	0.09	0	0	0.35	0.06	0.14	0.26
nt412951	0	0	0	0	0	0	0	0	0	0	0	0
nt412952	1	0.65	0.55	0.98	0.79	0.42	0.3	0.47	0.67	0.4	0.4	0.33
nt412955	0	0	0	0	0	0	0	0	0	0	0	0
nt412958	0	0	0	0	0	0	0	0	0	0	0	0
nt412963	0	0	0.02	0	0	0	0	0	0	0	0	0
nt412964	0	0	0	0	0	0	0	0	0	0	0	0
nt412965	0.05	0.34	0	0.3	0	0.06	0	0.06	0.25	0.15	0	0.35
nt412968	3.14	4.52	4.45	4.7	3.27	2.96	2.84	2.25	2.76	4.17	3.41	2.98
nt412969	0.11	0.23	0.16	0.56	0.29	0.2	0.2	0.16	0.49	0.19	0.31	0.12
nt412970	37.4	49.94	36.68	49.35	34.2	34.81	46.3	36.2	53.61	37.69	39.69	31.12
nt412984	30.6	23.95	27.32	27.73	36.41	24.47	27.36	31.94	30.87	26.45	27.99	30.66
nt412992	0	0	0	0	0	0	0	0	0	0	0	0
nt413001	0.64	0.72	0.46	0.78	0.9	0.69	0.57	0.4	0.59	0.83	0.81	0.48
nt413004	117.06	134.07	339.92	99.03	59.42	135.77	427.2	229.04	82.97	94.91	94.97	64.24
nt413005	11.9	11.78	7.27	14.98	17.56	10.6	13.97	10.16	13.15	11.28	11.28	10.5
nt413006	1.43	1.8	2.66	2.38	1.78	2.18	1.52	1.69	3.16	1.23	0.51	2
nt413008	36.03	37.39	36.6	24.64	33.13	25.9	30.62	21.63	21.27	26.71	31.07	26.07
nt413011	8.43	4.6	6.18	10.95	15.75	9.1	2.91	4.13	7.16	6.2	11.33	14.31
nt413016	0	0	0	0	0	0	0	0	0	0	0	0
nt413019	0.05	0	0.09	0.02	0.09	0.03	0	0.03	0.06	0	0.05	0.07
nt413023	10.24	11.03	9.69	10.59	11.29	9.76	9.74	10.94	10.59	10.38	12.72	9.48
nt413036	9.3	7.26	7.97	9.51	9.48	9.18	7.81	6.37	6.02	6.78	7.98	8.73
nt413047	8.52	6.95	8.33	14.57	7.96	5.58	9.62	15.09	11.11	11.22	6.93	6.82
nt413053	2.06	1.73	1.54	1.68	2.3	1.88	1.45	1.31	1.6	1.29	1.37	1.31
nt413057	1.14	1.4	1.02	1.82	0.65	1.81	0.97	1	1.6	0.37	1.39	2.47
nt413058	0	0	0	0	0	0	0	0	0	0	0	0
nt413067	107.35	113.98	107.2	108.55	111.45	90.14	90.27	99.76	118.88	92.67	104.59	95.12
nt413087	1.36	1.45	0.95	1.95	0.88	1.76	0.33	0.67	1.1	0.44	1	1.33
nt413089	0.17	0	0.09	0.08	0	0.09	0	0.18	0.46	0	0.08	0
nt413092	1.83	2.03	1.95	1.64	1.48	1.71	1.43	1.53	2.18	1.5	1.59	1.65
nt413093	781.99	703.98	674.08	790.05	577	582.23	674.16	603.71	612.88	696.44	655.39	508.63
nt413096	0.68	0.31	0.29	0.91	1.6	0.56	1.02	0.83	0.76	0.91	0.46	0.49
nt413097	2.48	0.56	1.7	2.01	1.93	0.68	0.83	1	2.4	0.67	1.67	1.02
nt413100	0.14	0.18	0.22	0.15	0.29	0.11	0.13	0.12	0.38	0.1	0.11	0.1
nt413104	0.62	0.28	0.13	0.43	0.51	0.13	0.26	0.54	0.43	0.11	0.52	0.38
nt413106	2.42	3.18	2.24	1.89	2.49	2.64	0.99	1.6	1.65	2	1.33	1.07
nt413107	0	0	0	0	0	0	0	0	0	0	0	0
nt413115	0	0	0	0	0	0	0	0	0	0	0	0
nt413117	0.85	0.28	0.26	3.96	0.62	0.76	0.62	2.93	1.55	1.56	1.11	0.83
nt413129	4.58	18.4	6.54	6.24	17.3	4.76	2.03	4.23	8.69	3.13	9.38	11.48
nt413135	0.09	0.24	0.2	0.25	0.32	0.29	0	0.29	0.1	0.19	0.24	0.07
nt413145	0	0.23	0.09	0	0	0.09	0	0.09	0.28	0.06	0.15	0.07
nt413149	0	0	0	0	0	0	0	0	0	0	0	0
nt413153	36.02	41.31	34.85	31.35	29.88	36.2	28.21	32.91	41.96	24.63	46.45	29.66
nt413158	11.53	12.4	9.17	12.78	11.81	10.13	12.63	12.3	11.67	9.66	12.95	9.94
nt413164	0	0	0	0	0	0	0	0	0	0	0	0
nt413165	0	0	0	0	0	0	0	0	0	0	0	0
nt413168	4.69	4.34	4.27	6.14	7.48	3.45	4.85	5.9	4.74	3.32	4.29	4.78
nt413170	8.24	9.45	8.78	8.21	8.77	8.84	8.14	7.4	9.48	7.49	6.9	8.44
nt413174	1.56	3.03	1.32	3.12	2.47	2.37	2.73	2.97	4.4	2.25	1.84	2.67
nt413177	36.05	36.58	36.32	36.43	36.68	37.93	41.62	43.02	35.27	38.88	41.09	37.53
nt413181	20.88	23.57	19.07	17.13	23.2	11.03	14.13	21.36	20.37	13.32	13.67	15.68
nt413182	20	22.59	15.43	19.29	17.88	23.21	21.76	16.54	21.61	19.42	20.72	19
nt413185	2.07	1.86	1.36	1.91	1.84	0.45	1.1	0.89	0.91	1.19	1.48	0.68
nt413189	37.11	36.93	35.53	33.01	28.44	23.34	32.81	30.9	30.04	30.5	25.21	25.89
nt413193	0	0	0	0	0	0	0	0	0	0	0	0
nt413202	0	0	0	0.21	0	0.24	0	0	0	0.16	0.2	0
nt413203	0.97	3.23	1.97	2.68	2.46	2.71	2.58	1.78	1.68	1.78	2.23	2.38
nt413206	0.82	0	0.45	1.13	0.36	1.33	0	2.18	0.9	0	0.73	0.67
nt413207	57.97	51.35	67.07	56.23	49.37	32.06	74.63	81.24	48.64	61.87	41.41	37.27
nt413212	0	0	0	0	0	0	0	0	0	0	0	0
nt413215	1.66	1.92	1.03	1.96	1.65	1.29	2.4	1.7	1.3	1.62	1.14	1.34
nt413216	8.31	7.58	12.03	8.51	9.39	4.6	4.13	3.57	4.79	5.06	5.86	4.28
nt413220	0	0	0	0	0	0	0	0	0	0	0.76	0
nt413227	7.13	14.82	6.96	12.79	6.28	19.51	5.98	4.26	27.09	11.69	13.43	8.61
nt413232	2.05	3.54	2.44	2.53	2.29	2.8	0.91	2.02	7.39	3.68	3.07	2.95
nt413233	0	0	0	0	0	0	0	0	0	0	0	0
nt413238	0	0	0	0	0	0	0	0	0	0	0	0
nt413239	0	0	0	0	0	0	0	0	0	0	0	0
nt413244	0	0	0	0	0	0	0	0	0	0	0	0
nt413247	0	0	0	0	0	0	0	0	0	0	0	0
nt413256	0	0	0	0	0	0	0	0	0	0	0	0
nt413261	47.7	50.44	44.47	58.26	44.37	45.07	44.42	44.81	46.97	43.58	46.98	44.58
nt413263	0	0	0	0	0	0	0	0	0	0	0	0
nt413264	0	0	0	0	0	0	0	0	0	0	0	0
nt413266	0.18	0	0	0	0	0	0	0	0	0	0	0
nt413270	10.76	12.8	8.66	12.3	10.14	7.94	13.47	10.18	13.3	11.57	8.49	8.84
nt413271	23.66	26.9	22.59	23.93	24.64	21.37	20.81	22.77	26.79	19.6	20.71	20.8
nt413277	2.16	1.81	1.26	2	1.41	0.78	1.92	1.54	1.91	0.93	0.9	1.54
nt413280	49.81	52.58	46.46	47.42	46.87	35.39	57.71	44.03	44.93	47.31	38.81	41.24
nt413281	5.12	6.15	5.03	6.93	8.18	4.92	4.58	5.09	6.69	5.56	4.58	5.28
nt413282	0.42	0.33	0.28	0.54	0.87	0.53	0.61	0.42	0.54	0.39	0.68	0.47
nt413285	0	0	0	0	0	0	0	0	0	0	0	0
nt413287	0	0	0	0	0	0	0	0	0	0	0	0
nt413291	3.08	3.32	5.39	5.09	5.9	10.75	4.91	5.27	2.04	3.09	4.4	3.03
nt413293	3.43	3.58	5.11	3.81	3.18	1.72	2.37	2.06	4.1	2.31	2.65	2.03
nt413300	0.07	0.03	0	0.19	0.24	0.07	0	0.07	0.26	0.07	0.12	0.06
nt413302	0.66	0.33	0.23	0.15	0.15	0.13	0.11	0.09	0.41	0.2	0.33	0.17
nt413307	0	0	0	0	0	0	0	0	0	0	0	0
nt413312	0	0	0	0	0	0	0	0	0	0	0	0
nt413315	0	0	0	0	0	0	0	0	0	0	0	0
nt413321	7.96	11.29	10.25	9.21	10.29	7.6	7.95	13.46	13	8.28	10.17	10.64
nt413336	0.35	0	0.38	0.32	0	1.9	0	1.12	1.15	0.37	1.55	0.57
nt413339	0.76	0.4	0.28	0.58	0.73	0	0.42	0.07	0.28	0.68	0.06	0.42
nt413348	0	0	0	0	0	0	0	0	0	0	0	0
nt413359	5.89	5.84	7.35	5.38	3.7	5.3	5.01	3.63	5.1	4.43	4.29	4.03
nt413368	0.19	0.35	0.21	0.18	0.35	0	0.26	0.42	0.65	0	0.17	0
nt413384	0.59	1.18	0.39	1.65	2.54	0.91	1.43	1.66	0.92	0.85	1.28	1.08
nt413386	291.41	339.88	260.51	319.35	220.95	270.6	263.87	212.54	234.81	251.84	248.27	222.03
nt413387	34.35	34.71	35.88	30.49	30.08	26.53	32.1	31.27	32.92	35.44	29.52	29.23
nt413390	98.38	141.74	100.14	151.59	106.51	97.88	82.39	49.28	124.29	109.99	129.41	62.21
nt413396	14.4	23.29	22.5	22.84	19.39	18.84	27.36	18.5	17.74	24.77	13.24	16.54
nt413398	2.45	2.88	2	1.87	1.8	2.21	1.89	2.92	2.33	2.47	1.9	2.14
nt413400	10.46	10.65	10.87	9.5	9.17	8.4	8.12	7.95	9.47	8.58	8.52	8.08
nt413404	3.48	2.17	3.23	1.74	0.95	1.17	1.43	0.86	0.89	1.15	0.96	1.76
nt413408	516.64	638.6	654.98	600.26	498.9	569.38	733.27	785.68	739.47	623.84	674.59	764.33
nt413415	0	0	0	0	0	0	0	0	0	0	0	0.04
nt413425	0	0	0.19	0.22	0.11	0.06	0	0	0.26	0.21	0	0.19
nt413426	29.88	38.22	34.63	31.89	35.37	31.84	31.09	33.94	36.68	27.62	37.2	30.79
nt413427	12.87	14.15	12.83	12.22	12.73	6.82	8.76	6.15	15.44	4.67	6.96	4.11
nt413429	1.86	1.6	1.04	1.39	1.16	1.54	0.74	1.13	1.14	1.28	0.71	0.72
nt413434	23.12	24.01	21.06	22.1	21.64	21.42	21.38	21.58	26.31	20.67	21.53	20.58
nt413440	5.78	5.97	5.82	6.16	5.65	3.11	2.75	2.84	4.5	3.9	3.9	4.04
nt413442	0.92	0.82	0.67	0.57	0.82	0	1.22	0.98	2.03	1.1	1.1	1.76
nt413443	2.19	2.57	1.2	1.83	1.95	1.44	3.8	1.88	1.7	2.05	1.18	1.8
nt413445	0.67	0.8	0.12	0.51	0.69	0.61	0.15	0.12	0.49	0.16	0.7	0.27
nt413452	509.85	417.69	337.92	490.73	259.18	247.18	348.72	183.57	286.97	350.97	196.87	154.19
nt413453	10.93	13.75	11.17	13.57	20.83	34.2	10.51	14.49	13.74	11.01	19.49	26.7
nt413456	68.62	89.01	85.13	66.06	69.21	95.38	47.35	61.02	76.1	69.75	62.63	95.15
nt413462	0	0	0	0	0	0	0	0	0	0	0	0
nt413466	975.94	1184.21	924.87	1193.91	1037.04	1072.33	1239.59	1495.44	1353.19	1115.51	1205.47	813.82
nt413467	0.15	0.41	0	0.42	0.14	0	0.2	0.33	0	0	0.55	0.25
nt413468	0	0.15	0.19	0	0	0	0	0	0	0.12	0	0
nt413490	21.36	13.42	26.71	21.82	23.17	18.04	8.86	13.2	15.62	17.78	21.13	16.07
nt413492	393.16	427.25	379.25	445.73	479.62	437.96	537.39	508.84	491.16	455.41	527.95	401.1
nt413503	2.48	1.68	1.23	3.45	1.77	1.08	2.98	1.2	0.41	0.89	0.56	1.23
nt413505	0.49	0.79	0.72	0.99	0.74	0.87	0.58	0.58	0.5	0.84	1.15	0.8
nt413506	0.38	0.34	0.28	0.4	0.46	0.23	0.33	0.39	0.29	0.32	0.34	0.31
nt413513	184.42	199.16	195.63	191.34	168.81	133.19	210.98	157.96	165.9	156.4	124.26	139.68
nt413517	0.03	0.07	0.18	0.07	0.09	0.19	0.06	0.05	0.09	0.03	0.14	0.07
nt413519	3.69	7.53	4.41	6.52	8.06	2.72	4.84	5.75	4.83	4.57	5.7	6.84
nt413527	0.58	0.35	0.21	0.18	0	0	0	0.21	0	0	0	0
nt413530	28.91	41.04	30.85	41.26	35.7	27.01	37.94	40.82	34.14	27.12	27.1	28.59
nt413539	19.02	23.24	19.48	20.02	20.4	26.01	12.88	17.16	35.05	15.7	32.8	15.69
nt413540	0.15	0.62	0.21	0.33	0.42	0.36	0.19	0.2	0.36	0.21	0.32	0.27
nt413541	6.13	6.84	7.25	4.99	4.81	7.49	1.63	4.47	5.94	2.29	3.52	8.47
nt413554	313.8	29.45	429.19	36.15	39.87	27.56	21.76	52.42	32.96	232.56	121.69	54.72
nt413555	26.7	41.55	27.23	34.14	31.52	27.57	30.01	24.56	38.68	32.51	33.37	23.43
nt413556	1.8	3.13	2.67	2.9	4.03	4.94	1.39	2.99	3.08	3	3.12	1.72
nt413559	0	0	0	0	0	0	0	0	0	0	0	0
nt413560	4.23	3.96	4.25	3.64	4.65	2.83	2.56	2.29	2.52	4.73	3.9	3.88
nt413561	0	0	0	0	0	0	0	0	0	0	0	0
nt413565	23.2	22.8	26.26	20.54	25.1	24.43	16.35	18.54	21.71	19.17	14.51	24.28
nt413580	20.58	15.58	21.96	19.52	23.86	18.28	9.88	11.24	18.3	13.59	16.28	13.38
nt413592	0	0	0	0	0	0	0	0	0	0	0	0
nt413600	3.46	6.72	3.8	6.41	6.22	3.78	2.91	3.56	4.09	3.46	3.65	3.6
nt413601	3.44	2.84	3.77	2.92	3.07	2.19	3.05	1.85	4.76	2.06	2.05	2.12
nt413608	4.32	4.72	2.87	4.71	4.68	3.7	3.7	4.47	3.25	3.87	3.18	2.66
nt413609	18.71	20.2	15.79	20.17	19.64	11.9	12.55	16.35	19.5	10.45	12.21	12.69
nt413611	2.23	1.72	1.05	2.06	2.13	1.22	1.27	3.08	4.41	1.03	1.43	2.1
nt413612	0.79	1.63	1.21	1.46	2.05	0.6	1.05	1.78	2.36	1.36	2.47	0.97
nt413614	0.68	0.9	0.35	0.84	1.1	1.15	0.91	0.98	0.76	0.52	0.45	0.56
nt413621	0	0	0	0	0	0	0	0.01	0.03	0	0.02	0
nt413625	0	0	0	0	0	0	0	0	0	0	0	0
nt413627	0	0	0	0.2	0	0.47	0	0	0	0.15	0	0
nt413637	41.84	40.81	43.45	40.07	40.13	35.69	35.63	37.09	42.46	38.41	35.89	38.59
nt413645	30.53	37.64	35.22	34.37	40.18	35.27	28.3	28.23	34.02	33.51	40.62	31.41
nt413647	0	0	0	0.16	0.15	0	0	0.18	0	0	0	0
nt413648	42.85	47.58	48.43	45.69	45.89	42.97	38.01	31.23	48.47	42.45	41.05	46.25
nt413650	5.08	5.71	8.7	2.64	4.83	4.96	3.24	5.11	6.56	5	7.43	5.74
nt413655	3.85	4.33	3.16	4.68	7.08	5.52	5.13	2.58	3.46	2.42	4.74	4.15
nt413663	72.86	130.8	75.26	109.64	101.35	76.49	95.15	68.99	128.69	80.04	94.03	83.35
nt413667	50.22	48.01	35.53	31.17	42.5	40.16	32.04	40.78	33.76	22.96	30.37	40.08
nt413674	23.11	34.56	26.35	24.15	37.71	36.21	18.62	25.01	29.1	27.01	27.04	27.43
nt413675	0	0	0	0	0	0	0	0	0	0	0	0
nt413679	5.89	4.56	3.29	4.21	6.73	3.95	3.58	5	2.52	4.3	4.27	3.06
nt413680	1.72	2.26	1.89	2.19	2.32	2.04	1.8	1.5	2.24	1.57	2.04	1.88
nt413684	14.95	8.5	6.6	11.63	8.34	6.91	5.4	3.79	7.59	9.38	3.91	4.01
nt413696	89.24	80.84	88.15	65.17	58.49	65.4	81.69	71.99	76.7	47.13	62.36	69.69
nt413706	25854.1	25617.7	30408.5	20696.4	18158	24668.3	34941.6	34483.3	23405	22811.8	24422.4	19662
nt413714	0.7	0.82	0.86	0.66	0.83	0.75	0.57	0.6	0.87	0.67	0.76	0.76
nt413716	42.81	47.89	41.68	48.2	48.94	46.89	57.52	57.29	48.86	44.71	48.78	44.04
nt413717	295.59	345.35	365.31	337.99	357.15	223.21	224.99	222.52	290.75	175.89	305.06	185.76
nt413718	30.38	31.72	33.43	29.11	35.52	39.7	26.33	38.74	34.1	31.79	31.62	43.47
nt413723	18.45	22.63	16.71	18.83	16.32	19.52	17.46	17.44	23.09	20.33	19.29	16.75
nt413724	39.42	41.9	34.01	50.85	53.89	48.62	41.34	41.59	46.98	36.41	34.26	45.06
nt413725	1.1	0.99	0.3	0.76	1.47	0.3	1.46	0.59	0.3	0.79	1.48	0.68
nt413728	2.13	2.38	1.49	2.45	1.08	1.48	1.23	1.61	2.37	2.08	1.41	2.11
nt413732	25.73	39.35	33.6	39.61	45.32	31.48	28.26	39.03	67.03	19.39	31.43	22.55
nt413736	53	63.43	63.5	53.96	49.68	43.44	80.11	82.69	56.89	56.2	55	54.59
nt413748	8.83	10.83	8.49	7.92	5	4.96	8.55	7.75	6.51	6.14	5.75	9.45
nt413750	0	0	0	0	0	0	0	0	0	0	0	0
nt413754	1.46	1.97	1.6	1.8	0.87	1.05	0.65	0	1.35	1.57	1.09	1.2
nt413760	1.58	1.29	1.85	1.77	2.63	1.55	0.68	1.04	1.72	1.24	1.85	1.12
nt413765	2.77	2.18	3.04	4.48	3.09	2.65	4.15	4.83	4.99	3.73	6.44	3.13
nt413770	3.91	3.91	4.19	4.09	4.25	4.35	2.97	2.65	4.6	3.85	3.96	3.35
nt413771	0	0	0	0	0	0	0	0	0	0	0	0
nt413775	0	0	0	0	0	0	0	0	0	0	0	0
nt413778	16.73	16.13	15.43	17.35	14.97	12.33	11.63	10.46	15.76	12.68	14.97	9.92
nt413782	0.1	0.21	0.06	0.25	0.16	0.13	0.13	0.21	0.32	0.06	0.19	0.08
nt413790	17.91	18.35	17.82	19.3	16.54	19.51	12.21	14.75	22.32	17.26	11.7	15.82
nt413792	8.13	8.78	6.98	7.62	7.53	7.12	7.85	7.52	8.27	6.74	7.27	5.97
nt413795	0	0	0	0	0	0	0	0	0	0	0	0
nt413796	19.02	20.44	21.25	18.43	23.89	16.92	24.03	25.29	18.44	19.86	16.81	16.72
nt413801	10.76	18.98	9.53	17.65	16.15	13.25	16.36	13.92	16.67	11.29	18.2	11.19
nt413804	1.21	1.13	1.05	1.19	1.51	1.38	0.58	0.82	1.07	0.74	1.05	1.09
nt413805	0.48	0	0	0	0	0.53	0	0	0.53	0	0.43	0
nt413820	7625.11	8605.2	7262.62	8040.61	8073.26	8488.62	10192.6	10995.1	8231.94	8270.87	8617.31	8615.69
nt413824	9689.51	8589.34	9486.05	8858.5	8461.46	8563	9938.91	9877.28	8686.77	10309.3	9788.82	8755.95
nt413827	66.62	96.76	69.35	99.27	83.61	70.3	102.5	88.34	92.38	53.43	63.76	80.99
nt413828	434.12	441.09	478.03	477.11	407.29	673.93	415.64	502.04	499.49	474.85	563.08	416.92
nt413829	8.71	14.89	10.14	12.01	12.15	16.65	13.81	12.62	13.58	11.62	13.01	10.68
nt413830	378.8	374.04	393.83	403.21	339.72	397.04	350.36	355.56	342.24	400.98	387.62	336.86
nt413853	0.51	0.27	1.02	0.63	0.64	0.26	0.11	0.14	0.33	0.97	0.42	1.64
nt413857	564.96	557.26	513.59	494.68	428.25	360.39	425.52	377.18	416.91	411.74	386.02	439.46
nt413859	328.38	274.87	314.86	248.05	296.07	238.1	269.52	227.39	277.13	239.31	219.56	228.24
nt413864	0	0	0	0	0	0	0	0	1.15	0	0	0
nt413865	12.17	24.32	15.46	9.12	15.23	30.08	9.88	9.7	15.11	14.73	23.85	24.16
nt413869	0.98	0.66	0.4	0.8	0.44	1.21	1.15	0.66	0.41	0.62	0.44	0.4
nt413870	1441.5	1739.24	1874.57	1617.16	1650.68	1824.98	1868.48	1610.88	1466.84	1536.95	2001.13	1660.05
nt413875	100.97	109.34	119.07	111.69	146.36	122.47	149.5	141.85	106.11	133.47	144.97	135
nt413877	0	0	0	0	0	0.44	0	0	0	0.19	0	0
nt413878	249.41	249.16	225.07	257.98	230.79	254.39	268.19	234.82	244.96	252.42	264.61	209.22
nt413880	540.18	519.08	581.41	483.66	485.67	491.04	470.87	460.2	458.1	516.54	478.78	461.06
nt413883	23.74	16.93	40.28	16.15	14.01	16.6	14.62	21.66	20.11	15.32	30.86	12.89
nt413905	19.67	18.29	12.72	23.25	25.49	23.57	17.51	15.34	22.77	23.37	15.97	14.73
nt413906	151.03	146.49	146.27	161.37	132.86	113.49	165.04	143.72	150.62	165.19	127.72	138.13
nt413909	0	0	0	0	0	0	0	0	0	0	0	0
nt413915	543.9	540.75	624.18	506.67	554.21	584.14	516.14	509.86	591.42	444.83	564.58	492.89
nt413916	56.55	68.02	50.9	54.99	58	78.21	41.45	50.44	52.78	80.53	61.73	62.65
nt413921	6983.46	11745.3	5464.3	11146.4	8448.23	11401	20773.2	19953.4	12858.3	8241.98	9340.57	9153.92
nt413922	0	0	0.11	0.09	0	0	0	0	0	0.14	0.09	0
nt413924	0.45	0	0	0	0	0.49	0	0	0.5	0	0	0
nt413925	621.49	728.46	560.77	645.02	675.14	655.67	748.41	751.27	696.06	673.7	715.62	673.67
nt413926	55.16	53.51	55.68	59.34	64.52	51.29	71.2	59.64	56.64	44.94	45.03	64.52
nt413928	6.62	7.36	3.96	9.7	8.11	7.24	3.01	3.72	6.55	3.32	6.86	5.81
nt413929	1.72	1.51	1.26	1.63	2.81	1.36	0.71	0.74	1.91	1.2	1.93	1.63
nt413931	74.49	90.75	65.02	86.89	66.57	66.12	56.28	48.21	99.76	56.51	77.93	60.94
nt413933	6.56	7.08	5.57	7.4	6.75	6.67	4.2	4.03	7.71	5.16	7.15	5.79
nt413934	0.63	1.29	0.38	1.71	1.06	1.03	0.65	1.16	2.75	0.5	1.03	1.12
nt413936	0	0	0	0	0	0	0	0	0	0	0	0
nt413937	120.19	106.15	157.6	138.15	188.27	109.68	113.02	89.06	116.19	130.27	158.09	150.63
nt413938	18.94	17.9	15	20.24	17.84	13.15	16.67	20.48	21.63	21.06	16.57	15.78
nt413940	0	0	0	0	0	0	0	0	0	0	0	0
nt413941	1.89	2.64	1.03	2.32	3.96	2.63	1.81	2.7	3.02	1.57	2.05	2.85
nt413942	1.49	1.24	0.46	1.02	0.91	0.64	0.78	0.98	1.01	0.58	0.72	1.1
nt413943	13.95	14.67	12.34	14.66	12.94	13.45	15.9	17.09	13.13	14.71	13.86	13.66
nt413944	0	0.22	0	0.23	0	0.54	0	0.27	0	0.18	0	0.2
nt413945	9.13	9.38	9.6	10.61	10.42	7.72	8.03	8.18	11.91	7.84	11.49	7.68
nt413950	4.65	4.23	3.52	5.56	4.49	4.29	7.46	4.93	4.83	4.91	3.8	3.16
nt413951	315.09	343.89	332.57	339.89	292.94	261.81	327.19	285.37	269.95	341.06	291.6	308.56
nt413952	0.11	0.07	0.13	0.11	0.14	0.04	0	0.12	0.04	0.03	0.07	0.16
nt413954	10.97	6.43	6.65	11.58	8.13	6.62	9.39	5.24	6.56	6.92	4.83	4.78
nt413956	47.87	60.02	57.92	58.81	49.22	45.48	59.72	49.01	42.54	55.87	49.2	52.52
nt413960	345.88	226.8	229.21	352.93	456.58	287.83	576.37	404.52	216.58	139.63	282.9	436.61
nt413962	209.59	213.71	203.6	192.85	154.91	178.38	192.91	198.39	184.94	193.93	176.59	166.04
nt413964	0	0.59	0.36	0	0.29	0.71	0	0	0.36	0.47	0.59	0.27
nt413970	336.14	388.28	367.27	328.45	245.74	334.72	334.99	295.6	361.69	339.36	289.01	277.53
nt413975	9.1	14.23	10.1	13.3	15.43	9.94	15.82	12.36	11.07	8.42	12.52	12.38
nt413977	11861.1	11480.1	13280.3	10582.4	11069.7	9242.45	10786.9	9895.03	11648.1	10386.3	9411.16	11081.2
nt413978	0	0	0.14	0	0	0	0	0	2.54	0	0	0
nt413979	4.69	5.18	4.37	5.14	4.83	4.22	4.32	4.54	5.44	4.21	4.55	4.25
nt413981	81.84	140.56	133.62	68.27	56.29	101.08	184.42	134.85	102.07	97.81	104.36	106.02
nt413982	607.61	551.79	506.44	568.23	478.71	455.85	555.33	588.57	565.01	538.01	457.51	515.24
nt413984	1.76	2.17	1.44	3.45	2.08	2.69	1.78	1.19	2.36	1.71	2.65	1.07
nt413986	318.66	312.71	290.38	333.51	264.27	312.76	307.94	272.7	337.35	323.74	339.89	287.16
nt413990	5.02	5.34	4.73	5.14	4.44	7.77	3.91	5.16	4.37	4.49	4.69	6.42
nt413992	525.39	486.72	497.33	466.31	336.86	331.63	476.62	432.3	322.99	449.51	389.22	348.79
nt413997	699.16	778.94	570.8	952.51	893.4	991.36	1252.61	1288.31	1023.98	880.18	1180.91	1035.41
nt414001	123.13	205.29	118.63	297.36	195.98	232.68	133.54	221.64	246.23	132.95	166.41	124.24
nt414002	2754.99	3018.36	3140.12	2899.37	2680	2335.63	2818.93	2587.89	2334.01	2817.01	2339.74	2878.52
nt414004	937.41	807.23	1025.15	737.51	778.98	743.78	762.51	890.44	791.44	814.66	663.15	805.44
nt414005	0.65	0.47	0.43	0.36	0.69	0.42	0.17	0.14	0.29	0.37	0.46	0.43
nt414006	118.82	149.41	104.25	118.84	108.9	111.13	133.32	128.01	138.57	134.09	127.96	122.27
nt414007	4	5.6	5.01	4.68	5.56	6	3.37	4.75	5.49	3.22	5.13	4.85
nt414023	2.95	5.91	2.98	4.4	8.88	5.69	3.62	5.83	4.01	3.25	5.68	4.84
nt414027	3.94	3.52	3.04	4.73	5	4.65	2.59	3.43	3.85	3.97	4.96	4.85
nt414033	0	0	0	0	0	0	0	0	0	0	0	0
nt414034	0.47	0.31	0.29	0.49	0.87	0.38	0.27	0.25	0.47	0.26	0.5	0.56
nt414056	0	0	0	0	0	0	0	0	0	0	0	0
nt414079	7.39	15.63	7.09	16.07	8.73	24.6	5.66	11.11	24.14	11.26	16.06	6.08
nt414080	6.47	10.74	8.91	14.09	10.6	9.03	9.6	10.57	6.52	10.72	8.3	10.89
nt414084	8.23	8.28	6.56	7.57	6.36	6.83	6.76	7.53	7.26	5.84	5.38	6.62
nt414085	5.73	4.84	4.27	3.93	3.72	4.25	5.66	6.54	6.03	5.33	4.06	5.59
nt414098	0	0	0	0	0	0	0	0	0	0	0	0
nt414104	0.1	0.36	0.22	0.09	0.09	0	0	0	0	0.14	0.09	0.08
nt414110	0.94	1.58	2.88	0.67	0.31	0.63	0.93	0.7	0.66	1.22	0.85	0.36
nt414123	5.02	5.04	5.18	5.26	4.6	4.84	4.58	4.54	5.67	4.91	5.75	4.66
nt414124	262.77	113.47	145.27	143.3	63.03	152.17	92.33	86.03	225.12	19.56	26.64	62.95
nt414131	0.06	0.14	0.03	0.19	0.09	0.11	0.11	0.15	0.28	0.07	0.09	0.13
nt414133	0.78	0.95	1.33	1.34	1.79	0.73	1.12	1.18	1.37	0.97	1.02	1.18
nt414135	0.29	1.05	0.32	0.81	0.26	0	0	0	0.32	0.21	0.52	0
nt414144	0	0	0	0	0	0	0	0	0	0	0	0
nt414145	176.89	187.77	161.63	182.83	172.9	183.66	211.75	212.42	187.88	188.67	198.14	176.07
nt414149	102.55	118.62	87.08	116.44	89.29	137.28	99.59	100.93	156.08	99.48	103.17	98.48
nt414155	0.24	0.16	0.19	0.05	0.26	0.13	0	0	0.13	0.08	0.11	0.05
nt414160	0.35	0.22	0.22	0.32	0.49	0.82	0.13	0.27	0.44	0.39	0.82	0.82
nt414162	27.75	36.49	27.61	39.21	33.68	33.19	24.63	29.54	36.75	21.99	30.87	27.03
nt414164	25.53	31.46	28.81	28.19	25.75	23.81	29.66	24.87	25.43	28.98	24.93	27.34
nt414165	49.36	73.96	23.39	63.66	70.83	74.99	65.51	78.35	60.18	27.43	63.09	42.53
nt414166	84.23	100.54	72.95	91.6	64.71	79.86	81.89	62.22	92.24	87.05	77.2	61.48
nt414167	12.11	12.52	10.06	13.23	12.36	13.27	8.45	9.54	13.35	14.54	13.04	11.79
nt414172	6.56	8.82	5.42	8.44	8.51	6.33	6.02	5.77	7.27	6.64	7.95	6.03
nt414174	137.86	162.48	80.31	162.03	123.93	173.92	184.45	144.53	144.77	105.7	163.7	112.06
nt414175	1495.36	1318.64	1202.25	1305.15	1302.82	831.55	1381.7	1180.96	1110.18	1445.63	1122.31	1048.67
nt414176	28.49	32.6	25.76	26.05	30.17	32.71	25.71	24.15	26.78	33.31	27.69	22.23
nt414177	0	0.23	0.28	0	0	0	0	0	0	0	0	0
nt414179	2.68	5.51	5.23	7.93	5.57	6.91	0.97	3.23	2.68	3.95	3.68	2.93
nt414180	0.3	0.27	0.11	0.46	0.27	0	0.67	0.22	0.22	0	0.36	0.17
nt414181	0.19	0.13	0	0.44	0.43	0.16	0.26	0.21	1.01	0.1	0.3	0.08
nt414183	1.13	1.35	0.41	2.09	0.33	0.82	1.5	0.4	1.66	2.69	1.68	0.62
nt414184	2279.66	2040.4	1793.17	2292.77	1975.04	1912.26	2178.37	2290.83	1984.8	2091.16	1908.1	1824.04
nt414185	0	0.4	0.16	0.83	0.13	0.33	0.2	0	0.49	0.53	0.13	0.25
nt414187	5.1	6.5	5.34	5.91	6.52	6.14	5.06	6.03	6.26	5.21	6.88	6.08
nt414189	1512.67	1524.53	1507.35	1559.65	1506.42	1353.64	1376.21	1563.87	1467.29	1508.31	1519.68	1383.5
nt414190	22.65	24.7	19.55	24.98	16.1	19.97	24.98	21.6	32.67	21.17	18.86	19.74
nt414191	19.59	19.84	18.56	24.85	16.83	16.15	16.73	21.62	18.72	19.24	17.96	15.39
nt414193	0	0.4	0	0.21	0	0.25	0	0.24	0	0	0	0
nt414195	3	2.99	3.52	4.61	7.11	3.51	2.78	4.03	5.06	2.27	4.24	3.52
nt414200	10.1	10.75	9.07	10.13	11.56	6.56	9.69	9.45	9.05	6.5	7.06	8.61
nt414201	16.98	16.31	14.52	13	13.9	15.68	9.49	11.65	15.83	15.32	15.32	19.33
nt414203	20.56	23.3	15.96	19.51	16.81	12.97	18.68	15.61	20.88	17.44	14.48	9.75
nt414206	1.01	1.36	3.04	1.41	2.02	2.47	2.35	2.7	2.23	1.63	0.23	1.04
nt414208	1.71	1.79	1.67	1.84	2.39	1.87	0.99	1.64	1.74	1.36	1.78	0.84
nt414209	25.52	23.32	24.63	23.05	23.82	23.87	25.88	29.79	27.35	28.83	18.15	17.98
nt414212	0	0	0	0	0.08	0	0.24	0	0	0	0	0
nt414215	0.37	0.25	0.27	0.31	0.22	0.27	0.33	0.23	0.21	0.35	0.28	0.25
nt414216	2.31	2.07	1.68	2.49	1.99	4.2	2.56	1.65	6.38	0.55	4.47	2.21
nt414221	45.73	52.6	47.69	39.4	40.66	58.81	43.95	46.43	51.61	39.26	38.62	45.64
nt414222	40.74	59.92	36.48	42.67	44.27	45.85	25.92	34.08	41.97	27.15	34.42	34.32
nt414224	0	0	0	0	0	0	0	0	0	0	0	0
nt414226	11.89	17.77	10.24	23.15	23.08	18.08	15.56	12.31	13.4	20.71	21.69	12.59
nt414227	1.63	2.03	1.24	1.74	1.23	1.91	1.17	0.67	0.83	1.44	1.46	1.03
nt414228	0.52	0.65	0.83	0.72	0.74	0.91	0.19	0.78	0.97	0.86	0.71	1.13
nt414230	32.71	37.49	36.01	33.83	32.63	31.17	30.59	28.97	37.35	31.66	31.14	35.98
nt414231	23.58	25.09	21.98	29.36	25.28	18.84	23.16	14.55	23.9	23.66	21.21	18.46
nt414232	0	0	0.42	0.35	0.17	0.42	0	0.41	0.21	0	1.01	0.16
nt414233	0.12	0.08	0.13	0.34	0.33	0.36	0.21	0.3	0.19	0.18	0.22	0.14
nt414234	32.94	37.59	32.33	39.38	35.69	36.3	31.12	29.93	63.51	26.18	37.15	26.44
nt414235	0	0	0	0	0	0	0	0	0	0.07	0	0
nt414236	0	0	0	0	0	0	0	0	0	0	0	0
nt414237	2.09	1.19	1.91	1.35	0.99	0.99	1.67	0.9	1	1.1	1.37	0.86
nt414238	0.07	0.03	0.02	0.03	0.08	0.04	0.05	0.06	0.02	0.04	0.06	0.01
nt414239	0	0	0	0	0	0	0	0	0	0	0	0
nt414240	24.79	36.62	24.03	28.5	27.87	23.13	35.07	26.15	33.52	24.05	20.63	27.6
nt414243	59.18	60.78	52.11	65.03	67.73	69.71	57.63	61.85	64.31	58.37	73.41	51.2
nt414246	259.37	245.41	254.06	243.16	227.67	201.04	264.39	182.67	231.2	218.18	198.09	220.95
nt414249	72.55	70.54	71.13	65.57	65.74	63.3	48.41	53.04	72.06	57.16	52.87	50.96
nt414251	5.27	5.8	5.94	5.37	5.58	6.43	4.29	4.24	6.49	5.23	5.23	4.55
nt414256	15.35	16.99	14.91	15.58	16.26	18.07	15.4	16.83	16.89	13.83	17.41	15.05
nt414257	193.65	203.69	176.29	191.79	165.49	234.69	182.42	178.09	275.73	204.53	226.87	139.73
nt414258	3820.86	4206.4	3826.85	4126.97	4169.93	3866.8	4721.02	4645.11	4058.25	4381.43	4201.85	3916
nt414259	238.51	266.73	239.54	254.92	235.95	204.47	258.11	233.87	225.62	241.69	238.88	224.04
nt414260	11.53	13.34	11.73	13.53	13.52	13.28	10.28	11.19	12.62	11.86	14.96	12.16
nt414262	42.83	55.93	32.5	47.14	36.32	43.17	47.71	40.01	47.42	44.35	47.78	35.85
nt414263	7.52	9.04	7.47	6.93	6.63	8.9	6.54	6.69	8.4	6.22	7.35	6.97
nt414264	19.87	28.44	18.93	23.72	21.36	21.5	13.71	17.43	19.96	17.54	22.5	28.02
nt414265	20.87	18.61	20.74	17.66	19.61	20.8	14.64	16.86	21.02	15.82	14.61	19.17
nt414268	4.57	5.04	3.41	4.12	4.6	4.64	3.47	3.98	4.29	3.82	4.96	3.38
nt414269	68.1	79.54	68.4	73.08	71.07	62.22	74.93	59.57	67.73	76.31	66.85	60.16
nt414270	49.64	53.42	52.67	46.02	47.25	47.11	52.2	52.99	49.01	50.44	49.1	46.09
nt414271	13.99	15.8	13.11	16.36	15.89	11.38	14.61	14.12	14.15	13.62	13.33	12.59
nt414272	3.22	2.99	2.81	3.35	3.31	2.7	2.87	2.55	2.85	2.45	2.85	2.25
nt414273	9.75	9.84	10.06	9.51	9.36	8.77	10.17	11.58	8.97	10.06	10.4	9.17
nt414274	12.4	14.05	12.09	12.33	16.76	12.24	8.65	9.79	12.3	9.92	14.52	12.46
nt414277	1.57	2.15	1.08	2.62	2.17	1.64	3.4	3.31	2.81	1.66	2.21	1.72
nt414278	0.76	1.25	0.76	1.12	1.01	0.8	0.82	0.77	1.03	0.74	0.98	1.09
nt414279	0.58	0.46	0.48	0.46	0.4	0.27	0.29	0.44	0.5	0.4	0.43	0.24
nt414280	0.29	0.13	0.16	0.13	0.52	0	0.78	0.16	0.48	0	0	0.24
nt414281	21.31	23.71	21.2	23.82	24.01	20.81	26.64	27.76	23.06	23.29	23.34	21.09
nt414285	0	0	0	0	0	0	0	0	0	0.13	0	0
nt414287	10.91	8.48	8.37	11.82	13.82	8.71	7.43	7.86	12.65	10.28	13.3	8.5
nt414288	14.71	18.93	14.67	17.58	21.58	14.59	15.22	16.84	19.72	13.08	16.16	16.19
nt414289	1075.38	1051.34	1069.92	1070.75	1088.96	1119.2	1323.49	1368.88	1141.21	1283.26	1249.41	1118.73
nt414290	35.18	37.25	33.89	38.31	36.01	35.16	39.98	40.71	36.38	36.35	40.44	33.04
nt414291	109.75	107	97.3	103.85	90.49	82.17	97.73	97.01	94.63	92.45	86.88	86.14
nt414292	0.39	0.25	0.3	0.26	0.37	0.4	0.28	0.32	0.41	0.2	0.29	0.45
nt414293	90.25	69.69	58.21	87.43	79.46	67.32	78.01	79.69	83.58	83.65	80.61	54.3
nt414295	18.74	17.62	13.26	18.52	20.94	99.73	21.11	19.81	17.06	18.11	22.13	29.5
nt414296	0.66	1.16	0.75	1.33	1.45	0.92	0.84	0.6	0.74	1.04	0.67	1.05
nt414297	0	0	0	0	0	0	0	0	0	0	0	0
nt414298	6.86	8.12	6.61	7.4	8.09	6.35	6.33	6.38	7.37	5.9	6.91	6.3
nt414301	11.47	9.94	14.49	10.56	12.86	7.07	11.85	9.98	8.1	10.64	11.19	8.38
nt414303	4.95	4.15	4.83	4.8	5.47	4.97	3.13	3.69	3.48	2.99	4.79	5.09
nt414305	0.59	0.73	0.16	0.89	0.66	1.29	0.49	0.32	0.74	0.74	0.73	0.91
nt414306	0	0.06	0.15	0	0	0.08	0	0	0.15	0.05	0	0.06
nt414307	17.09	14.57	17.63	12.95	14.05	14.62	12.03	12.21	13.82	13.14	11.65	13.36
nt414309	0.79	1.41	0	1.45	0	0	2.09	1.68	1.73	0.56	0.7	0.64
nt414311	22.47	22.7	20.25	19.56	19.54	15.19	14.3	16.44	21.66	14.93	13.79	18.7
nt414312	0	0.04	0.04	0.05	0.03	0.03	0	0.01	0.03	0.04	0.01	0.01
nt414315	17.24	27.81	18.4	18.82	31.78	18.37	24.15	20.53	21.84	12.29	16.92	20.02
nt414317	0.15	0	0	0	0	0	0	0	0	0	0.14	0
nt414319	15.48	24.13	15.93	29.46	30.08	24.97	20.22	19.63	25.29	29.98	24.13	20.68
nt414322	12.74	14.25	14.37	13.97	18.18	17.42	10.37	10.69	13.83	15.12	16.12	15.89
nt414323	0.13	1.4	0.71	0.36	0.23	0.28	0.87	0.28	0.14	0	0.12	0.32
nt414327	18.87	26.54	27.82	16.7	16.05	33.1	19.09	31.19	12.25	15.88	12.47	36.02
nt414332	3114.77	2447.96	2511.49	2966.28	2897.82	2443.43	2186.92	2152.59	2757.23	3038.81	2716.35	2753.92
nt414334	54.74	50.66	52.96	51.89	53.38	48.58	51.81	48.47	51.16	53.37	46.98	45.88
nt414341	2.9	3.89	3.91	4.35	3.67	2.68	1.78	1.53	3.63	1.93	3.35	2.34
nt414343	120.17	168.72	124.86	134.56	176.65	246.98	102.99	137.47	141.2	65.43	140.99	186.52
nt414344	113.81	119.1	145.55	104.56	102.83	86.12	104.46	124.12	115.78	105.51	98.97	138.19
nt414345	0.23	0.26	0.24	0.21	0.39	0.25	0.14	0.28	0.28	0.18	0.35	0.33
nt414346	80.2	114.9	95.07	134.75	125.5	84.7	62.97	69.41	69.53	93.34	125.47	81.24
nt414347	331.31	309.46	327.19	318.09	275.1	295.75	321.72	326.67	335.89	328.86	376.6	329.54
nt414348	141.27	168.51	142.2	148.87	157.6	162.88	121.21	163.16	159.57	139.52	162.94	147.68
nt414351	2.13	2.32	1.95	2.46	2.36	2.3	2.52	2.58	2.61	2.24	2.44	2.59
nt414354	0.45	2.41	0	0	3.18	0	1.19	0	0.99	0.64	1.2	0.73
nt414357	7.66	8.6	9.14	8.62	10.36	7.09	5.67	6.95	11.51	7.41	8.32	8.61
nt414361	0	0	0	0	0	0	0	0	0	0	0	0
nt414362	0	4.29	3.49	2.96	2.83	0	10.59	3.4	1.76	1.14	2.84	1.31
nt414363	8.26	9.08	8.29	11.04	16.97	10	4.89	8.12	8.64	6.91	12.13	12.82
nt414365	9.75	9.99	8.44	10.34	11.02	9.82	10.89	10.55	11.87	9.75	11.33	9.39
nt414366	0.64	0.66	0.4	0.77	0.41	0.5	0.49	1.19	0.71	0.59	0.83	0.45
nt414369	2.67	1.93	3.34	2.75	2.18	3.11	1.64	2.95	3.14	3.23	2.92	4.09
nt414370	11.29	12.01	9.76	12.88	10.79	13.36	6.5	11.13	12.42	9.7	13.13	12.75
nt414371	1.15	1.55	1.26	2.67	0	0.63	0	0.62	1.27	0.41	2.06	0.94
nt414373	796.8	742.23	797.38	731.11	570.22	635.84	569.45	538.3	723.58	668.19	571.23	681.63
nt414380	17.02	27.66	17.03	28.32	30.38	10.6	21.15	21.35	28.59	17.78	22.64	19.83
nt414382	5.87	7.6	4.37	11.08	8.16	4.36	9.69	11.59	10.14	6.9	5.47	4.05
nt414384	7.26	8.34	13.54	9.58	19.23	9.02	9.6	7.71	9.13	8.89	10.12	14.38
nt414385	88.99	124.05	108.22	95.97	86.26	51.67	72.82	102.98	72.5	45.53	66.6	49.46
nt414390	12.69	17.8	7.78	15.97	6.1	8.3	5.07	4.63	7.3	7.1	4.32	7.51
nt414393	0.36	0.72	0.5	0.25	0.58	0.31	0.2	0.54	0.69	0.32	0.47	0.59
nt414395	0.06	0.09	0.13	0.14	0.13	0.05	0.08	0.16	0.19	0.03	0.07	0.05
nt414404	1.25	1.22	1.68	1.84	1.92	1.78	0.53	1.25	1.57	2.32	1.78	1.03
nt414405	6.93	7.53	2.84	7.48	7.71	8.19	1.54	4.02	2.24	5.59	3.1	7.35
nt414406	66.65	84.85	56.84	77.67	50.74	57.88	92.42	51.96	82.96	56.56	43.17	40.94
nt414408	9.89	9.87	10.94	6.81	6.1	8.55	2.97	6.64	9.22	3.55	5.1	8.28
nt414409	0	0	0	0	0	0	0	0.31	0	0	0	0
nt414410	0.41	0.73	0.24	0.31	0.39	0.48	0.27	0.44	0.86	0.32	0.49	0.47
nt414411	1.75	2.15	0.8	2.57	3.43	2.13	1.58	1.1	2.05	1.01	2.75	1.64
nt414412	5.28	9.37	1.91	10.55	7.77	5.73	9.31	8.42	7.74	3.54	9.36	7.17
nt414414	2.57	4.62	2.82	3.17	3.56	2.18	1.9	1.53	2.53	3.48	1.02	2.35
nt414415	182.77	147.46	199.23	148.55	210.51	151.23	168.94	154.99	156.11	157.17	138.84	167.41
nt414417	4.15	4.03	3.17	4.23	4.14	4.34	3.78	4.89	4.67	3.64	3.64	4.3
nt414418	0.12	0.25	0.19	0.19	0.17	0.11	0.09	0.07	0.15	0.12	0.16	0.22
nt414419	4.19	2.35	2.86	2.42	4.19	0.57	2.09	5.53	5.21	2.63	6.55	3.01
nt414421	0.14	0.16	0.16	0.17	0.21	0.2	0.12	0.16	0.17	0.15	0.17	0.19
nt414422	18.37	28.52	10.31	17.44	14.55	13.53	29.68	20.17	22.48	18.49	12.85	17.5
nt414424	12.74	15.81	12.91	16.63	16.79	16.98	14.35	12.75	15.89	12.86	15.21	12.37
nt414425	8.05	9.94	7.43	8.43	6.27	6.74	7.21	6.26	7.83	8.52	5.85	6.03
nt414426	0.44	0.8	0.97	1.64	1.18	0.97	1.18	0.95	0	1.91	1.58	1.82
nt414427	0.91	1.71	0.86	1.03	0.77	1.66	1.43	1.33	1.92	0.65	1.48	1.36
nt414428	0.24	0.42	0.6	0.51	0.77	0.6	0.52	0.42	0.51	0.39	0.28	0.52
nt414429	51.11	45.5	48.03	41.81	49.57	45.59	51.08	61.52	41.58	47.3	42.89	66.9
nt414430	66.18	58.18	51.63	57.95	54.81	54.72	75.28	69.13	68.91	33.5	40.88	46.98
nt414431	1.3	0.76	0.74	2.45	2.51	0.68	0.9	0.36	0.81	0.61	1.21	0.74
nt414432	0	0	0	0	0	0	0	0	0	0	0	0
nt414435	3.48	4.32	3.96	4.82	4.26	4.18	4.23	4.25	4.87	3.83	4.84	3.34
nt414436	3.22	4.54	4.69	4.21	5.69	3.75	4.2	4.22	5.75	4.37	6.23	2.19
nt414437	763.06	585.42	786.48	675.3	682.41	496.43	613.78	452.55	547.42	592.93	602.87	541.1
nt414440	0	0	0	1.38	0	0	1.97	0	0	0	1.32	1.22
nt414441	158.2	174.67	177.28	173.49	157.43	154.73	188.88	175.84	165.09	176.66	164.7	157.26
nt414442	70.99	68.93	51.78	79.15	116.56	51.73	125.68	111	67.91	52.97	66.09	56.65
nt414444	205.53	265.83	223.11	247.06	189.08	177.55	192.8	161.75	198.02	188.51	177.06	177.04
nt414448	35.84	31.08	35.69	32.9	37.79	24.48	38.21	38.28	34.97	30.2	28.4	20.32
nt414450	21.22	20.46	19.54	19.53	17.55	17.86	15.46	15.74	20	16.08	14.38	17.12
nt414452	3.71	3.61	2.04	2.8	3.14	5.33	1.17	1.99	3.25	2.24	1.93	4.26
nt414453	0	0	0	0	0	0	0	0	0	0	0	0
nt414457	404.6	438.18	368.07	431.15	465.36	443.99	531.11	538.64	450.53	445.46	478.09	427.03
nt414458	1.43	0.32	0.39	0.83	0.32	0.39	0.48	0	0.79	0.51	0.48	0.29
nt414459	82.82	97.05	82.71	94.71	81.4	85.75	95.44	108.1	104.03	93.48	97.71	85.73
nt414460	8.24	7.3	7.57	7.71	7.56	6.8	6.97	5.95	8.11	7.19	6.51	6.35
nt414462	1.77	1.59	0.94	2.51	3.41	1.81	0.96	1.09	2.01	4.11	3.94	2.16
nt414463	2.36	5.29	0.64	7.64	4.19	7.07	0.78	1.26	3.26	2.96	3.16	2.42
nt414464	21.57	27.28	25.93	26.67	25.25	32.12	18.68	21.29	45.13	21.39	25.23	21.97
nt414465	1.46	2.84	0.84	1.49	1.85	3.08	2.18	2.48	2.97	1.1	2.41	3.29
nt414466	0.48	0.49	0.75	0.7	0.43	0.37	0.44	0.59	1.21	0.73	0.61	0.28
nt414467	18.32	18.55	23.93	25.95	21.56	31.9	22.61	15.56	13.44	17.46	15.16	12.95
nt414468	0	0.12	0	0	0	0	0	0	3.41	0.09	0	0
nt414469	7.99	11.66	7.1	9.7	4.88	9.8	4.65	11.22	7.17	8.95	3.57	6.14
nt414470	11	12.19	8.82	12.55	7.5	9.59	5.85	7.46	6.08	11.56	5.24	6.92
nt414471	0	0	0	0	0	0.33	0	0	0	0	0	0.25
nt414474	983.28	901.7	1090.96	815.55	1002.88	1276.85	1010.78	1366.45	1811.2	745.47	932.19	1092.98
nt414475	3.43	3.27	2.98	3.82	3.51	3.26	3.92	3.63	3.46	3.3	3.33	3.43
nt414477	24.7	28.42	24.03	27.6	30.49	23.18	23.52	21.44	29.36	19.37	21.02	22.87
nt414478	43.1	32.63	41.82	43.91	37.88	31.25	36	38.24	29.88	33.44	30.75	34.51
nt414480	28.93	28.47	28.92	31.43	26.86	22.47	23.03	19.82	26.5	24.21	24.03	26.69
nt414483	0	0	0.19	0.16	0	0	0	0	0	0	0.16	0
nt414484	0.21	0.23	0.16	0.25	0.25	0.14	0.1	0.21	0.21	0.11	0.29	0.18
nt414486	5.47	5	4.83	5.56	4.54	2.65	3.24	2.86	4.46	6.76	4.57	2.25
nt414487	0.26	0.58	0.32	0.92	0.69	1.12	0.26	0.62	1.24	0.21	0.71	0.69
nt414488	9.24	13.73	11.6	13.4	16	14.55	11.79	11.73	13.57	10.3	11.74	12.34
nt414489	0	0	0	0	0	0	0	0	0	0	0	0
nt414490	34.17	37.75	35.02	46.78	41.44	32.95	29.16	33.17	41.48	53.29	50.46	30.77
nt414491	4.08	4.07	3.28	5.19	7.85	3.9	1.84	2.95	4.28	2.77	4.84	4.56
nt414492	2.7	2.56	1.97	1.25	1.6	2.94	0.6	1.29	12.28	0.64	1.21	0.99
nt414500	9	8.91	9.6	9.86	13.38	9	7.81	7.21	9.55	6.65	9	10.24
nt414503	15.56	13.1	13.84	16.02	13.89	12.57	11.54	8.41	14.08	11.83	12.64	10.99
nt414504	4.63	8.08	4.38	6.76	8.53	3.32	2.53	4.93	4.54	2.53	13.08	8.79
nt414509	114.9	127.81	131.03	106.04	92.9	107.1	120.5	120.23	128.25	109.14	119.3	95.3
nt414510	22.4	24.01	20.07	23.11	21.89	19.42	28.91	31.81	23.6	23.96	21.61	20.85
nt414511	8.52	9.32	7.95	9.53	9.44	8.94	10.19	9.64	9.52	9.7	8.68	8.56
nt414515	13.31	14.89	12.56	14.25	12.92	13.68	15.6	16.44	14.02	15.16	14.93	12.11
nt414516	442.61	417.67	415.27	406.08	412.62	293.79	616.44	532.53	367.21	397.12	381.79	323.29
nt414520	0	0	0	0	0	0	0	0	0	0	0	0
nt414521	81.2	84.44	76.66	70.69	73.34	68.58	75.48	82.23	81.55	74.21	70.24	73.04
nt414523	1.36	1.84	1.63	1.96	2.35	1.75	1.44	1.61	1.63	1.44	2.06	2
nt414524	5.97	5.91	5.66	5.83	5.45	6.23	5.42	6.06	6.8	5.55	5.51	5.48
nt414525	7.56	8.14	9.34	8.37	8.74	4.28	4.51	7.1	10.5	6.13	5.57	7.22
nt414526	149.17	196.24	167.27	170.96	148.4	152	165.26	155.9	224.29	195.68	156.84	190.05
nt414527	2.51	2.48	5.1	2.47	3.02	2.03	7.11	7.89	3.12	5.64	3.31	2.33
nt414530	31.59	32.17	24.66	25.73	32.03	37.36	27.03	34.11	34.56	19.53	28.82	32.5
nt414532	79.67	93.8	78.65	83.49	66.39	87.02	96.01	85.6	82.11	81.71	77.37	68.23
nt414534	7.77	5.61	7.12	8.09	7.29	2.7	8.71	7.07	6.36	6.4	4.95	3.78
nt414535	0	0	0	0	0	0	0	0	0	0	0	0
nt414536	0	0	0	0	0	0	0	0	0	0	0	0
nt414541	1.98	1.49	0.72	3.06	0.88	0.72	3.96	1.42	1.83	2.13	1.18	0.54
nt414544	20.65	25.3	21.12	20.83	26.41	36.58	18	26.08	20.46	20.51	29.53	24.04
nt414545	25.46	27.66	25.49	29.02	30.07	25.78	23.44	24.04	26.76	23.58	29.5	24.48
nt414547	29.09	39.4	22.89	33.4	26.14	21.78	20.06	18.39	44.48	33.99	13.22	17.96
nt414549	7.43	5.59	6.82	5.38	5.03	5.53	4.46	3.26	9.01	5.71	4.46	4.21
nt414552	18.23	20.46	21.9	21.59	18.94	39.29	14.67	24.09	17	30.46	27.2	34.99
nt414557	0	0.22	0	0	0.22	0.54	0	0	0	0	0	0
nt414558	1.87	3.34	8.14	6.05	1.65	2.03	1.24	0.99	3.09	2.67	2.49	1.53
nt414560	0.07	0.15	0.09	0.12	0.08	0.09	0.17	0.17	0	0.08	0.09	0.15
nt414561	10.48	10.46	9.33	10.44	10.42	7.26	10.61	12.23	12.01	8.89	9.82	7.74
nt414567	0	0.23	0	0	0	0	0	0.41	0.28	0.18	0	0.18
nt414569	8.31	12.14	11	9.44	8.39	11.64	8.36	7.92	10.42	9.57	9.7	7.61
nt414570	1.41	2.54	1.38	1.45	1.54	1.71	1.88	1.18	2.78	1.01	1.55	3.1
nt414572	28.94	32.64	25.59	31	29.4	23.87	17.57	23.75	30.3	21.97	32.55	23.89
nt414581	2347.78	2270.96	2248.81	2272.56	2373.87	2303.54	2599.87	2186.91	2705	2247.87	2516.55	1885.45
nt414582	1.1	2.74	2.24	1.89	1.36	2.06	0.98	2.2	1.68	2.03	2.26	1.51
nt414583	0.46	0.69	0.33	0.63	0.48	0.66	0.41	0.41	1.1	0.33	0.41	0.44
nt414585	0	0	0	0	0	0	0	0	0	0	0	0
nt414589	0.26	1.78	0.29	1.59	1.41	2.6	2.11	1.84	1.17	1.14	0.71	0.76
nt414643	0	0	0	0	0	0	0	0	0	0	0	0
nt414644	0.42	0.89	1.39	0.26	0.13	0.31	0.37	0.3	0.47	0.81	0.38	1.04
nt414645	0.85	0.38	0.93	2.35	1.13	1.39	0.85	1.36	2.11	0.91	0.57	0.7
nt414647	0.24	0.43	0.39	0.88	0.21	0.39	0.32	0.26	0.26	0.34	1.18	0.2
nt414649	0.57	1.04	0.32	0.4	0.26	0.63	0.38	0.62	0.48	1.03	0.39	0.83
nt414650	108.15	112.34	117.2	108	106.14	92.5	91.75	102.11	111.1	92.05	111.21	97.82
nt414651	109.93	104.11	98.17	108.14	90.78	109.71	117.12	113.66	109.85	106.41	99.55	99.29
nt414655	0	0	0	0	0	0	0	0	0	0	0	0
nt414656	0.48	0.71	0.43	0.44	0.18	0.44	0.46	0.4	0.83	0.48	0.5	0.65
nt414661	0.05	0.05	0.06	0.09	0.04	0.06	0.13	0	0	0.11	0.14	0.12
nt414663	11.46	11.7	10.56	11.71	12.45	11.88	13.29	12.12	12.71	11.73	12.73	10.15
nt414664	12.9	23.65	14.65	16.34	13.2	21.83	14.14	15.62	32.56	16.22	17.02	14.52
nt414667	65.22	64.97	64.16	94.86	94.75	60.2	70.61	60.95	74.71	70.27	59.98	76.2
nt414670	1.16	1.45	1.28	1.16	1.36	0.88	0.95	1.05	1.89	1.61	0.72	1.18
nt414672	1.43	1.6	1.71	1.62	2.45	1.98	1.19	1.32	1.46	1.33	1.64	1.46
nt414676	111.39	116.02	119.94	101.98	111.26	120.65	116.79	148.19	151.45	103.9	134.1	119.89
nt414680	1.54	1.85	3.38	1.9	0.91	0.56	1.37	0.55	1.71	2.58	0.46	3.38
nt414687	1.22	1.1	1.39	1.89	2.15	1.25	0.87	0.66	0.99	1.99	2.23	1.68
nt414690	5.36	11.65	7.09	8.35	7.16	3.9	5.65	4.07	5.68	7.57	3.8	5.32
nt414694	0.17	0.09	0.07	0.16	0.22	0.06	0.12	0.07	0.12	0.04	0.14	0.06
nt414695	651.6	750.85	635.8	666.29	723.88	679.97	889.85	934.74	688.74	737.99	739.96	676.69
nt414697	12.69	13.14	11.4	18.81	14.72	16.38	20.63	11.29	11.79	13.51	11.4	13.43
nt415118	2.35	1.85	1.08	1.68	1.03	1.17	0.77	0.84	1.41	1.33	0.48	1.05
nt415119	9.03	9	9.97	9.86	13.37	8.1	8.16	6.92	8.77	7.75	6.94	6.75
nt415122	11.85	9.2	14.64	6.57	6.3	12.9	4.19	7.58	12.2	9.05	9.14	12.92
nt415123	0.15	0.42	0.17	1.99	0	0.17	0	1.98	0.17	0.11	0.14	0.25
nt415124	52.14	62.94	50.56	55.18	67.32	81.44	65.95	70.04	66.53	50.47	78.63	61.85
nt415125	0	0	0.17	0	0	0.52	0	0	0.17	0.11	0	0.26
nt415127	5.61	7.03	6.81	9.65	11.79	12.69	8.28	11.61	8.87	6.47	8.56	9.19
nt415131	5378.58	5566.35	5416.54	5643.76	5431.22	5321.66	6755.99	6825.02	5006.45	5865.13	5861.82	5503.24
nt415133	4.54	3.79	4.8	4.2	6.56	4.96	3.3	5.15	5.68	2.18	5.63	5.78
nt415135	0.04	0.08	0	0.29	0.04	0.07	0.03	0.09	0.56	0.03	0.18	0.09
nt415136	14.58	14.1	13.38	13.35	13.15	8.81	14.08	14.77	13.99	10.41	11.79	13.07
nt415137	52.53	36.73	46.75	48.6	41.25	41.5	41.01	31.64	49.25	39.7	38.22	37.93
nt415140	28.92	35.09	29.91	34.16	39.15	32.46	32.25	34.05	30.33	22.74	28.24	26.24
nt415141	9.97	11.45	10.02	13.95	17.89	9.59	6.64	11.22	11.05	5.87	13.62	10.45
nt415142	2.29	0.39	1.67	1.51	4.08	1.9	3.48	2.1	2.41	0.55	0.29	1.43
nt415153	3.18	4.71	3.29	3.65	5.24	3.58	2.69	3.34	4.23	3.28	3.91	4.74
nt415157	0	0.12	0.3	0.38	0.37	20	0.37	1.63	3.05	0.49	0.49	1.25
nt415158	202.91	160.78	187.77	160.3	148.5	167.84	261.51	372.8	191.34	173.03	174.02	180.66
nt415166	0.87	0.79	0.76	1.06	0.87	0.48	0.45	0.42	0.66	0.79	0.69	0.6
nt415176	0	0	0	0	0	0	0	0	0	0	0	0
nt415177	26.26	26.45	24.9	29.68	25.84	27.58	25.11	23	26.77	29.28	29.58	25.12
nt415180	5.94	6.23	5.78	6	7.12	4.09	4.88	5.17	6.43	4.49	5.51	5.82
nt415182	8.19	6.12	2.98	5.05	3.63	3.72	0	3.64	3.01	0.98	1.22	2.79
nt415183	6.08	6.57	6.11	7.16	9.6	7.76	5.3	5.86	7.19	5.6	7.31	6.33
nt415185	23.48	27.76	26.09	22.49	22.29	21.26	18.6	25.62	21.6	20.71	24.4	23.11
nt415186	0	0	0	0	0	0	0	0	0	0	0	0
nt415187	0.02	0.05	0	0.03	0.08	0.03	0.02	0.02	0	0.05	0.05	0
nt415189	28.61	20.03	24.11	26.01	32.18	26.66	24.37	24.22	31.32	27.32	30.93	30.34
nt415190	50.3	54.07	43.64	50.71	51.29	46.43	53.45	61.58	61.68	40.39	53.8	38.28
nt415200	74.08	89.52	79.09	84.52	88.05	62.89	54.8	60.35	78.99	66.4	58.68	66.11
nt415201	0.37	0.46	0.57	0.81	0.43	0.63	0.54	0.58	1.13	0.64	0.42	0.49
nt415202	220.99	346.07	290.94	228.62	172.82	334.41	259.53	299.98	447.87	201.96	221.73	260.42
nt415203	3.61	8.27	3.96	6.68	8.05	10.63	2.09	4.81	9.57	4.22	8.59	6.14
nt415205	1.31	1.01	0.89	1.16	1.78	1.02	0.25	0	0.76	0.99	1.12	0.98
nt415206	0	0	0	0	0	0	0	0	0	0	0	0
nt415207	5.35	2.51	6.28	3.29	2.94	2.34	1.11	1.22	3.72	2.48	2.54	1.68
nt415209	11.73	11.81	10.14	10.02	10.05	8.64	14.1	10.54	11.92	9.69	12.02	10.07
nt415210	14.37	11.87	11.59	14.07	10.78	8.93	11.26	11.87	11.5	10.23	9.97	12.2
nt415212	27.63	22.3	27.16	26.65	20.61	17.78	25.46	22.29	25.87	23.71	20.3	16.49
nt415213	29.83	32.21	32.96	27.89	33.25	25.8	21.78	25.12	32.67	20.46	26.31	26.37
nt415216	16.85	18.53	15.14	17.53	18	18.36	15.21	18.01	16.82	16.17	20.16	15.52
nt415217	6.46	7.91	5.19	9.32	8.98	8.16	9.24	8.4	10.52	6.64	9.41	5.76
nt415220	0.92	0.83	0.5	3.41	1.23	1.51	1.84	0.99	1.02	1.98	1.23	0.38
nt415222	3.16	3.4	0	3.5	2.24	2.75	4.19	2.7	2.09	2.71	2.25	3.62
nt415223	7.18	12.79	10.77	10.88	12.13	4.33	6.55	6.7	9.42	5.7	3.22	3.58
nt415224	0.14	0.89	0.15	3.66	3.03	3.24	0.38	1.21	3.29	0.41	2.66	1.28
nt415225	6.51	9.1	7.44	6.65	7.13	9.38	7.99	6.7	9.93	8.51	8.27	6.72
nt415227	2.08	2.23	1.67	4.22	4.27	1.35	1.2	1.75	3.49	0.56	1.06	1.67
nt415233	0	0	0	0	0	0	0	0	0	0	0	0
nt415238	0.28	0.25	0.15	0.13	0.25	0.46	0.56	0.15	0.15	0.1	0.37	0
nt415239	0	0	0	0	0	0	0	0	0	0	0.29	0
nt415240	211.1	205.46	223.23	317.98	268.93	201.6	210.44	152.45	165.75	194.54	198.69	206.6
nt415241	1.66	2.9	1.72	2.51	2.55	1.33	2.33	2.4	2.39	0.5	1.57	2.48
nt415242	12.58	14.75	12.27	14.41	13.19	14.83	14.59	11.3	11.12	15.1	12.15	9.35
nt415243	8	12.89	8.26	10.36	10	7.67	5.74	6.38	8.18	7.14	9.73	9.01
nt415244	27.11	38.86	21.88	32.99	43.05	50.22	22.4	25.51	35.52	27.23	35.34	42.89
nt415245	0.35	0.5	0.53	0.39	0.5	0.68	0	0.15	0.31	0.3	0.5	0.57
nt415246	0.2	0.32	0.18	0.2	0.25	0.78	0.22	0.66	1.01	0.21	0.32	0.16
nt415247	1.53	1.34	1.66	1.14	1.63	1.94	0.66	1.12	1.75	0.85	2.35	2.21
nt415248	0.13	0.17	0.19	0.39	0.21	0.1	0.1	0.06	0.13	0.17	0.26	0.39
nt415249	2.01	1.03	0.47	0.8	0.77	0.63	0.19	0.62	3.5	0.36	1.55	2.24
nt415250	247.39	210.19	271.47	246.49	244.98	206.3	265.54	277.37	209.6	273.41	256.49	233.58
nt415258	10.27	10	9.36	7.92	6.85	19.13	5.12	10.08	10.41	6.75	7.65	10.88
nt415259	50.63	44.51	30.29	27.16	41.58	53.55	30.89	33.52	33.6	36.53	41.59	54.58
nt415264	1.22	1.88	1.18	1.78	2.02	1.33	1.15	1.39	1.03	1.14	1.64	1.15
nt415265	8.62	21.86	12.2	14.54	11.71	14.93	11.28	17.36	17.92	7.63	13.59	21.21
nt415270	10.23	12.91	11.31	11.37	12.1	12.19	11.7	12.24	12.05	11.34	13.8	11.59
nt415274	14.71	21.8	15.16	18.19	20.71	13.77	13.8	15.58	23.91	12.38	12.89	16.63
nt415275	1.08	0.97	0.79	0.67	1.92	0	0.48	0.39	0.8	0.77	0.64	1.18
nt415277	27.12	27.58	16.7	39.61	13.13	120.28	25.56	59.54	32.13	59.27	28.86	51.42
nt415278	1.7	2.32	2.68	2.63	1.65	1.41	1.93	2.18	2.49	1.54	1.91	1.29
nt415279	4.83	9.86	5.25	8.9	8.36	13.49	7.3	5.13	18.2	2.46	9.18	1.69
nt415282	0.13	0.35	0.14	0.12	0.23	0.57	0.52	0.28	0.58	0.19	0.12	0.43
nt415288	0	0.34	0.14	0.12	0.11	0.82	1.17	0.4	0.55	0.27	0.34	0.72
nt415292	0.53	0.5	0.8	0.97	1.54	0.63	0.49	0.6	0.64	0.6	0.79	0.56
nt415295	0	0	0	0	0	0	0	0	0	0	0	0
nt415297	0.79	1.83	0.5	1.05	0.91	0.62	1.81	0.85	1.5	0.81	0.61	1.3
nt415299	0.36	0.33	0.53	0.22	0.22	0	0.16	0.26	0.8	0.35	0	0.7
nt415302	0	0.09	0	0	0.09	0	0	0.11	0	0.07	0.09	0
nt415308	0.43	0.52	0.32	0.13	0.26	0.47	0	0	0.16	0.1	0.26	0.36
nt415309	0.93	0.67	0.41	0.86	1.5	0.41	0.5	0	0.83	0.4	1.17	0.77
nt415311	0.12	0.13	0.1	0.14	0.19	0.07	0.05	0.88	0.52	0.11	0.21	0.03
nt415312	16725.5	14771.6	19340	13856	18662.6	11579.8	14443.2	13532.3	13926.5	13591.1	14019.9	18766.4
nt415313	1.08	1.11	0.9	2.21	2.1	2.53	0.65	1.85	2.53	0.62	2.32	0.67
nt415314	0	0	0	0	0	0.76	0.31	0.25	0.51	0	1.04	0.19
nt415319	244.08	274.99	227.96	235.05	264.25	241.16	275.83	271.68	275.11	238.16	242.22	251.95
nt415323	0.45	0.68	0.57	0.91	0.52	0.52	0.38	0.37	0.31	0.54	0.46	0.48
nt415326	242.89	261.25	264.05	222.09	207.72	178.3	209.45	201.72	251.82	206.51	162.15	217.56
nt415327	10.11	17.47	14.03	10.47	14.24	16.82	9.6	10.08	13.97	10.69	14.7	11.86
nt415329	4.35	7.3	3.74	2.05	6.4	5.59	2.27	5.49	3.77	1.82	3.05	6.42
nt415330	10.04	18.89	12.79	23.23	14.61	19.82	12.85	14.21	17.2	12.79	13.18	11.42
nt415331	0.28	0.28	0.31	0.37	0.39	0.26	0.29	0.34	0.34	0.3	0.35	0.31
nt415332	48.29	96.28	78.15	73.46	89.44	76.2	46.74	62.52	45.46	56.9	70.3	73.72
nt415333	2.65	5.62	1.58	8.89	5.13	25.28	3.84	9.02	8.25	5.17	6.24	2.96
nt415334	2.72	3.04	2.48	3.3	2.43	3.28	3.5	4.34	3.85	3.23	3.87	2.79
nt415335	105.28	106.15	108.47	111.67	110.78	112.57	120.72	111.65	95.78	92.76	123.57	106.58
nt415337	10.16	10.39	10.33	9.87	11.58	8.44	7.51	6.69	10.63	6.92	6.94	8.17
nt415338	3.42	3.24	4.24	5.06	3.62	3.68	5.13	4.63	4.01	4.4	3.62	3.9
nt415339	2.64	2.87	2.65	2.96	3.35	3.02	1.72	2.31	3.17	1.77	2.84	2.49
nt415341	14.33	19.39	15.13	18.27	14.64	16.02	16.91	16.61	20.1	14.61	17.96	14.35
nt415342	108.57	76.02	111.63	82.91	106.07	96.82	106.41	116.97	106.74	114.13	124.35	86.22
nt415344	0.02	0.04	0.04	0.04	0.02	0.04	0.02	0.03	0.07	0.03	0.09	0.05
nt415351	1.05	2.52	1.15	1.94	1.56	1.65	1.09	0.75	2.84	1.42	0.73	1.92
nt415352	0.1	0.22	0.37	0.32	0.39	0.32	0.07	0.26	0.32	0.28	0.35	0.28
nt415354	0	0.38	0.35	0.29	0.28	0.58	0.56	0.34	0.23	0.46	0.38	0.52
nt415356	0.26	0.38	0.27	0.37	0.44	0.28	0.22	0.34	0.42	0.24	0.43	0.34
nt415357	0.09	0.04	0	0.04	0.08	0.05	0.06	0.14	0.1	0.29	0	0.11
nt415358	0.53	1.3	0.62	1.23	1.04	4.66	0.75	2.53	1.49	1.5	1.49	5.59
nt415361	0.13	0.13	0.13	0.12	0.16	0.13	0.14	0.13	0.12	0.14	0.18	0.15
nt415362	128.4	126.27	138.91	114.57	107.73	96.31	102.4	100.44	118.77	102.29	97.11	105.45
nt415363	0	0	0	0	0	0	0	0	0	0	0	0
nt415364	1.42	1.79	1.02	2.21	2.03	1.3	0.61	1.1	2.52	0.9	1.41	1.73
nt415365	38.54	44.72	32.68	51.88	49.18	33.34	31.99	42.76	55.76	31.21	30.21	32.2
nt415366	0	0.13	0	0	0	0	0	0	0	0.1	0	0.12
nt415368	0.04	0.08	0.02	0.19	0.13	0.19	0.02	0.1	0.07	0.06	0.08	0.05
nt415370	21.84	13	19.95	18.08	21.93	9.45	16.71	21.79	15.66	15.51	15.43	19.52
nt415372	11.79	8.98	11.78	11.61	12.32	8.76	5.96	8.79	11.61	10.18	10.04	7.15
nt415373	0	0	0	0.51	0	0	0	0	55.98	0	0	1.35
nt415376	73.29	54.85	51	48.59	74.45	97.91	40.33	54.28	79.58	55.86	94.29	107.78
nt415377	0.11	0.08	0.14	0.13	0.11	0.05	0.1	0.08	0.1	0.03	0.11	0.1
nt415381	19.09	20.17	19.95	25.57	35.21	20.53	19.98	17.24	20.28	17.4	20.06	23.89
nt415382	1.83	2.45	2.24	2.22	3.1	1.66	1.03	1.16	1.54	1.56	2.45	2.27
nt415384	49.94	47.29	50.22	43.25	45.69	35.85	54.78	47.97	39.75	46.6	40.42	40.46
nt415385	61.11	67.24	88.86	63.84	128.34	69.54	43.62	81.34	189.49	63.04	60.36	81.51
nt415387	0.07	0.06	0.07	0.79	4.81	3.8	0.61	1.27	3.64	4.06	1.77	0.11
nt415390	0.16	0.04	0.09	0.18	0.1	0.17	0.05	0.08	0.19	0.2	0.14	0.1
nt415394	0.34	0.64	0.49	0.52	0.7	0.12	0.15	0.44	0.71	0.59	0.54	0.59
nt415395	15.57	15.19	13.25	17.34	19.5	13.41	13.41	14.24	15.44	13.02	14.86	13.11
nt415396	5.93	8.01	6.04	7.28	7.1	4.88	8.52	9.99	6.97	6.07	6.35	5.56
nt415401	215.12	302.67	212.94	267.46	235.63	230.39	286.18	245.93	285.25	279.75	228.08	254.08
nt415404	3258.69	2854.51	3971.04	2530.16	2473.37	2359.75	3820.01	3218.81	2815.93	2362.22	2316.76	2572.86
nt415408	4954.09	6439.93	5012.24	4783.47	4451.03	4465.27	7172.64	5576.18	5403.1	5170.08	4216.98	4046.66
nt415410	1800.19	1579.4	1385.3	1944.16	1440.19	1516.78	1627.22	1308.67	1666.37	1646.16	1506.25	1166.57
nt415411	264.31	286.43	227.11	254.92	290.1	255.27	281.03	265.64	258.26	235.41	231.56	233.8
nt415412	4.04	7.21	8.79	3.73	2.66	5.49	4.01	3.22	3.33	2.16	6.27	7.41
nt415414	802.48	655.99	710.68	717.13	666.71	684.27	733.21	737.08	773.26	816.57	817.67	752.63
nt415415	41.12	42.58	28.46	40.35	32.64	28.82	33.33	27.73	37.12	41.52	31.15	18.46
nt415416	160.2	176.56	145.35	175.72	129.88	136.75	148.38	116.56	151.17	178.98	154.85	130.95
nt415417	2.16	1.49	1.09	2.15	3.55	1.27	0.66	0.71	2.39	0.71	1.64	2.05
nt415419	13.09	15.86	13.99	16.18	15.6	14.9	13.76	15.06	15.47	16.31	18.99	14.73
nt415420	293	359.52	299.78	394.32	229.23	281.08	198.65	141.14	227.73	283.6	190.93	190.31
nt415421	19.37	23.12	18.03	22.94	17.48	16.73	15.01	18.15	19.21	15.58	15.55	15.74
nt415422	0.15	0.15	0.2	0.15	0.28	0.17	0.2	0.18	0.13	0.11	0.16	0.21
nt415423	0.14	0.2	0.12	0.14	0.14	0.07	0.09	0.09	0.12	0.07	0.15	0.16
nt415427	28.6	32.76	29.39	25.39	21.16	28.84	34.9	27.08	28.55	31.01	24.64	20.32
nt415429	0.68	0.92	0.37	0.63	0.6	0.74	0	0.73	0	0	1.52	0.28
nt415431	75.59	70.61	78.8	84.73	77.45	67.15	54.61	56.27	64.83	71.21	62.82	58.36
nt415434	1.45	1.09	1.06	0.89	2.15	0.53	0	0.78	0.8	0.52	2.17	1.19
nt415436	9.33	10.56	6.48	11.3	12.08	8.78	5.82	7.49	10.24	6.85	9.83	7.82
nt415437	0.51	1.6	0.37	2.97	3.69	5.53	1.58	1.36	7.02	0.91	2.5	2.09
nt415438	63.32	55.93	54.51	53.44	40.87	43.31	56.21	44.15	48.82	51.52	46.4	46.07
nt415447	5736.67	5995.1	5496.75	6063.96	6101.95	6286.3	7538.45	8179.28	6803.82	6036.69	6351.2	5551.64
nt415449	1.64	1.08	1.41	1.36	2.66	0.6	2.13	1.76	1.04	0.98	0.89	1.35
nt415451	0	0	0	0	0	0	1.29	0	0	0	0	0
nt415452	1.1	1.97	0.24	2.03	1.27	0.12	3.07	2.35	1.09	0.39	0.59	0.63
nt415455	0	0	0.17	0.28	0	0	0	0.16	0	0	0.14	0.12
nt415467	16.26	26.55	14.96	29.38	35.74	31.31	35.32	24.44	21.44	29.04	42.43	17.87
nt415468	0.9	1.22	1.05	1.31	1.41	1.11	0.53	1.46	1.32	1.3	1.47	1.16
nt415470	0.88	1.29	1.33	1.69	1.04	1.75	0.66	0.77	1.59	1.66	2.43	1.59
nt415471	0.28	0.3	0.24	0.34	0.34	0.41	0.25	0.37	0.34	0.31	0.3	0.25
nt415472	36.89	35.55	37.84	35.12	41.12	37.11	37.65	36.43	41.83	38.23	42.25	38.52
nt415474	0.08	0.62	0	1.05	0.2	0.83	0.46	1.68	1.26	0.25	0.96	0.47
nt415504	1.25	0.96	1.3	1.3	1.62	0.72	0.86	1	1.22	1.24	1.27	0.98
nt415505	269.27	289.03	281.19	287.48	273.51	236.95	230.33	231.98	297.9	263.6	256.55	264.59
nt415506	16.58	24.59	12.67	18.6	24.23	18.55	21.33	26.6	24.13	11.19	14.51	16.56
nt415507	6.98	15.42	18.77	7.92	4.7	11.93	6.84	10.19	6.71	29.1	6.02	14.95
nt415508	0	0	0	0.91	0.53	0.94	0.09	0.35	1.75	0.14	0.77	0.16
nt415509	0	0.14	0.12	0.2	0.19	0.35	0	0.11	0.35	0.11	0.47	0.09
nt415510	5.03	5.05	4.76	4.88	5.02	4.08	5.29	5.14	4.83	4.99	4.91	5.07
nt415511	1.46	1.4	1.62	1.43	1.41	1.02	1.56	1.16	1.39	1.62	1.48	1.36
nt415512	4.49	5.24	3.84	5.11	4.89	4.18	3.62	3.61	4.95	3.63	4.18	3.7
nt415527	44.02	62.73	54.18	47.67	63.44	32.4	45.44	44.91	51.83	41.75	29.66	43.58
nt415528	0	0	0	0	0	0	0	0	0	0	0	0
nt415631	0.58	0.99	0.24	1.02	0.89	0.4	0.42	0.72	0.93	0.34	0.57	0.65
nt415632	0	0	0	0	0	0	0	0	0	0	0	0
nt415633	4.23	6.22	4.63	4.63	4.1	4.19	2.05	3.71	3.54	4.13	3.44	5.37
nt415636	5.25	6.19	4.62	7.74	6.36	5.52	14.52	12.48	9.63	6.51	5.18	5.02
nt415641	103.5	91.95	81.96	78.48	68.7	87.14	106.1	100.8	72.19	91.98	101.4	93.84
nt415642	10.55	13.52	11.5	10.97	12.07	10.23	16.13	15.01	13.82	8.46	10.64	10.11
nt415643	0.09	0.23	0.38	0.24	0.31	0.19	0.23	0.18	0	0	0.46	0.35
nt415650	58.04	70.24	61.72	64.56	63.9	113.33	69.41	79.66	104.59	56.51	75.69	66.12
nt415651	216.38	294.94	233.11	236.75	281.57	339.81	243.71	209	240.03	235.2	342.18	255.53
nt415652	161.26	207.38	161.78	184.95	196.61	218.35	158.16	176.48	175.59	157.8	206.01	167.42
nt415653	36.54	44.97	38.95	43.63	52.87	46.06	35.56	36.3	49.97	37.42	48.01	47.49
nt415654	0.04	0.03	0	0	0.03	0	0	0	0	0	0.03	0
nt415655	0	0.07	0.17	0.07	0	0	0.1	0	0	0	0.07	0.06
nt415657	684.55	835	650.56	808.5	749.55	768.03	1005.22	994.92	812.72	777.58	853.21	754.71
nt415658	11.99	10.89	10.96	10.95	10.36	10.72	8.09	10.73	8.86	12.3	10.42	12.8
nt415665	14.7	16.44	14.74	16.8	15.56	13.72	12.75	11.89	15.89	18.1	16.4	12.62
nt415666	18.95	21.04	19.05	21.03	19.93	20.57	22.56	22.44	22.79	21.63	22.02	19.17
nt415891	249	228.43	222.34	250.31	262.55	197.92	237.31	223.95	230.98	233.89	246.38	207.76
nt415892	31.52	36.84	30.11	39.01	41.55	29.88	32.76	31.29	40.99	30.87	34.71	30.55
nt415895	27.44	28.34	17	27.5	26.82	23.44	15.2	17.13	21.23	22.22	21.25	17.25
nt415896	65.24	73.6	52.95	80.89	75.83	94.27	73.75	71.48	86.06	70.43	91.35	64.84
nt415898	0.33	0.52	0.18	0.31	0.22	0.27	0.22	0.36	0.55	0.24	0.52	0.2
nt415899	1.19	1.22	1.22	1.57	1.88	1.37	1.02	1.09	1.47	0.97	1.24	1.38
nt415900	86.89	81.5	77.75	88.71	79.69	70.61	89.63	80.21	81.27	86.1	86.82	67.9
nt415901	4.97	5.64	5.17	5.62	6.4	3.24	5.53	4.43	5.58	4.03	5.4	4.58
nt415902	12.51	16.8	12.36	16.95	18.97	16.03	15.4	16.38	14.8	14.99	15.95	15.25
nt415903	406.32	404.8	409.6	410.16	485.26	375.44	428.35	348.31	414.2	411.54	390.61	406.64
nt415904	1.63	1.09	1.74	1.25	1.33	1.17	1.56	1.36	1.66	1.31	1.22	1.31
nt415909	0.03	0.14	0.11	0.1	0	0.06	0.03	0.08	0.09	0.04	0.16	0.11
nt415913	1.19	0.53	0	0.33	0.21	0.39	1.11	0.38	0.66	0.6	0	0.98
nt415916	12	22.48	15.77	16.03	20.15	12.45	8.62	11.98	14.89	9.79	15.33	13.11
nt415918	12.23	13.19	11.67	12.91	16	9.65	18.82	20.31	14.08	12.44	12.02	13.92
nt415919	522.51	582.01	576.24	501.18	485.84	446.21	487.03	431.29	500.21	432.45	395	514.71
nt415920	16.15	12.88	14.55	15.12	13.25	11.35	10.98	10.22	12.67	11.87	10.42	10.51
nt415922	51.04	68.81	51.67	60.72	65.18	76.31	45	57.52	81.9	51.71	67.37	60.86
nt415923	115.48	122.38	116.02	116.71	104.02	94.42	126.09	102.35	112.13	106.01	95.51	81.31
nt415924	60.12	62.87	45.4	66.44	50.52	54.38	56.24	42.23	59.64	50.51	47.8	36.48
nt415925	300.36	279.05	338.79	250.02	227.44	215.87	296.79	246.64	293.59	272.32	258.63	276.27
nt415933	0	0	0	0	0	0	0	0	0	0	0	0
nt415935	162.06	153.62	164.89	198.44	174.25	128.13	171.51	139.92	169.2	175.37	150.03	149.79
nt415936	226.29	260.84	247.06	238.25	251.16	219.31	216.17	191.98	229.19	185.03	178.6	182.42
nt415938	9.58	7.44	5.91	8.31	8.44	5.1	12.93	14.29	3.98	5.41	6.12	4.83
nt415939	0.05	0.22	0.15	0.17	0.15	0.09	0.22	0.2	0.15	0.13	0.19	0.33
nt415940	93.18	106.95	106.49	100.3	88.73	93.28	92.07	94.77	103.67	96.77	88.35	92.16
nt415941	16.39	22.25	13.63	17.55	12.58	8.9	11.81	18.07	15.78	13.14	8.49	8.84
nt415943	0	0	0	0	0	0	0.06	0	0	0	0	0
nt415947	0.68	0.12	0.15	0.63	0.61	0.45	0	0	0.6	0.29	0.24	0.22
nt415950	15.76	13.43	9.98	17.8	18.71	12.29	16.5	12.21	18.39	14.91	16.67	13.21
nt415957	42.37	38.75	39.66	39.45	32.86	32.14	36	30.9	37.81	34.77	29.99	25.48
nt415962	15.62	13.58	8.8	12	17.31	8.57	10.5	7.11	10.54	11.14	8.39	5.66
nt415965	0.34	0.57	0.23	1.29	0.75	0.28	0.22	0.41	0.51	0.51	0.76	0.55
nt415967	0	0.55	0.66	0	0	0	0	0	0	0	0	0
nt415970	0.78	1.33	1.08	1.17	1.35	1.48	0.89	1.32	1.29	1.09	1.41	1.42
nt415971	0.04	0.08	0	0	0.04	0	0	0.05	0	0	0.04	0.04
nt415985	1.01	1.02	0.94	1.04	1.03	1.02	0.91	1.12	1.1	1.01	1.04	0.96
nt415991	3.79	4.83	3.49	5.48	5.83	3.26	3.19	3.19	5.12	3.51	4.18	4.58
nt415994	0.1	0.09	0.04	0.09	0.03	0.11	0.04	0.14	0	0.07	0.09	0.13
nt415995	0	0	0	0	0	0	0	0	0	0	0	0
nt415996	7.01	7.38	5.25	6.64	6.7	8.95	8.2	6.24	6.81	10.79	6.13	6.89
nt416002	1.8	1.67	1.38	0.94	1.12	0.78	0.48	0.9	0.8	0.47	1.56	0.79
nt416005	0.77	0.9	0.61	0.72	0.93	0.68	0.69	0.79	0.78	0.87	0.59	0.7
nt416006	0	0	0.15	0	0.04	0.05	0.12	0.15	0.05	0.03	0.04	0.08
nt416007	6.58	5.69	4.81	6.51	6.96	5.47	5.27	5.29	7.34	5.53	6.48	5.89
nt416010	50.7	44.01	49.42	47.91	36.44	41.72	34.27	37.36	38.54	43.43	41.15	42.19
nt416011	0	0	0	0	0	0	0	0	0	0	0	0
nt416014	0	0	0	0	0	0	0	0	0	0	0	0
nt416016	17.95	14.04	14.58	19.47	21.46	12.54	7.24	9.87	15.67	13.53	15.93	16.41
nt416019	0.5	0.55	0.24	0.57	0.45	0.43	0.15	0.36	0.49	0.4	0.45	0.64
nt416025	125.34	128.61	133.63	131.18	133.15	102.17	112.83	93.34	128.79	113.74	103.18	119.42
nt416026	5624.16	5331.4	5303.35	5735.11	5286.87	6147.14	6186.22	6452.7	5958.04	5385.9	5834.35	5212.85
nt416028	9.36	8.92	7.43	8.92	11.03	9.19	4.6	6.69	11.24	6.77	8.41	8.71
nt416030	7.13	8.57	7.17	7.36	8	8.2	4.34	6.19	8.67	5.75	9.01	7.26
nt416034	35.33	36.15	38.43	36.47	32.9	30.56	28.57	27.54	33.52	33.19	29.23	32.95
nt416041	3408.02	3884.5	3375.04	3679.24	3411.34	3628.7	4481.79	4264.09	3797.77	3449.22	3689.42	3414.6
nt416042	0.42	0.57	1.38	0.39	0.93	0.23	0.28	0	0.56	0.45	0.35	1.21
nt416043	1581.62	1442.62	1329.32	1429.94	1398.63	1286.41	1719.53	1660.95	1386.37	1415.56	1448.69	1280.87
nt416045	8.62	11.41	8.22	9.76	8.64	9.82	10.65	9.53	11.48	7.17	9.36	6.68
nt416048	0.59	1.33	0.65	2.05	1.72	0.32	0.99	1.27	1.15	0.85	1.06	0.61
nt416049	0.81	1.16	1.12	1.06	1.25	1.19	0.64	0.68	1.16	0.99	0.97	1.07
nt416050	0	0	0	0	0	0	0	0	0	0	0	0
nt416055	0	0.65	0	0	0.32	0.4	0	0.39	0	0	0.33	0.6
nt416067	42.06	39.02	42.5	45.23	37.59	39.48	46.23	39.82	42.25	46.47	40.71	33.79
nt416073	0.45	0.34	0.08	0.28	0.27	0.08	0.2	0.16	0.17	0.16	0.61	0.43
nt416076	1.66	2.35	1.4	2	1.78	2.06	1.55	1.73	1.78	1.63	2.29	1.89
nt416087	7.21	26.83	6.01	28.92	17.27	45.3	11.79	20.86	102.97	11.6	47.78	5.89
nt416099	31.93	41.03	33.6	39.48	42.51	36.78	38.14	36.01	36.29	35.17	42.65	37.98
nt416102	0.1	0.19	0.04	0.1	0.34	0.37	0	0.3	0.35	0.1	0.12	0.29
nt416156	0	0	0	0	0	0	0	0	0	0	0	0
nt416157	0.19	0.85	0.42	0.44	0.51	0.31	1.14	0.51	1.05	0.34	0.68	0.7
nt416163	165.19	175.95	175.57	160.15	149.36	132.27	193.6	178.72	146.09	166.45	143.1	146.76
nt416166	0	0	0	0	0	0	0	0	0	0.06	0	0
nt416176	20.23	39.54	10.52	17.45	20.71	24.16	46.54	20.62	30.92	28.58	19.96	22.85
nt416177	1.07	1.82	1.64	1.97	0.67	1.28	0.57	1.03	1.65	1.61	0.96	1.14
nt416179	97.76	123.31	81.53	119.3	131.82	97.99	70.95	80.08	107.26	74.82	111.54	92.51
nt416181	28.25	23.48	29.47	33.76	36.73	21.72	21.34	22.86	25.72	43.98	24.52	25.59
nt416186	0.29	0.26	0.54	0.27	0.72	0.64	0.26	0	0.33	0.28	0.35	0.48
nt416195	0.45	0	0	0	0.8	0.16	0.2	0.32	0.5	0.43	0.13	0.49
nt416204	0.19	0.16	0.1	0.15	0.16	0.21	0.16	0.16	0.16	0.17	0.08	0.13
nt416212	1.49	1.4	1.29	1.44	1.56	1.13	1.42	1.39	1.31	1.27	1.32	1.05
nt416223	0.39	1.18	0.67	0.49	0.59	0.43	0.7	0.85	0.49	0.6	0.79	0.54
nt416228	0.05	0	0.12	0.16	0.24	0.41	0.07	0	0.18	0.31	0.19	0.13
nt416230	0.56	0.56	0.57	0.6	0.75	0.54	0.5	0.57	0.56	0.53	0.67	0.55
nt416239	0	0	0.12	0.21	0	0	0	0.12	0	0	0.2	0
nt416243	10.32	12.94	8.87	13.47	16.02	11.92	19.84	17.37	10.42	11.06	11.88	10.28
nt416251	164.23	141.93	156.88	162.8	156.7	137.4	179.72	174.6	154.27	171.16	158.24	118.3
nt416254	3.69	4.46	3.66	5.29	4.74	4.22	2.81	2.98	3.62	3.86	4.02	3.7
nt416256	0.15	0.33	0.33	0.17	0.08	0.1	0.08	0.23	0.17	0.26	0.22	0.12
nt416264	40.58	24.02	29.37	42.37	45.9	18.86	43.05	32.37	26.02	30.19	28.17	17.99
nt416270	0.31	0.37	0.32	0.45	0.73	0.51	0.31	0.23	0.61	0.5	0.47	0.41
nt416279	0.42	0.89	0.51	0.43	0.74	0.14	0.39	0.54	1.07	0.24	0.96	0.38
nt416283	0	0.15	0.05	0.23	0.11	0.09	0	0	1.3	0.09	0.04	0.05
nt416291	14.03	12.49	15.3	11.13	9.94	9.54	11.43	10.69	10.13	12.77	9.78	7.79
nt416292	0	0	0	0	0	0	0	0	0	0	0	0
nt416296	433.02	566.32	395.07	463.72	320.81	462.68	461.33	360.85	528.3	448.31	468.66	369.87
nt416300	7.52	6.58	4.24	10.25	9.22	15.43	9.46	5.16	11.68	12.59	14.52	15.21
nt416301	0.14	0.28	0.19	0.46	0.31	0.28	0.5	0.34	0.45	0.08	0.31	0.52
nt416302	1306.46	1616.35	1343.37	1672.45	1490.1	1409.93	1432.24	1165.59	1717.98	1548.9	1480.48	1214.2
nt416307	3.65	4.18	3.37	3.18	3	2.62	2.26	2.57	4.84	2.83	2.39	3.07
nt416315	5.82	6.72	6.59	8.47	6.7	5.21	5.72	6.56	7.19	6.3	5.39	5.25
nt416316	0	0	0	0	0	0	0	0	0	0	0	0
nt416322	0	0.19	0.12	0.19	0.19	0	0.28	0	0.12	0	0.19	0.26
nt416331	24.99	12.07	25.83	24.52	18.92	12.83	6.69	7.08	12.87	19.3	12.39	8.84
nt416333	0	0	0	0	0	0.15	0	0	0	0	0	0
nt416337	56.14	54.37	47.95	108.82	59.1	73.12	40.15	42.82	65.2	63.34	104.36	43.35
nt416347	0	0	0	0	0	0	0	0	0	0	0	0
nt416350	0.45	0.71	0.25	1.15	1.3	0.86	1.51	0.61	0.5	0.97	0.81	0.28
nt416354	83.48	87.95	75.76	108.35	119.53	91.15	81.75	64.04	91.37	77.25	92.54	60.34
nt416373	0	0	0	0	0	0	0	0	0	0	0	0
nt416376	0.21	0.43	0.15	0.41	0.51	0.24	0.17	0.09	0.49	0.3	0.2	0.39
nt416413	0.11	0.14	0.11	0.1	0.07	0.15	0.11	0.06	0.11	0.08	0.06	0.08
nt416415	0.06	0	0.04	0.03	0.06	0.07	0.04	0.1	0	0	0.03	0.08
nt416417	9.05	10.38	8.26	9.88	9.09	8.37	10.02	8.81	9.32	9.17	8.65	8.35
nt416422	0	0.15	0.09	0.23	0.53	0.18	0.33	0.36	0.09	0	0.38	0.14
nt416444	6.13	11.49	10.35	9.45	16.59	7.25	5.78	7.94	8.2	3.48	5.72	8.6
nt416458	1.96	2	1.67	3.03	3.75	1.74	2.34	1.78	2.19	2.08	2.26	1.79
nt416464	0.91	0.92	0.84	0.84	0.72	0.92	0.73	1.1	0.65	0.52	1.05	0.45
nt416465	2.74	4.29	2.22	5.37	5.19	3.65	1.17	1.88	3.46	5.14	4.23	2.7
nt416467	1.16	1.52	0.58	0.78	1.51	1.04	0.99	1.59	0.47	0.68	0.76	0.52
nt416472	2.68	4.85	5.27	5.05	3.92	2.77	4.03	3.47	4.53	5.47	2.96	3.36
nt416496	18.61	23.28	18.21	20.54	17.46	16.91	28.31	24.54	17.32	18.01	16.87	17.85
nt416501	42.19	45.79	40.25	50.63	62.3	62.36	35.7	47.23	49.53	42.93	69.21	50.4
nt416503	2.4	1.83	1.41	1.57	1.96	0.93	1.6	1.45	1.72	1.45	2.05	1.39
nt416507	0	0	0	0	0.22	0	0	0.26	0	0	0	0
nt416515	4.74	4.19	4.17	4.6	4.15	3.33	4.07	3.62	3.86	4.15	4.18	3.6
nt416523	17.93	23.57	18.11	24.54	22.81	24.55	21.74	22.56	25	19.18	21.48	18.78
nt416526	0.14	0.09	0.08	0.12	0.06	0.14	0.07	0.02	0.12	0.05	0.05	0.09
nt416530	10.4	8.46	8.99	17.49	23.42	11.54	6.24	7.34	8.05	11.02	12.62	6.59
nt416532	0.55	0.45	0.44	0.51	2.15	0.29	0.45	1.51	1.87	1.92	2.53	1.79
nt416533	40.6	43.04	26.81	51.23	42.09	37.55	43.26	42.43	44.09	46.78	38.31	40.03
nt416546	2.11	2.08	3.18	1.71	1.88	1.73	1.41	1.63	1.9	2.36	1.36	2.06
nt416549	8.92	12.28	11.76	10.73	9.67	15.07	15.01	9.15	9.01	10.95	10.48	13.19
nt416553	0.39	0.47	0.14	0.48	0.46	0.14	0.17	0.7	0.72	0.47	0.23	1.17
nt416567	2.66	2.96	3.44	3.29	4.02	2.48	1.58	2.6	2.68	2.18	2.56	2.69
nt416606	0.81	1.53	0.93	1.53	2.57	1.01	1.07	2.1	1.18	1.05	0.99	1.06
nt416620	0.47	0.31	0	0.43	0.62	0.25	0.31	0.13	0.13	0.08	0.21	0
nt416644	147.28	172	145.77	174.35	237.98	217.24	100.59	121.91	167.85	125.62	214.55	158.21
nt416646	20.7	20.36	19.84	23.94	26.09	20.33	21.69	21.28	22	21.13	24.89	21.76
nt416647	68.8	80.46	64.73	64.41	65.38	88.99	60.47	67.62	78.59	55.43	79.98	64.71
nt416648	9.01	11.83	9.71	8.04	7.26	13.43	6.17	10.12	10.38	6.93	5.5	6.83
nt416660	17.52	20.05	17.24	15.5	14.88	18.54	16.14	19.49	18.12	16.08	14.21	16.75
nt416661	0	0	0	0	0	0	0	0	0	0	0	0
nt416669	3.03	2.6	1.75	3.37	3.32	1.74	2.22	1.47	2.77	2.29	1.22	1.68
nt416678	0.89	1.63	0.8	2.81	3.92	1.43	0.46	1.49	1.45	0.61	1.87	2.03
nt416681	0	0	0	0	0	0	0	0	0	0	0	0
nt416682	0	0	0	0.22	0	0.13	0	0	0	0	0	0
nt416685	0	0.22	0	0.22	0	0	0.48	0.13	0	0.09	0.11	0
nt416687	0.16	0.15	0.05	0.12	0.08	0.21	0.11	0.05	0.28	0.03	0.15	0.14
nt416691	0.28	0.66	0.13	0.34	0.62	0.71	0.49	0.22	0.93	0.5	0.36	0.5
nt416698	8.09	6.24	5.8	10.45	12.54	4.65	7.6	6.19	6.53	6.09	5.19	7.46
nt416701	4.84	4.01	3.16	4.51	4.54	4.49	2.59	2.94	4.68	6.21	4.33	4.2
nt416703	0	0	0	0	0	0	0	0	0	0	0	0
nt416705	0	0	0	0	0	0	0.12	0.19	0	0	0	0.07
nt416747	0.2	0.17	0.17	0.22	0.33	0.16	0.25	0.2	0.2	0.1	0.17	0.22
nt416759	330.8	322.06	426.62	316.03	336.12	333.94	228.84	379.93	300.93	307.8	362.35	439.11
nt416765	77.5	78.03	73.45	90.46	76.36	81.29	56.38	53.78	72	69.68	81.74	55.15
nt416767	0	0	0	0	0	0	0	1.31	1.36	0	0	0
nt416773	0.15	0.22	0.16	0.21	0.23	0.2	0.13	0.18	0.17	0.14	0.2	0.17
nt416782	55.57	83.7	60.03	73.8	41.97	56.78	40.9	45.67	59.12	42.58	48.13	57.37
nt416787	19.46	21.25	16.09	24.93	30.91	20.64	11.18	11.25	12.63	7.91	12.21	26.73
nt416843	101.83	111.97	118.26	86.66	89.91	64.36	106.2	91.69	135.28	84.86	99.03	72.77
nt416845	11.03	8.48	12.35	4.39	4.37	11.76	3.06	5.27	6.62	3.08	6.53	11.1
nt416847	198.26	272.7	212.26	274.86	356.27	275.63	181.76	256.58	299.73	192.74	354	272.93
nt416854	0	0	0	0	0	0	0	0	0	0	0	0
nt416860	3.21	6.77	2.94	4.84	5.59	4.73	7.12	6.58	5.37	4.59	3.67	5.62
nt416873	471.46	346.52	461.36	373.6	282.62	516.1	173.58	258.87	259.05	445.25	297.65	434.44
nt416888	0	0.38	0	0	0	0	0	0	0	0	0	0.35
nt416897	85.22	83.6	85.22	83.47	70.56	76.58	83.16	81.78	76.82	78.06	69.08	69.88
nt416905	4.77	5.3	5.8	5.85	6.53	4.99	5.16	4.71	6.69	4.51	6.17	5.27
nt416912	0.05	0	0	0.04	0.04	0	0	0	0	0	0	0
nt416914	0	0	0	2.37	0	0	0	0	0	0	1.14	0
nt416925	0	0	0	0	0	0	0	0	0	0	0.11	0
nt416946	0.89	0.32	1.17	1.48	0.16	0.97	0	0.38	0.2	1.14	0.79	0.58
nt416951	0.12	1.22	0.13	0.91	0.66	2.14	0.33	0.4	1.36	0.44	0.77	0.61
nt416952	9.14	9.86	8.39	9.15	9.24	8.63	11.81	12.59	11.46	10.29	11.82	7.93
nt416957	28.95	56.64	36.17	47.24	45.09	18.68	42.92	26.81	36.78	27.7	27.95	21.18
nt416964	1.36	0.92	0.64	1.66	1.29	1.11	0.85	1.39	1.51	0.66	1.05	1.67
nt416967	594.58	373.62	392.4	452.28	481.86	473.21	341.66	445.08	434.08	341.83	436.58	675.79
nt416975	0.3	0.26	0.17	0.21	0.26	0.4	0.25	0.27	0.3	0.26	0.35	0.26
nt416978	526.35	466.89	553.24	427.55	445.7	424.34	388.63	441.03	642.53	378.73	410.22	444.65
nt417007	25.8	26.94	24.74	30.68	34.6	38.45	11.89	16.89	23.26	10.56	24.91	22.01
nt417039	5.32	5.06	5.23	5.07	5.41	4.83	6.56	6.61	4.69	5.25	5.36	4.98
nt417040	0.89	0.8	0.97	1.31	2.69	1.35	0.47	0.57	1.37	1.4	0.95	1.6
nt417044	2.41	4.05	2.78	3.52	4.32	2.54	3.85	2.41	3.21	2.78	3.1	2.89
nt417100	1.51	1.7	0.62	1.39	1.18	0.41	2.01	0.81	8.14	1.62	2.2	2.17
nt417101	0.33	0.29	1.43	1.21	0.58	4.62	0.87	0.7	3.24	0.47	2.04	0.54
nt417102	0	0.05	0	0	0.2	0.06	0	0.06	0	0	0	0
nt417109	54.05	83.07	68.57	80.42	80.73	37.59	93.24	92.34	128.71	63.27	86.45	79.59
nt417114	2.11	2.22	2.33	3.05	2.51	2.21	1.33	2.02	1.66	2	2.17	2.29
nt417228	0	0	0	0	0	0	0	0	0	0	0	0
nt417230	0	0	0	0	0	0.31	0	0.9	0.62	0	0	1.15
nt417241	0.08	0.1	0.1	0.18	0.13	0.08	0.02	0.08	0.14	0.09	0.16	0.11
nt417252	0.51	0.62	0.36	0.82	0.79	1.04	0.56	0.86	0.67	0.58	0.75	0.83
nt417272	36.68	24.06	19.38	26.88	29.64	33.7	32.33	18.97	16.86	28.37	26.15	24.34
nt417288	67.48	56.11	60.82	71.02	87.14	38.79	60.96	53.8	71.59	58.73	65.66	44.32
nt417290	54.06	55.02	35.67	59.04	35.73	36.74	37.17	30.94	76.76	31.14	56.56	31.87
nt417291	2172.38	2109.9	2119.29	2074.46	2277.51	1981.34	2151.02	2103.93	2022.01	1749.95	1867.92	2129.47
nt417300	371.57	439.32	426.81	386.47	399.76	445.07	397.86	506.84	471.19	462.66	539.31	407.68
nt417313	0.99	1.37	0.54	0.46	3.56	2.16	0	1.59	0.55	1.42	2.21	1.28
nt417315	0.02	0.06	0.07	0.06	0.06	0	0	0.07	0.08	0.06	0.04	0.05
nt417328	364.1	356.29	339.63	305.96	310.93	422.76	318.61	312.69	286.77	277.58	348.18	321.45
nt417334	0	1.62	0	0	0	0.28	0	0	0.28	0	0.23	0.84
nt417341	0.42	0.95	0.46	1.37	0.94	0	1.41	0.45	1.17	1.06	0.57	0.52
nt417343	1.49	0.83	1.46	1.24	1.24	1.11	0.58	0.61	0.84	0.67	0.84	0.6
nt417344	0.66	1.02	1.03	0.87	1.35	1.13	0.5	1.52	1.04	0.54	1.86	0.7
nt417348	154.54	120.88	141.55	127.89	110.83	115.54	187.36	191.14	130.63	129.42	109.82	103.44
nt417349	0.7	0.69	0.57	0.86	0.9	0.41	0.52	0.68	0.51	0.61	0.94	0.59
nt417351	6.15	14.01	9.87	8.35	7.3	7.6	2.18	7.03	3.17	5.59	5.13	13.13
nt417374	37.47	40.88	54.34	44.86	23.25	45.31	45.85	26.5	39.67	31.73	51.65	48.67
nt417375	1189.06	1622.88	1818.31	997.72	500.55	1313.32	3086.3	3176.25	1357.51	1300.36	1007.66	705.59
nt417376	0	0	0	0	0	0	0	0	0	0	0	0
nt417397	0	0.13	0.31	0	0	0.15	0.19	0.15	0.31	0	0.25	0.12
nt417405	1.8	1.42	1.73	0.85	2	1.05	0.88	1.17	0.97	1.55	1.19	1.44
nt417406	160.57	167.89	182.45	163.55	196.86	123.89	167.49	176.3	183.07	156.41	181.08	178.73
nt417408	0.59	0.63	0.61	0.45	0.4	0.78	0.14	0.9	1.39	0.25	0.34	0.43
nt417409	282.89	334.23	302.94	289.32	324.6	277.72	292.55	314.99	403.3	293.24	371.88	303.3
nt417416	2.79	3.29	3.03	3.49	4.16	2.6	1.86	3	3.23	2.89	4.64	2.93
nt417452	4.71	4.9	3.6	4.94	5.06	4.47	7.24	4.85	4.49	4.28	4.32	4.49
nt417454	3.08	6.1	1.57	6.84	5.67	4.7	8.47	5.73	4.32	5.81	5.8	3.88
nt417455	4	1.8	2.91	2.46	2.95	2.18	9.72	2.13	3.58	4.77	1.19	2.72
nt417471	0.13	0	0	0.23	0.56	0.27	0	0.54	0	0	0.11	1.03
nt417485	1.79	1.07	3.25	2.2	1.06	1.3	2.37	0	1.97	0	0.53	0
nt417487	0.59	0.53	0.54	0.91	1.22	1.18	0.65	1.37	1.2	0.49	0.88	0.4
nt417495	14.12	12.08	14.79	12.2	13.53	32.85	10.69	29.75	13.97	29.2	21.31	50.74
nt417499	17.57	21.17	16.02	26.27	22.92	14.56	13.18	15.41	21.94	15.74	21.91	16.48
nt417500	0.78	0.56	1.2	0.43	0.97	0.68	0.62	0.33	0.86	0.22	1.12	1.03
nt417502	0.59	0.26	0.32	0.27	0.26	0.64	0	0.31	0.97	0	0.26	0.24
nt417504	227.72	262.71	254.89	240.23	253.66	244.07	189.38	222.43	227.53	217.9	207.98	208.18
nt417508	0	0.07	0	0	0.07	0.08	0	0.17	0	0	0.07	0
nt417512	200.42	182.01	190.72	179.07	178.08	168.23	177.11	172.73	192.4	185.97	179.77	177.26
nt417513	10.51	7.56	8.58	11.31	12.43	6.46	12.21	8.61	11.42	9.04	5.82	8.32
nt417526	3.03	3.31	2.95	3.56	3.92	2.87	2.01	2.79	2.95	1.94	3.32	3.47
nt417527	0.94	1.28	1.13	1.69	1.75	1.2	0.75	0.95	1	1.14	0.75	0.84
nt417531	1.2	2.12	1.32	1.9	2.14	1.91	1.25	1.49	1.9	1.37	1.49	1.96
nt417532	1.69	1.09	0.83	1.33	1.4	1.29	1.06	1.05	1.46	0.82	1.34	1.56
nt417535	2.3	2.52	2.29	2.94	2.5	2.85	2.25	2.77	2.83	2.03	2.64	2.66
nt417568	10.71	11.55	12.83	14.77	13.54	10.93	15.89	14.65	9.88	15.3	12.05	9.83
nt417579	0.11	0.14	0.2	0.15	0.24	0.22	0.21	0.22	0.2	0.18	0.1	0.23
nt417738	0.06	0.11	0.07	0.06	0	0	0.16	0	0	0.04	0.06	0
nt417753	0	0	0	0	0	0	0	0	0	0	0	0
nt417761	0	0	0	1.86	0.26	25.84	0	1.7	4.13	0.1	2.83	0.35
nt417762	8.85	21.04	7.21	67.58	21.64	192.47	9.37	38.73	362.4	10.9	181.5	13.99
nt417772	0.17	0.2	0.23	0.36	0.38	0.43	0.15	0.12	0.25	0.29	0.15	0.28
nt417776	0.9	1.22	0.25	0.21	0.81	0.74	0	1.21	0.5	0.16	0.61	1.49
nt417784	0.23	0.24	0.14	0.2	0.29	0.24	0.2	0.16	0.27	0.19	0.24	0.27
nt417786	0.42	0.42	0.51	0.44	0.52	0.44	0.52	0.46	0.47	0.42	0.48	0.49
nt417788	0.26	1.57	0.37	1.93	1.93	3.55	1.33	0.99	3.04	0.84	2.99	1.16
nt417794	1.17	1.22	1.21	1.16	1.49	1.38	1.05	1.24	1.47	1.09	1.59	1.53
nt417795	0.36	0.25	0.2	0.84	0.73	0.1	1.09	0.49	0.1	0.07	0.81	0.52
nt417803	0.08	0.08	0.18	0.62	0.22	0.27	0.11	0.27	0.46	0.24	0.45	0.28
nt417810	0.17	0.16	0	0.32	0.24	0.19	0.12	0.09	0.48	0.19	0	0.21
nt417832	4.22	6.02	2.7	7.17	6.91	2.31	13.45	5.55	3.9	3.13	5.26	2.9
nt417889	0	0	0	0.15	0.3	2.17	0	0.18	0.37	0.12	0.3	0.14
nt417908	8.83	10.3	13.68	9.56	12.41	7.3	6.93	7.33	10.22	11.28	8.75	8.93
nt417921	65.35	90.16	110.87	73.45	66.25	217.88	53.5	112.11	64.91	134.45	125.82	178.29
nt417922	1.13	1.41	1	1.86	2.17	1.73	1.03	1.46	1.82	1.18	1.51	1.83
nt417940	0.27	0.29	0.5	0.17	0.46	0.4	0.24	0.44	0.3	0.36	0.69	0.32
nt417949	41.1	13.61	18.37	33.86	42.09	25.66	115.99	56.61	15.62	31.23	52.39	19.5
nt417950	0.11	0.15	0.24	0.05	0.1	0.12	0.07	0.3	0.06	0.04	0.25	0.09
nt417955	0	0.04	0	0.05	0.04	0.05	0	0	0.05	0	0.09	0
nt417959	40.9	59.47	49.77	51.46	47.42	42.4	42.54	27.71	45.53	60.38	54.22	39.99
nt417960	1.04	0	0	0	0	0	0	0	0	0	0	0
nt417976	0	1.36	0	0	4.02	0	0	0	0	2.17	1.35	2.48
nt417977	0	1.56	0	0.81	0.77	0	0	1.86	0.96	2.5	0.78	0
nt417985	3.59	3.46	3.61	3.09	4.92	2.62	2.9	2.45	3.98	2.25	4	3.36
nt418000	155.47	155.6	179.4	145.74	122	154.15	139.07	86.16	105.01	124.66	93.13	89.83
nt418041	3.53	3.32	2.09	5.36	5.86	2.59	3.94	3.84	3.61	4.15	4.43	3.01
nt418068	0.83	1.86	0	4.59	0.37	1.8	0.55	4.87	4.12	1.48	1.11	2.04
nt418201	1157.7	1455.81	1582.5	1375.8	1282.54	1366.6	862.83	1110.46	1173.65	1254.65	1276.55	1458.16
nt418276	0.79	0.43	0.35	1.03	0.71	1.04	0.21	0.17	0.35	0.45	0.71	0
nt418332	0	0	0	0	0	0	0	0	0	0	0	0
nt418338	0	0	0	0	0	0	0	0	0	0	0	0
nt418345	1.08	7.17	1.65	4.94	0.86	19.21	1.04	4.45	29.08	1.51	18.65	1.29
nt418360	11.61	9.38	11.48	8.22	11.33	8.57	8.3	10.04	11.51	10.64	8.58	8.68
nt418373	7.21	6.94	6.08	6.16	7.03	6.95	6.62	6.75	8.11	6.53	7.82	7.06
nt418374	0	0	0	0.31	0	0	0	0	0	0	0.3	0
nt418377	0.08	0.07	0.03	0.05	0.02	0	0	0	0.06	0.05	0.05	0
nt418382	6.5	16.81	9.95	15.46	14.26	14.97	7.29	10.42	7.31	12.9	11.01	15.44
nt418383	0	0	0	0	0	0	0	0	0	0	0	0
nt418389	56.15	50.75	44.44	46.04	46.04	35.18	41.07	48.59	43.37	45.64	47.28	43.16
nt418391	12.39	9.14	8.4	13.23	9.83	10.45	9.28	5.14	9.46	8.95	10.67	8.69
nt418395	1.76	2.55	1.39	2.9	2.44	1.82	1.96	1.68	2.71	1.96	3.25	1.85
nt418399	6.98	7.67	7.8	7.97	9.15	6.46	7.5	8.56	8.8	6.92	9.52	8.13
nt418407	0.24	0.27	0.25	0.25	0.27	0.22	0.15	0.21	0.28	0.19	0.31	0.26
nt418409	0	0	0	0	0	0	0	0	0	0	0	0
nt418413	0	0	0	0	0.09	0.11	0	0.1	0.11	0	0.26	0.08
nt418415	2.8	2.52	2.34	4.07	4.51	2.18	2.84	2.15	4.43	2.39	3.34	3.17
nt418431	0.73	0.67	0.49	0.87	0.53	0.98	0.46	0.72	0.71	0.41	0.64	0.79
nt418436	1.29	1.16	2.12	2.39	4.59	1.41	2.15	1.38	1.43	0.92	0.29	1.85
nt418529	0.22	0.39	0.84	0.41	0.68	0.48	0.15	0.59	0.49	0.08	0.39	0.45
nt418537	0	0	0	0	0	0	0	0	0	0	0	0
nt418538	0.02	0.02	0.02	0.03	0.02	0.02	0.02	0.02	0.03	0.02	0.04	0.02
nt418540	0	0	0	0	0	0	0	0	0	0	0	0
nt418550	113.83	151.42	197.07	134.86	176.28	137.63	114.63	139.71	143.55	135.66	167.62	167.6
nt418622	75.01	128.23	69.14	94.35	97.33	104.15	104.21	82.72	106.93	80.28	96.13	97.01
nt418663	3.7	3.14	2.71	2.97	4.27	1.58	2.42	2.18	2.49	2.03	2.28	1.79
nt418664	0.27	0.8	0.6	0.51	0.74	0.15	0.09	0.15	0.53	0.44	0.31	0.45
nt418668	1.06	0.96	0.23	1.08	1.23	2.2	0	1.11	1.29	1.9	0.86	4.45
nt418687	0	0	0	0	0	0	0	0	0	0	0	0
nt418700	400.52	394.73	368.75	417.57	381.33	434.6	379.79	436.65	389.64	399.57	449.55	375.27
nt418703	0.71	0	0.78	1.64	0.32	0.77	0.94	1.14	0.39	0	0.32	0.29
nt418704	0.27	0.72	0	1.49	0.48	0	0	0.58	0.59	0	0.48	0.22
nt418714	2.08	2.26	1.7	3.88	1.89	1.44	2.62	2.19	2.51	1.84	2	1.83
nt418717	442.68	384.3	531.94	477.6	592.12	438.75	374.76	345.45	381.51	523.66	603.93	408.51
nt418724	4.81	6.68	4.7	6.97	6.62	7.65	1.81	3.26	4.75	3	6.47	4.47
nt418733	41.82	44.64	37.37	42.22	43.31	45.17	50.7	53.3	47.96	44.93	49.73	45.57
nt418756	0	0.11	0	0	0.22	0.14	0	0.27	0.28	0.18	0	0.1
nt418767	126.47	216.03	146.53	194.26	184.29	152.62	214.4	233.36	262.98	171.87	258.17	161.46
nt418787	0	0	0	0	0	0	0	0	0	0	0	0
nt418788	0.67	0.93	0.63	0.8	1.13	0.69	0.52	0.66	0.9	0.51	0.64	0.72
nt418789	0	0	0	0	0	0	0	0	0	0	0	0
nt418794	17.49	25.75	19.45	21.44	19.08	17.33	12.42	13.67	19.38	18.25	15.05	16.6
nt418796	0.2	0.28	0.25	0.41	0.27	0.36	0.28	0.18	0.29	0.21	0.45	0.32
nt418818	4.93	5.74	4.28	5.67	6.41	6.71	5.72	5.67	6.09	4.58	5.75	4.95
nt418822	0	0	0	0	0	0	0	0	0	0	0	0
nt418823	8.58	11.14	9.11	9.89	10.77	9.31	8.56	10.1	10.7	7.96	8.7	8.21
nt418824	4.27	5.68	4.11	5.92	6.57	5.59	5.28	5.99	6.02	5.12	6.9	5.6
nt418828	1.71	2.19	2.4	2.26	1.74	2.13	3.25	2.36	4.32	2.8	1.31	1.4
nt418831	0	0	0	0	0	0	0	0	0	0	0	0
nt418839	33.21	23.71	16.93	31.57	41.31	28.46	6.05	11.71	22.42	17.71	30.14	13.45
nt418842	0.19	0.47	0.34	0.26	0.19	0.1	0.16	0.2	0.38	0.33	0.28	0.25
nt418847	0.42	0.41	0.33	0.38	0.42	0.27	0.35	0.33	0.38	0.29	0.38	0.25
nt418850	0	0.68	0	1.41	0.68	0	0	0	0.84	0	0	0
nt418852	49.77	56.12	53.61	59.8	56.25	53.15	60.98	68	57.04	50.85	55.6	53.73
nt418853	2.28	2.52	2.58	2.82	3.53	3.15	1.9	2.27	2.8	2.38	2.52	2.08
nt418854	736.85	722.36	675.87	699.73	798.19	692.25	924.69	998.38	774.45	715.71	800.89	705.73
nt418862	0.57	0.35	0.43	0.62	0.62	0.4	0.44	0.49	0.4	0.56	0.51	0.64
nt418865	2.63	2.37	2.51	2.12	2.55	2.25	1.07	1.23	3.54	1.56	1.74	1.6
nt418871	0	0	0	0	0	0	0	0	0	0.95	0	0
nt418875	41.38	35.04	37.37	54.95	108.39	26.42	120.27	40.87	27.22	31.69	35.63	24.85
nt419118	3.23	3.63	3.09	2.24	5.03	16.74	3.22	16.87	7.15	6.66	5.06	17.9
nt419124	0.28	0	0	0	0.25	0.31	0.37	0	0.31	0	0.5	0
nt419129	1.44	0	0	3.99	0.64	2.35	1.91	0.77	1.59	0.51	10.89	1.18
nt419130	1.2	0.54	1.31	3.32	3.19	0.65	0	1.28	4.63	0.43	12.28	0.98
nt419140	0.23	0.17	0.41	0.11	0.33	0.14	0.25	0.2	1.1	0.49	0.28	0.35
nt419155	0	0	0	0	0	0	0	0	0	0	0	0
nt419234	0	0.27	0	0.42	0.8	0.33	0.2	0.16	0.17	0.32	0.27	0.37
nt419235	1024.29	1150.04	988.86	1103.72	1050.79	1013.97	1344.25	1324.22	1026.68	1093.01	1141.03	1005.93
nt419248	0.39	0.49	0.37	0.44	0.61	0.63	0.67	0.56	0.55	0.54	0.68	0.48
nt419272	0.05	0.03	0.05	0.05	0.08	0.08	0.09	0.06	0.08	0.05	0.07	0.07
nt419274	0	0	0	0	0	0	0	0	0	0	0	0
nt419278	0	0.51	0	1.04	0.75	0.31	0.37	0.6	0.31	0.61	0.76	0
nt419302	76.31	77.4	68.85	75.32	81.15	84.07	82.12	81.3	86.98	91.88	92.13	72.63
nt419307	0.38	0.42	0.37	0.38	0.49	0.38	0.32	0.38	0.42	0.34	0.44	0.34
nt419320	18.46	19.45	17.19	18.75	19.55	18.86	20.94	22.47	17.45	18.85	21.6	17.77
nt419321	3.03	3.24	3.08	3.2	3.33	2.9	2.68	2.92	3.81	2.58	3.29	3.14
nt419497	0.81	2.49	3.93	3.32	3.05	3.02	2.39	1.57	0.9	1.75	1.31	2.14
nt419509	0.15	0.14	0.04	0.1	0.4	0.08	0.1	0.12	0.08	0.33	0.2	0.1
nt419514	10.21	11.71	9.88	11.56	8.99	9.31	11.57	11.74	12.03	10.04	9.37	10.01
nt419519	4.49	6.43	7.43	9.15	10.08	8.38	1.66	2.18	5.08	6.07	2.37	3.05
nt419526	3.47	3.95	3.19	4.18	4.17	4.41	2.91	2.53	4.29	2.71	3.92	2.46
nt419533	0	0	1.57	0	0	0	0	0	0	0	0	0
nt419539	0.12	0.16	0.19	0.15	0.28	0.15	0.18	0.12	0.25	0.1	0.17	0.2
nt419543	3.5	3.92	2.81	3.49	3.82	4.22	3.04	3.87	4.21	3.52	4.53	4.29
nt419551	2.78	0	0.76	0.64	1.12	2.27	0	0.74	0	1	1.86	1.14
nt419552	1.21	0.27	0	0.28	0	0.33	0.81	0.33	0.34	0.22	0.27	0
nt419559	0	0	0	0	0	0	0	0	0	0	0	0
nt419561	0.74	0.79	0.57	0.79	0.96	0.46	0.55	0.61	0.7	0.3	0.81	0.62
nt419571	0.42	0	0.69	0.48	0.19	0.23	0	0.9	1.16	0	0.19	0.87
nt419578	4.94	0	6.72	1.14	5.63	4.03	3.26	4.05	1.36	0.88	3.28	4.01
nt419595	0.23	0	0	0	0.4	0	0	0.24	0	0.16	0	0
nt419596	0	0	0.27	0.23	0	0	0	0	0.54	0.18	0	0.2
nt419605	0.3	0.12	0.14	0.18	0.23	0.19	0.2	0.09	0.08	0.18	0.17	0.1
nt419607	0	0	0	0	0	0	0	0	0	0	0	0
nt419608	0	0	0	0	0	0	0	0	0	0	0	0
nt419611	0	0	0	0	0	0	0	0	0	0	0	0
nt419646	0	0	0	0	0	0	0	0	0	0	0	0
nt419653	0.24	0	0.26	0	0	0.26	0	0	0	0.51	0.43	0
nt419655	633.28	1120.06	516.55	1010.64	869.2	1200.04	1960.72	1943.74	1345.44	751.23	917.06	943.82
nt419669	17.2	19.12	15.74	14.39	17.87	22.2	21.12	20.56	20.7	13.84	16.09	16.48
nt419674	36.3	28.68	26.46	22.88	24.62	19.61	34.25	34.01	26.52	32.84	21.81	22.59
nt419678	264.26	351.63	315.28	382.51	233.53	263.88	218.6	271.5	330.14	345.41	390.17	298.24
nt419691	1594.84	2617.6	2042.42	2595.28	1811.22	4347.26	1898.33	2223.41	6699.7	1421.07	3297.87	1854.93
nt419696	566.65	621.27	638.15	628.73	640.66	585.79	863.75	892.5	733.29	705.86	702.47	636.65
nt419891	14.87	12.95	15.25	16.82	13.88	19.57	2.51	11.14	6.79	10.49	20.72	12.03
nt419899	0.27	0.31	0.16	0.28	0.33	0.33	0.14	0.18	0.63	0.18	0.28	0.4
nt419940	639.09	626.79	685.85	617.4	580.78	487.9	683.11	730.08	620.85	661.21	676.84	667.77
nt419941	1.8	4.23	4.31	0.8	0.3	2.8	0.67	0.68	1.11	1.39	0.69	2.93
nt420192	0	0.07	0	0.07	0.07	0	0	0	0.26	0.11	0.21	0
nt420211	0.94	1.69	1.29	2.39	1.26	2.57	0.63	1.01	1.82	0.67	1.05	1.16
nt420212	26.41	18.28	21.15	22.94	17.74	16.41	30.03	16.57	28.12	21.42	18.93	15.87
nt420214	271.06	279.57	338.29	246.05	282.24	231.99	251.59	281.17	285.75	244.19	256.17	291.42
nt420226	0.74	1.33	1.21	0.98	2.63	0	0.98	1.19	1.64	2.12	0.99	0.91
nt420228	0	0	0	0	0	0	0	0	0	0	0	0
nt420230	0	0	0	0	0	0	0	0	0	0	0	0
nt420235	59.81	67.88	66.99	81.99	54.27	37.53	40.71	36.5	65.69	49.18	40.11	35.48
nt420239	1.55	2.23	1.57	3.39	2.68	2.56	1.59	2.07	3.67	2.95	2.63	2.77
nt420251	0	0	0	0	0	0	0	0	0	0	0	0
nt420256	0.16	0.42	0	1.15	0	0.17	0	2.34	1.2	0	0.28	0.64
nt420263	0.21	0.56	0	0	0.19	0	0	0.11	0.12	0.15	0.28	0.26
nt420271	0.98	1.11	1.01	0.57	0.99	0.34	0.65	0.6	0.61	0.66	0.77	1.17
nt420329	0.11	0.17	0.12	0.12	0.2	0.19	0.11	0.07	0.07	0.17	0.15	0.05
nt420341	451.89	380.89	444.01	343.88	460.89	334.84	377.27	451.71	378	384.13	336.3	377.6
nt420342	2.85	2.17	2.54	1.32	2.23	2.92	0.95	1.34	2.07	1.09	1.68	2.57
nt420347	14.62	15.26	14.02	18.37	17.28	12.9	13.94	15.09	15.23	13.69	15.39	13.47
nt420348	0	0	0	0	0	0	0	0	0	0	0	0
nt420350	0.36	0.32	0.08	0.2	0.32	0.47	0.2	0.08	0.4	0.21	0.45	0.36
nt420352	0.9	0.69	0.42	0.77	1.83	0.63	0.77	0.9	0.57	0.6	0.98	0.63
nt420355	0.82	1.41	0.98	1.65	1.2	1.3	1.49	0.88	1.57	1.02	0.8	1.45
nt420357	12.7	21.7	15.27	14.17	14.99	10.02	38.65	23.38	19.48	18.12	9.59	16.66
nt420367	6.12	6.11	5.03	2.9	5.84	8.11	6.69	6.1	5.91	4.54	3.26	6.47
nt420370	0.93	0.79	0.48	0.66	1.42	0.42	0.22	0.82	0.79	0.31	0.49	0.95
nt420374	0.41	0.36	0.59	0.75	0.6	0.74	1.08	0.44	1.05	0.78	0.48	0.33
nt420377	0	0	0.02	0	0.03	0.02	0	0	0	0	0.03	0.03
nt420383	0	0.3	0.36	0	0.29	0	0	0	0	0	0.29	0
nt420390	4.83	4.95	5.49	3.66	3.61	4.14	6.73	5.5	4.76	3.91	5	4.24
nt420392	0	0	0	0	0	0	0	0	0	0	0	0
nt420393	0	0	0	0	0	0	0	0	0	0	0	0
nt420394	0	0	0	0	0	0	0	0	0	0	0	0
nt420395	0.21	0.19	0.25	0.19	0.1	0.15	0.06	0.16	1.08	0.1	0.09	0.36
nt420396	0	0	0	0	0	0	0	0	0	0	0	0
nt420406	0.04	0.03	0.02	0.04	0.02	0.04	0.02	0.01	0.04	0.02	0.03	0.01
nt420407	0	0	0	0	0	0	0	0	0	0	0	0
nt420408	0.18	0.2	0.13	0.17	0.26	0.22	0.07	0.19	0.17	0.15	0.21	0.14
nt420409	1.99	1.6	1.94	0.41	1.97	0.72	1.18	0.95	0.98	1.43	0.4	1.09
nt420410	8.42	11.85	9.94	8.79	12.7	11.55	4.6	5.1	7.41	3.56	8.32	6.39
nt420411	0.15	0.48	0.15	0.37	0.24	0.44	0	0.43	0.15	0.1	0.36	0.34
nt420412	0.07	0.12	0	0.23	0.06	0	0.09	0.07	0.15	0.05	0.06	0
nt420417	0.59	0.76	0.55	0.7	0.75	0.92	1.01	0.54	1.78	0.24	1.29	0.97
nt420419	1715.99	1859.6	1830.17	1894.88	1771.28	1805.83	1951.71	2057.82	1749.46	1862.65	2002.67	1752.06
nt420437	0	2.43	2.96	3.76	2.4	2.96	0	2.88	1.49	2.91	0	1.11
nt420446	5.04	6.04	4.59	17.09	8.06	18.69	16.03	41	17.81	10.24	7.12	8.28
nt420515	534.07	500.56	468.27	639.56	363.23	754.4	489.41	536.51	411.95	593.49	445.87	349.71
nt420520	156.2	209.75	150.33	213.28	195.65	190.17	188.48	159.69	242.52	184.47	227.92	206.69
nt420521	0.05	0.03	0	0	0.06	0.1	0.04	0.03	0.09	0.04	0.06	0.04
nt420584	3.27	2.94	2.24	4.66	4.61	2.38	1.81	2.19	2.86	1.17	4.52	1.46
nt420585	0.66	0.39	0.48	0.57	0.62	0.24	0.18	0.19	0.56	0.2	0.34	0.72
nt420594	0.5	0.55	0.56	0.61	0.53	0.61	0.37	0.68	0.81	0.57	0.62	0.6
nt420680	0.19	0.12	0.08	0.2	0.22	0.16	0.08	0.13	0.2	0.12	0.19	0.24
nt420681	0.11	0.07	0.04	0.11	0.16	0.03	0.02	0.1	0.04	0.08	0.08	0.08
nt420685	2.08	1.34	1.29	2.07	1.57	1.83	0.71	0.69	1.95	1.57	1.69	0.97
nt420699	0	0	0	0	0	0	0	0	0	0	0	0
nt420700	0.89	3	2.93	3.09	1.99	0.97	2.08	1.44	0.99	1.28	1.4	1.83
nt420708	0.97	3.36	1.78	1.05	1.37	1.68	0.54	0.78	1.17	0.64	1.16	1.53
nt420724	1.14	1.02	0.67	0.81	0.23	0	3.03	0.28	0.1	0.31	0.16	0.36
nt420727	60.76	73.13	65.85	70.88	61.59	59.98	58.88	68.15	73.2	54.07	74.31	62.27
nt420728	0	0	0	0	0	0	0	0	0	0	0	0
nt420735	312.83	526.11	284.55	454.1	589.48	538.46	460.77	423.61	363.59	575.29	597.73	459.36
nt420748	0.23	0.62	0	0	0.41	0	0	0.99	0.51	0.17	0.21	0.38
nt420753	143.54	130.44	116.63	116.34	125.48	152	117.84	113.29	146.97	96.69	129.86	109.72
nt420754	0.36	1.16	0.34	0.86	0.69	1.24	0.55	1.11	0.86	0.44	0.97	0.51
nt420771	0.26	0.5	0.37	0.21	0.3	0.57	0	0.28	1.41	0.27	0.58	0.77
nt420774	0	0	0	0	0	0	0	0	0	0	0	0
nt420776	26.08	28.88	18.31	28.26	31.58	24.57	28.2	24.4	29.61	21.1	25.56	24.92
nt420779	10.52	11.97	9.68	10.85	11.54	14.12	6.6	12.86	15.27	9.02	12.58	12.03
nt420800	2.92	3.93	0.89	5.28	3.97	3.68	8.81	5.13	3.59	1.97	1.7	2.22
nt420809	0.08	0.14	0.04	0.21	0.21	0.42	0	0.12	0.51	0.06	0.47	0.06
nt420811	1.11	1.13	1.28	1.37	1.15	1.07	0.9	1.59	2.04	0.79	1.59	1.37
nt420827	0.2	0.25	0.34	0.35	0.34	0.24	0.2	0.19	0.21	0.18	0.26	0.19
nt420830	5.54	5.88	3.08	8.85	3.32	4.14	5.36	5.22	5.64	4.14	4.16	3.81
nt420845	0	0	0	0	0	0	0	0	0	0	0	0
nt420847	0.61	0.36	0.31	1.19	0.94	0.62	0.43	0.22	0.63	0.48	0.54	1.06
nt420853	0	0.19	0	0	0	0	0	0.23	0	0.31	0	0
nt420858	47.31	84.18	38.88	35.51	45	70.62	46.24	51.59	49.32	39.02	55.03	56.01
nt420860	1.72	1.21	1.45	1.06	1.12	2.58	0.6	1.1	0.73	1.22	1.36	2.56
nt420862	1.28	3.26	2.57	5.32	3.04	3.49	1.13	2.51	3.07	3.67	5.73	1.23
nt420863	0.27	0.38	0.42	0.35	0.45	0.38	0.27	0.34	0.36	0.41	0.16	0.27
nt420866	4.07	4.04	2.29	5.41	3.54	2.73	2.5	2.92	3.24	2.25	5.15	4.3
nt420885	0.51	0.3	0.45	0.57	0.32	0.43	0.28	0.38	0.33	0.38	0.42	0.37
nt420887	0	0	0	0	0	0	0	0	0	0	0	0
nt420889	0.98	1.64	0.61	0.39	1.87	0.69	1.21	0.83	0.47	0.3	1	1.21
nt420898	0.58	0.28	0.42	0.4	1.56	0.56	0.36	0.42	0.48	0.33	0.77	0.73
nt420903	0.35	0.62	0.25	0.84	0.62	1.92	0.15	0.5	1.41	0.25	0.83	0.19
nt420904	0	0	0	0.28	0	0	0	0	0.17	0	0	0
nt420905	0.22	0.62	0.44	0.11	0.23	0.24	0.62	0.56	0.45	0.26	0.11	0.28
nt421103	0	0	0	0	0	0	0	0	0	0.1	0	0
nt421108	0.2	0.36	0.24	0.83	0.44	0.13	0.26	0.43	0.77	0.43	0.53	0.41
nt421109	0.16	0	0.18	0.15	0.15	0.18	0	0.35	0.18	0	0.29	0
nt421113	15.58	23.21	11.32	20.4	14.94	20.97	8.26	8.22	9.47	9.11	11.78	18.21
nt421118	50.32	51.57	42.78	76.86	54.36	39.19	46.69	34.6	54.82	50.08	41.17	30.33
nt421123	0.11	0.46	0.26	0.16	0.36	0.51	0.29	0.48	0.17	0.29	0.17	0.51
nt421213	24.62	22.75	24.16	29.02	35.33	22.34	16.3	25.37	26.84	17.5	32.15	28.46
nt421214	0.2	0.22	0.19	0.25	0.36	0.26	0.11	0.34	0.22	0.18	0.22	0.18
nt421216	0.19	0.27	0.24	0.4	0.44	0.28	0.49	0.44	0.29	0.12	0.27	0.36
nt421218	885.41	622.39	476.05	868.09	629.23	716.28	423.13	367.05	662.7	1017.04	496.81	578.05
nt421227	1.06	1.49	1.27	1.9	1.69	2.13	1.72	1.46	2.5	1.45	1.9	1.34
nt421229	43.03	42.9	40.03	46.36	41.6	42.37	46.05	42.5	42.09	48.62	43.68	37.39
nt421234	0.79	1.26	0.69	1.45	1.17	2.17	0.96	0.83	1.35	1.14	1.42	1.8
nt421244	108.64	110.41	113.98	83.8	85.9	82.8	91.2	100.88	83.15	98.66	102.74	76.27
nt421245	0.21	0.23	0.23	0.22	0.36	0.37	0.08	0.17	0.2	0.12	0.28	0.49
nt421257	55.8	87.36	27.35	87.65	60.84	87.03	107.05	57.39	87.42	47.22	115.71	45.57
nt421278	0.96	0.29	0.79	0.15	0.5	0.44	0.11	0.34	0.27	0.11	0.29	0.33
nt421290	0	0	0	0.13	0	0	0.18	0	0	0	0.12	0.11
nt421291	0.1	0.09	0.07	0.23	0.27	0.11	0.24	0.21	0.18	0.08	0.09	0.19
nt421307	3.39	6.29	4.65	47.82	11.21	283.23	3.95	27.85	257.11	1.06	141.51	8.95
nt421312	0	0	0	0	0	0	0	0	0	0	0	0
nt421342	352.54	484.55	368.2	424.3	336.56	456.9	396.19	388.65	553.29	365.33	465.38	365.58
nt421349	711.39	620.15	689.73	561.86	531.59	439.74	568.01	515.19	590.2	517.29	480.36	544.9
nt421379	2616.08	2639.45	2961.25	2410.53	2587.24	2426.59	2454.76	2979.5	2790.89	2777.91	2744.09	2921.3
nt421381	0.42	0	0	0.13	0.12	0.15	0	0	0.15	0.2	0	0.11
nt421396	1.79	2.61	2.69	3.3	5.77	2.68	1.49	3.83	2.47	5.76	3	1.83
nt421398	0.16	0.99	0.86	0.44	0.14	0.17	0.21	0.34	0.17	0.23	0.28	0.26
nt421404	0	0.04	0	0.24	0.12	0	0	0.09	0.1	0.16	0.24	0.04
nt421605	11.01	13.45	11.51	12.96	10.86	12.11	12.64	11.44	13.25	12.91	12.1	11.39
nt421614	0	0.17	0.1	0	0	0	0	0	0	0	0	0
nt421617	249.77	267.58	268.08	272.38	322.36	193	283.91	261.45	295.65	240.63	299.01	243.77
nt421626	10.1	24.49	9.62	21.53	17.02	18.45	10.82	16.73	22.36	9.86	17.7	16.24
nt421638	1.83	0	2.33	1.13	4.34	1.66	1.22	0.65	1.35	2.18	3.27	0.75
nt421639	1.44	2.18	0.65	2.76	2.34	3.8	1.05	2.18	4.35	1.12	3.81	2.55
nt421673	1.28	1.14	1.4	1.81	2.6	1.47	1.52	2.3	2.92	1.11	1.97	1.49
nt421678	3	3.47	3.51	3.61	4.25	3.21	2.89	2.63	3.34	2.86	3.47	3.07
nt421685	1.35	0	0	0	0	0	0	0	0	0	0	0
nt421696	1.4	1.37	1.53	1.51	1.94	0.93	1.81	0.96	2.02	1.59	1.33	1.28
nt421698	0.4	0.47	0.32	0.21	0.17	0.15	0.69	0.29	0.51	0.15	0.13	0.17
nt421711	5.16	5.5	4.14	6.09	8.67	12.03	4.51	7.04	5.4	7.66	10.16	8.32
nt421713	0.07	0.39	0.16	0.07	0.26	0.16	0.19	0.08	0.16	0.31	0.07	0.3
nt421722	0.42	0.48	0.42	0.51	0.54	0.51	0.37	0.43	0.43	0.32	0.39	0.46
nt421834	0.59	0.88	0.5	0.79	0.94	0.62	0.3	0.48	0.96	0.5	0.68	0.64
nt422059	0.41	0.25	0.08	0.77	0.55	0.23	0.46	0.15	0.31	0.25	0.19	0.28
nt422063	0.08	0.05	0.05	0.11	0.05	0.05	0.05	0.05	0.05	0.08	0.08	0.08
nt422075	38.97	29.16	27.15	33.28	34.94	29.43	44.6	49.1	36.18	33.2	34.4	22.39
nt422100	0	0	0	0	0	0	0	0	0	0	0	0
nt422103	11.72	10.91	11.81	13.21	12.61	10	16.69	15.48	10.59	10.73	10.99	11.63
nt422115	0	0	0	0	0	0	0	0	0	0	0	0
nt422116	0.13	0.46	0.42	0.35	0.79	0.42	0	0.14	0.56	0.18	0.34	0.52
nt422117	0	0	0	0	0	0	0	0	0	0	0	0
nt422141	0.32	0.16	0.19	0.32	0.52	0.16	0.08	0.16	0.06	0.13	0.18	0.22
nt422149	0.38	0.34	0.62	0.53	0.68	0.41	0	1.02	0.21	0.27	0.51	0.47
nt422154	1.26	0.76	0.46	2.21	2.51	1.07	0.56	0.91	1.87	1.01	1.26	3
nt422160	1.09	1.82	0.92	2.13	1.69	1.79	0.9	0.81	0.79	1.36	1.65	1.35
nt422199	2.81	3.24	3.08	2.6	3.87	3.01	1.13	2.3	2.49	1.86	1.96	3.2
nt422207	33.57	34.46	41.52	32.57	30.73	28.61	25.86	31.95	28.13	23.04	26.35	24.77
[truncated: 76 more rows]

## Sheet: Fold Change
	TAC+Sol		Sham+AT		TAC+AT		TAC+AT		TAC+AT
	vs		vs		vs.		vs.		vs.
	Sham+Sol		Sham+Sol		Sham+Sol		TAC+Sol		Sham+AT
lncRNA ID	logFC	p-value	logFC	p-value	logFC	p-value	logFC	p-value	logFC	p-value
nt124	0.522041	0.346505	0.833998	0.141513	0.0708499	0.909078	-0.451191	0.349625	-0.763148	0.128263
nt1547	-0.202593	0.23415	0.0654894	0.692653	-0.00978658	0.953013	0.192807	0.254711	-0.075276	0.647593
nt1548	0.125589	0.538507	-0.359075	0.0729402	0.337297	0.0723152	0.211708	0.284548	0.696372	0.000309503
nt1552	-0.256087	0.107236	0.0711314	0.647393	-0.15441	0.315548	0.101677	0.522082	-0.225542	0.147173
nt1597	0.158963	0.448249	0.0534251	0.778249	0.476739	0.0107537	0.317776	0.125881	0.423314	0.0228533
nt1606	0.231736	0.401206	-0.387723	0.20551	-0.0420939	0.882741	-0.27383	0.316652	0.345629	0.255159
nt177784	0.917394	0.525085	0.981593	0.497772	0.952914	0.509861	0.0355196	0.976566	-0.0286797	0.981158
nt178090	0.209486	0.492212	0.168343	0.58815	0.33329	0.26791	0.123804	0.662229	0.164947	0.56835
nt196423	0.0806341	0.883712	-0.455053	0.499155	-0.22961	0.704292	-0.310244	0.59527	0.225444	0.750177
nt196959	-0.151637	0.641862	0.813559	0.0111626	-0.801971	0.0144093	-0.650334	0.0601559	-1.61553	2.93546e-06
nt197176	-0.80983	0.187869	0.139825	0.79279	-0.460638	0.43095	0.349192	0.593239	-0.600463	0.288128
nt197220	0.210406	0.299959	-0.125449	0.557605	0.215929	0.289629	0.00552355	0.977401	0.341378	0.0967174
nt197361	0.523109	0.348757	0.506852	0.370973	0.272643	0.641629	-0.250466	0.632242	-0.234209	0.659511
nt197704	-0.129742	0.878567	-0.355897	0.689815	-0.387042	0.66392	-0.2573	0.77207	-0.0311446	0.973356
nt197863	-0.182892	0.485672	0.0559403	0.830499	-0.512451	0.0714545	-0.329559	0.250218	-0.568392	0.0460035
nt198050	-1.15791	0.0536948	2.06583	3.89558e-09	-0.116192	0.807766	1.04171	0.0826273	-2.18202	3.70946e-10
nt198085	-0.0890619	0.584601	-0.032944	0.840041	-0.0240432	0.882726	0.0650188	0.688657	0.00890086	0.956335
nt198281	-0.334966	0.217917	0.500553	0.0659509	-0.232428	0.377377	0.102538	0.702514	-0.732981	0.00637488
nt198586	-0.300481	0.133585	0.00656129	0.973384	-0.24181	0.218075	0.0586709	0.770801	-0.248372	0.208914
nt199270	0.420022	0.0899076	0.243427	0.342526	0.79878	0.000736415	0.378758	0.0826209	0.555353	0.0140828
nt199619	0.0553937	0.926532	-1.57366	0.0562638	-0.649822	0.338167	-0.705216	0.275604	0.92384	0.299037
nt199651	-0.163423	0.551881	0.123205	0.642685	-0.146905	0.594305	0.0165178	0.952424	-0.270109	0.312762
nt199721	-0.480008	0.037459	-0.112498	0.603982	-0.2354	0.281428	0.244608	0.273903	-0.122901	0.556736
nt200115	-0.0522821	0.789222	0.0656416	0.739396	-0.250487	0.197066	-0.198205	0.301097	-0.316128	0.102045
nt200325	0.0780908	0.689015	0.216925	0.263138	0.203908	0.299008	0.125818	0.513871	-0.013017	0.945822
nt200540	-0.165415	0.358886	-0.663763	0.000561302	-0.443877	0.0147988	-0.278462	0.123883	0.219886	0.253268
nt200643	-0.10336	0.413035	-0.0622175	0.622787	0.0351989	0.779553	0.138559	0.26983	0.0974164	0.438645
nt200670	0.138865	0.401309	0.268711	0.104357	0.270252	0.102086	0.131387	0.398339	0.00154086	0.992086
nt200763	-0.0374539	0.792976	0.105714	0.457975	0.0351093	0.805478	0.0725632	0.609616	-0.0706048	0.618614
nt201097	0.995353	0.0999125	0.314926	0.628321	-1.07656	0.138671	-2.07191	0.00337951	-1.39148	0.0596277
nt201132	-0.170402	0.224442	0.329906	0.0244071	-0.109363	0.43549	0.0610394	0.663385	-0.439268	0.00272114
nt201570	0.544773	0.146416	0.22295	0.57808	0.547593	0.146781	0.00282049	0.993266	0.324643	0.36442
nt201604	-0.127724	0.379793	0.0489427	0.734909	-0.106173	0.465868	0.0215514	0.882247	-0.155116	0.28348
nt201855	-0.0898881	0.651033	-0.0482152	0.806122	0.09808	0.61626	0.187968	0.321297	0.146295	0.434165
nt202129	-0.456763	0.00533657	-0.26251	0.121082	-0.226562	0.164905	0.2302	0.153313	0.0359479	0.829001
nt202374	0.0305081	0.858392	-0.111603	0.521487	-0.222697	0.204099	-0.253205	0.143077	-0.111094	0.528003
nt202698	1.75693	0.0286538	-0.563729	0.618916	-0.0864504	0.93434	-1.84338	0.0209273	0.477279	0.672722
nt202873	-0.194801	0.393552	-0.305457	0.19662	-0.349002	0.129863	-0.154201	0.467671	-0.0435453	0.843924
nt202960	-0.175384	0.400791	-0.145158	0.48545	-0.311365	0.117929	-0.135981	0.518789	-0.166206	0.4291
nt202963	1.91598	0.000118069	0.687436	0.316794	-0.610001	0.423661	-2.52599	5.48651e-07	-1.29744	0.067148
nt203262	-0.0326649	0.831018	-0.123198	0.424421	-0.234856	0.129155	-0.202191	0.185504	-0.111658	0.468093
nt203265	-0.605443	0.00314846	-0.11558	0.575452	-0.563604	0.00598764	0.041839	0.845274	-0.448024	0.037122
nt203445	-0.101187	0.494021	-0.266284	0.077203	-0.378285	0.0125697	-0.277099	0.066822	-0.112001	0.466967
nt203574	0.177634	0.767349	-0.207043	0.745484	0.272643	0.641629	0.0950088	0.866226	0.479686	0.423736
nt203641	-0.111889	0.709045	0.599293	0.0242601	0.230973	0.401152	0.342861	0.21606	-0.36832	0.129394
nt204087	-0.246268	0.321714	-0.282968	0.226983	-0.503363	0.0341207	-0.257095	0.304782	-0.220395	0.35181
nt204148	-0.0158391	0.961869	0.430935	0.204536	-0.876706	0.0266337	-0.860867	0.026015	-1.30764	0.00100147
nt204289	0.00543447	0.98229	0.182767	0.450636	-0.250327	0.279713	-0.255762	0.282844	-0.433094	0.0660288
nt204290	0.197236	0.68509	-0.374725	0.489395	-0.407763	0.451697	-0.604999	0.237491	-0.0330376	0.953868
nt204442	-0.251499	0.242372	0.0116876	0.955443	-0.279629	0.207823	-0.0281308	0.901093	-0.291317	0.185989
nt204563	-0.0757885	0.60082	0.0830851	0.56635	0.136889	0.348103	0.212677	0.144137	0.0538038	0.711877
nt204593	-0.0700725	0.733739	0.359589	0.0697535	-0.0984751	0.639848	-0.0284026	0.891864	-0.458064	0.0227459
nt204872	-0.167076	0.276783	-0.0354216	0.821506	-0.149729	0.330489	0.0173475	0.910407	-0.114307	0.468043
nt205143	0.966246	0.296382	1.03874	0.26117	1.18972	0.185831	0.223479	0.752639	0.15098	0.831655
nt267831	-0.173493	0.420357	-0.464097	0.0404992	-0.298095	0.175337	-0.124602	0.572925	0.166001	0.475537
nt327801	-2.49701	0.0526728	-4.18876	0.00480464	0.580799	0.447806	3.07781	0.00529397	4.76956	0.000222818
nt342939	-0.500275	0.612648	-0.940009	0.380289	0.847051	0.293462	1.34733	0.113304	1.78706	0.0539391
nt343013	0.670879	0.369596	-0.355897	0.689815	0.155524	0.849094	-0.515355	0.471193	0.511422	0.55025
nt343021	-0.123996	0.905793	0.318546	0.748229	-0.0864504	0.93434	0.0375452	0.971302	-0.404996	0.681948
nt343026	0.0709531	0.636248	0.0234866	0.876554	0.269443	0.0699552	0.19849	0.175832	0.245956	0.0961017
nt343027	0.209886	0.330066	-0.138821	0.543573	0.446292	0.0335273	0.236406	0.236796	0.585114	0.00580397
nt343039	3.11347	0.0489829	2.67374	0.101219	1.76435	0.275513	-1.34912	0.298168	-0.909384	0.511641
nt343077	0.759191	0.479366	0.454264	0.689082	-0.081972	0.946368	-0.841163	0.430253	-0.536236	0.634753
nt343079	-0.289893	0.150262	0.00386401	0.983695	-0.145045	0.446196	0.144848	0.471307	-0.148909	0.429995
nt343086	-0.0263125	0.906775	-0.162199	0.46151	-0.347289	0.121937	-0.320977	0.166157	-0.18509	0.415906
nt343167	1.79408	0.165887	1.4635	0.285178	1.45887	0.283273	-0.335204	0.733987	-0.00462916	0.996501
nt343179	0.225514	0.468737	0.38641	0.207734	0.0124733	0.969354	-0.213041	0.485185	-0.373937	0.213844
nt343182	0.113604	0.678116	0.0687143	0.805544	-0.272105	0.354122	-0.385708	0.170874	-0.340819	0.235443
nt343185	0.0209252	0.973937	0.838653	0.138764	0.531963	0.369631	0.511038	0.373356	-0.30669	0.545218
nt343188	0.0996921	0.736658	-0.0961871	0.738788	0.0881989	0.764963	-0.0114932	0.969117	0.184386	0.522842
nt343197	-1.02813	0.461335	-2.72703	0.0907593	-0.081972	0.946368	0.946154	0.49591	2.64506	0.0987491
nt343203	-0.127526	0.891303	0.239451	0.788487	-0.0888784	0.924211	0.0386472	0.966864	-0.328329	0.712075
nt343205	-0.169972	0.480067	0.370659	0.12026	-0.247964	0.310842	-0.0779927	0.75102	-0.618623	0.0110047
nt343211	-0.127526	0.891303	0.485751	0.571511	-0.968689	0.364908	-0.841163	0.430253	-1.45444	0.139038
nt343212	-0.302493	0.271565	0.208523	0.460403	-0.336286	0.227	-0.0337932	0.905744	-0.54481	0.0623899
nt343214	0.342838	0.280434	0.264765	0.416275	0.355319	0.265459	0.0124809	0.966119	0.0905533	0.764016
nt343216	-0.135225	0.812894	0.155057	0.778558	-0.34836	0.558962	-0.213135	0.720446	-0.503417	0.380959
nt343217	0.0170525	0.970718	-0.537336	0.257199	0.547324	0.163359	0.530271	0.205659	1.08466	0.010791
nt343219	0.100058	0.754754	-0.504675	0.144117	-0.621102	0.0673278	-0.721161	0.0271499	-0.116428	0.740468
nt343222	0.315798	0.406085	-0.00402958	0.992086	0.221827	0.568329	-0.0939712	0.793715	0.225856	0.557098
nt343224	0.433795	0.533984	0.0148525	0.984305	-0.0174832	0.981519	-0.451278	0.503411	-0.0323357	0.964758
nt343226	-0.117492	0.92302	-0.0532923	0.96518	0.423987	0.708542	0.541478	0.630186	0.477279	0.672722
nt343228	-0.132371	0.856542	-0.0598724	0.934909	-0.302255	0.690098	-0.169884	0.822319	-0.242382	0.748933
nt343230	-0.0408736	0.946395	-0.178278	0.786254	-0.686533	0.305444	-0.645659	0.330268	-0.508255	0.477905
nt343242	0.221563	0.422922	-0.317485	0.299551	-0.218361	0.46564	-0.439924	0.118634	0.0991239	0.751
nt343250	-0.282402	0.250618	-0.288087	0.234808	-0.404493	0.105382	-0.122091	0.63986	-0.116406	0.651426
nt343253	0.808234	0.565656	0.872433	0.536484	1.34971	0.307737	0.541478	0.630186	0.477279	0.672722
nt343259	-0.175217	0.591457	0.0091197	0.977304	-0.250704	0.451558	-0.0754864	0.821765	-0.259823	0.429589
nt343260	-0.376713	0.644145	-0.602868	0.481799	-0.0914467	0.907247	0.285266	0.726036	0.511422	0.55025
nt343261	0.413872	0.629488	0.485751	0.571511	0.207762	0.81583	-0.20611	0.800232	-0.277989	0.733208
nt343262	-0.069236	0.767288	-0.172464	0.473504	-0.226682	0.347526	-0.157446	0.509569	-0.0542187	0.825274
nt343271	0.248754	0.801756	0.318546	0.748229	0.287401	0.771959	0.0386472	0.966864	-0.0311446	0.973356
nt343273	-0.376713	0.644145	-0.305683	0.708349	-0.634013	0.458902	-0.2573	0.77207	-0.328329	0.712075
nt343284	-0.0101766	0.987712	0.085733	0.893121	-0.649233	0.364346	-0.639056	0.376475	-0.734966	0.29265
nt343286	0.528429	0.59469	0.9623	0.31367	0.567769	0.567583	0.0393399	0.962956	-0.394531	0.628669
nt343298	0.050602	0.844342	-0.278401	0.281075	-0.332052	0.199756	-0.382654	0.141701	-0.0536511	0.837217
nt343314	-0.119581	0.539565	0.221318	0.246623	-0.088152	0.651264	0.0314286	0.867025	-0.30947	0.0919713
nt343321	-0.67266	0.431288	-2.27477	0.059543	-2.5385	0.0321422	-1.86584	0.145205	-0.263734	0.873743
nt343326	-0.131263	0.86708	-0.0593835	0.939728	0.1186	0.875793	0.249863	0.741082	0.177984	0.81426
nt343330	0.356728	0.143728	0.0469209	0.856368	-0.0299039	0.908789	-0.386632	0.108778	-0.0768249	0.764434
nt343333	0.340605	0.410127	0.0072771	0.986891	0.330656	0.427836	-0.00994897	0.979316	0.323379	0.432182
nt343341	0.319832	0.246068	-0.620459	0.0723853	0.00681209	0.981337	-0.31302	0.233472	0.627271	0.0594213
nt343350	-0.160089	0.697968	0.353214	0.356965	0.0428242	0.915082	0.202913	0.603695	-0.31039	0.392266
nt343353	0.491619	0.457593	0.123651	0.862023	0.091108	0.898067	-0.400511	0.531435	-0.0325431	0.962326
nt343354	0.790152	0.386332	-0.563729	0.618916	-0.592409	0.600471	-1.38256	0.159684	-0.0286797	0.981158
nt343366	2.12369	0.10766	1.89753	0.166584	0.105873	0.949772	-2.01781	0.0883899	-1.79166	0.146681
nt343369	0.413872	0.629488	0.353278	0.694498	0.453688	0.597046	0.0398158	0.959423	0.10041	0.902981
nt343370	0.491619	0.457593	0.123651	0.862023	0.399873	0.554338	-0.0917459	0.879998	0.276222	0.673135
nt343371	-1.04541	0.248743	-0.602868	0.481799	-1.00786	0.267135	0.0375452	0.971302	-0.404996	0.681948
nt343393	0.66511	0.184658	0.228613	0.688931	-0.252535	0.656835	-0.917644	0.0692238	-0.481148	0.404588
nt343419	0.687733	0.304386	0.244418	0.747345	-0.473456	0.559641	-1.16119	0.0961702	-0.717874	0.364756
nt343427	0.70435	0.296827	0.996453	0.139979	1.30469	0.042706	0.600337	0.255785	0.308234	0.563187
nt343431	0.248754	0.801756	0.615731	0.51602	0.287401	0.771959	0.0386472	0.966864	-0.328329	0.712075
nt343435	-0.303663	0.137671	-0.207043	0.310304	0.0856529	0.662616	0.389316	0.0518066	0.292696	0.142843
nt343437	0.115709	0.88736	-0.730616	0.439929	-0.0904018	0.915297	-0.20611	0.800232	0.640215	0.497987
nt343438	0.670879	0.369596	0.397907	0.614762	-0.0904018	0.915297	-0.761281	0.306787	-0.488309	0.535575
nt343440	0.120852	0.806195	-0.496321	0.369648	-0.00385521	0.993927	-0.124707	0.796802	0.492466	0.366068
nt343444	-0.0552254	0.847421	0.0205905	0.942798	0.279749	0.306453	0.334974	0.213735	0.259158	0.336378
nt343446	-0.097099	0.539773	-0.0648582	0.682639	-0.0527623	0.743714	0.0443367	0.778505	0.0120959	0.938941
nt343453	0.0889885	0.804825	-0.112177	0.766275	-0.0738562	0.844775	-0.162845	0.653651	0.038321	0.919751
nt343460	0.808234	0.565656	0.0451382	0.976841	1.34971	0.307737	0.541478	0.630186	1.30457	0.308726
nt343465	0.0419648	0.902974	0.452034	0.164904	0.418008	0.19923	0.376044	0.227491	-0.0340261	0.908058
nt343467	0.232138	0.523668	0.347985	0.335595	0.50005	0.153405	0.267912	0.414175	0.152065	0.640918
nt343468	0.399719	0.286184	-0.00402958	0.992086	-0.156012	0.706576	-0.555731	0.141571	-0.151982	0.710994
nt343470	0.576504	0.10918	-0.5821	0.170109	0.777441	0.0247216	0.200936	0.542167	1.35954	0.000569254
nt343483	0.0205523	0.964656	-0.488927	0.30317	-0.191218	0.67153	-0.21177	0.619933	0.297709	0.492702
nt343493	-0.138153	0.664315	0.133201	0.665534	-0.0617178	0.84541	0.0764356	0.809077	-0.194918	0.524321
nt343508	-0.129742	0.878567	-0.0587125	0.94497	-0.760894	0.420491	-0.631152	0.503134	-0.702181	0.456812
nt343513	-0.117492	0.92302	-1.13511	0.43626	-1.10665	0.441165	-0.989162	0.48864	0.0284531	0.986216
nt343515	-0.125482	0.465574	-0.0303937	0.85945	-0.152199	0.379091	-0.0267162	0.877188	-0.121805	0.480227
nt343525	-0.211572	0.364006	0.02772	0.903428	-0.108207	0.635705	0.103365	0.6586	-0.135927	0.553273
nt343527	0.248754	0.801756	-0.563729	0.618916	0.287401	0.771959	0.0386472	0.966864	0.851131	0.426185
nt343529	0.569878	0.416052	0.497249	0.488313	0.743368	0.27829	0.17349	0.775219	0.246119	0.692971
nt343531	-0.123996	0.905793	-1.39102	0.278788	0.568296	0.570579	0.692291	0.487465	1.95932	0.109423
nt343534	-0.123996	0.905793	-1.67485	0.223905	-0.592409	0.600471	-0.468413	0.677407	1.08244	0.458766
nt343538	0.724971	0.255162	0.123651	0.862023	1.14346	0.0560395	0.418492	0.41695	1.01981	0.0780612
nt343548	0.0784373	0.917626	-0.977587	0.282577	-0.634013	0.458902	-0.71245	0.388737	0.343574	0.728271
nt343549	-0.0134581	0.960674	-0.142506	0.613697	-0.232779	0.413876	-0.219321	0.431975	-0.0902729	0.754535
nt343550	0.0124448	0.969814	-0.023251	0.944683	0.0182546	0.956	0.00580983	0.985615	0.0415056	0.899456
nt343566	-0.296297	0.658631	-0.0605368	0.926217	-0.0932431	0.88653	0.203054	0.761776	-0.0327063	0.960043
nt343569	0.35907	0.595438	-0.270192	0.721721	0.091108	0.898067	-0.267962	0.682061	0.3613	0.623189
nt343589	0.301598	0.291235	0.125364	0.660026	0.664008	0.0158323	0.36241	0.179771	0.538645	0.0461094
nt343599	-0.483296	0.274026	-0.06208	0.877339	-0.0398968	0.920232	0.4434	0.311452	0.0221832	0.955576
nt343604	0.413872	0.629488	0.485751	0.571511	-0.0888784	0.924211	-0.50275	0.556319	-0.574629	0.501699
nt343609	0.510831	0.319698	-0.461792	0.449855	-0.840441	0.193696	-1.35127	0.0200542	-0.378649	0.583806
nt343610	0.790152	0.386332	0.318546	0.748229	0.829967	0.362923	0.0398158	0.959423	0.511422	0.55025
nt343613	0.261489	0.722535	0.150936	0.84239	0.610681	0.383426	0.349192	0.593239	0.459746	0.495894
nt343625	0.556206	0.294791	0.373862	0.499689	0.944823	0.0592201	0.388617	0.381149	0.570961	0.218646
nt343632	0.386441	0.732997	0.828983	0.440438	-0.081972	0.946368	-0.468413	0.677407	-0.910955	0.39364
nt343641	-0.117492	0.92302	-2.72703	0.0907593	-0.962676	0.488457	-0.845185	0.540482	1.76435	0.267969
nt343650	-0.132256	0.78253	-0.214522	0.6625	-0.625193	0.231664	-0.492937	0.326598	-0.410671	0.426046
nt343662	0.338282	0.429533	0.0072771	0.986891	0.840356	0.0297149	0.502075	0.174329	0.833079	0.028985
nt343666	0.386441	0.732997	0.454264	0.689082	0.423987	0.708542	0.0375452	0.971302	-0.0302772	0.976924
nt343667	0.623572	0.452505	0.485751	0.571511	1.00968	0.198704	0.386106	0.575933	0.523927	0.464385
nt343673	-0.123996	0.905793	-0.0561732	0.957361	-0.592409	0.600471	-0.468413	0.677407	-0.536236	0.634753
nt343714	-1.24537	0.394109	-2.72703	0.0907593	-0.081972	0.946368	1.16339	0.424127	2.64506	0.0987491
nt343723	-0.140362	0.307347	-0.0372288	0.786346	0.105297	0.440862	0.245659	0.072235	0.142526	0.296372
nt343726	0.255335	0.523837	0.119587	0.773216	0.0860185	0.835791	-0.169316	0.66232	-0.0335681	0.933454
nt343730	-0.0740747	0.861089	0.119587	0.773216	-0.161406	0.709102	-0.0873309	0.838227	-0.280992	0.502738
nt343734	0.0984968	0.863432	-0.340033	0.585658	-0.226601	0.709609	-0.325098	0.578135	0.113432	0.858715
nt343752	-0.21313	0.646728	-0.138266	0.76633	0.0464775	0.917449	0.259607	0.567115	0.184743	0.684068
nt343753	1.31217	0.321044	-1.8013	0.264889	0.843754	0.549402	-0.468413	0.677407	2.64506	0.0987491
nt343756	-0.127526	0.891303	-0.0577338	0.950772	-0.46273	0.640155	-0.335204	0.733987	-0.404996	0.681948
nt343759	-0.368892	0.518848	-0.73686	0.23172	-0.769403	0.211356	-0.400511	0.531435	-0.0325431	0.962326
nt343773	0.583708	0.115372	-0.445443	0.311399	0.683583	0.0594083	0.0998751	0.751791	1.12903	0.00273056
nt343775	0.379131	0.130914	0.031676	0.900675	0.343655	0.154039	-0.035476	0.882472	0.311979	0.197642
nt343780	0.492493	0.206579	0.447863	0.254966	0.104765	0.789669	-0.387728	0.297782	-0.343098	0.361269
nt343799	3.11347	0.0489829	3.18129	0.0447154	1.54705	0.333586	-1.56642	0.251625	-1.63424	0.232226
nt343800	0.0784373	0.917626	0.497249	0.488313	-0.0914467	0.907247	-0.169884	0.822319	-0.588696	0.410618
nt343814	-0.123996	0.905793	-0.0561732	0.957361	-0.0864504	0.93434	0.0375452	0.971302	-0.0302772	0.976924
nt343818	-1.06147	0.450491	-0.880587	0.521426	-0.962676	0.488457	0.0987896	0.949431	-0.0820887	0.957184
nt343866	0.922009	0.101758	-0.890359	0.233689	-1.21869	0.119788	-2.1407	0.00141437	-0.328329	0.712075
nt343870	-0.46394	0.0326661	-0.763843	0.000602693	-0.531329	0.0166393	-0.0673888	0.756085	0.232514	0.296654
nt343878	-0.136746	0.76583	-0.240388	0.622217	0.73177	0.0670135	0.868517	0.0291979	0.972158	0.0222987
nt343900	0.0343277	0.913649	0.0435022	0.891888	0.108448	0.730499	0.07412	0.808294	0.0649455	0.833555
nt343905	-0.0939608	0.790656	0.355949	0.345342	-0.236219	0.517722	-0.142258	0.69463	-0.592168	0.125158
nt343911	-0.0648768	0.841799	-0.0623756	0.84967	0.0805388	0.800937	0.145416	0.644516	0.142914	0.654419
nt343915	-0.0704206	0.683926	0.361907	0.041488	0.303847	0.0727535	0.374267	0.0277833	-0.0580603	0.739941
nt343918	0.248754	0.801756	-0.0561732	0.957361	-0.0864504	0.93434	-0.335204	0.733987	-0.0302772	0.976924
nt343927	-0.123996	0.905793	-0.563729	0.618916	-0.0864504	0.93434	0.0375452	0.971302	0.477279	0.672722
nt343931	0.753091	0.173112	-0.219532	0.737479	0.847525	0.124264	0.0944338	0.836808	1.06706	0.051327
nt343937	0.483974	0.128762	0.212443	0.528988	0.409119	0.207717	-0.0748545	0.797596	0.196676	0.52529
nt343946	0.140792	0.603128	0.468241	0.0755089	-0.0751739	0.789316	-0.215966	0.410718	-0.543415	0.0333742
nt343951	-0.123996	0.905793	-0.0561732	0.957361	-0.0864504	0.93434	0.0375452	0.971302	-0.0302772	0.976924
nt343957	0.0984968	0.863432	0.0606286	0.917255	0.139653	0.807349	0.041156	0.940302	0.0790242	0.887875
nt343962	1.31217	0.321044	0.0828069	0.95978	-0.180927	0.910617	-1.49309	0.266747	-0.263734	0.873743
nt343969	0.373398	0.507098	0.0606286	0.917255	0.027591	0.962282	-0.345807	0.530137	-0.0330376	0.953868
nt343971	-0.010858	0.989439	0.27134	0.732586	-0.216968	0.799212	-0.20611	0.800232	-0.488309	0.535575
nt343979	-0.195348	0.630457	0.197428	0.608002	0.0137799	0.972157	0.209128	0.599535	-0.183648	0.626549
nt343981	0.105002	0.741256	0.557104	0.072824	-0.254952	0.452867	-0.359954	0.270077	-0.812056	0.0107868
nt343982	0.832698	0.157173	0.907368	0.122853	0.47017	0.454684	-0.362528	0.496724	-0.437198	0.412437
nt344001	0.168422	0.850134	-0.432453	0.662635	-0.46273	0.640155	-0.631152	0.503134	-0.0302772	0.976924
nt344002	-0.182531	0.460086	0.0226563	0.921642	0.0405245	0.867218	0.223055	0.385173	0.0178683	0.940836
nt344009	0.463218	0.264657	-0.0618001	0.892965	0.40333	0.339519	-0.0598882	0.874931	0.46513	0.270171
nt344014	-0.479349	0.487833	0.0800676	0.900404	-0.25587	0.703007	0.223479	0.752639	-0.335938	0.608688
nt344022	0.261489	0.722535	0.776315	0.257458	0.301916	0.681911	0.040427	0.953153	-0.474399	0.458655
nt344034	0.0209252	0.973937	-0.398018	0.566802	-0.247037	0.713938	-0.267962	0.682061	0.15098	0.831655
nt344035	0.669615	0.242113	0.653358	0.260611	0.419149	0.485216	-0.250466	0.632245	-0.234209	0.659513
nt344064	1.95107	0.129074	-1.8311	0.272616	1.97402	0.126016	0.022951	0.97852	3.80512	0.00961936
nt344066	0.0277091	0.930263	0.303512	0.288108	-0.596969	0.070154	-0.624678	0.0722764	-0.900481	0.0044781
nt344088	-0.267404	0.660178	0.276816	0.622902	0.027591	0.962282	0.294995	0.620216	-0.249225	0.650827
nt344092	0.423908	0.554604	-0.191857	0.816041	0.464543	0.517331	0.0406349	0.950314	0.6564	0.384089
nt344095	0.759191	0.479366	0.454264	0.689082	-0.962676	0.488457	-1.72187	0.162907	-1.41694	0.275309
nt344100	-0.123457	0.525668	0.0353188	0.860235	-0.0546349	0.775815	0.0688218	0.722464	-0.0899537	0.652635
nt344107	0.168422	0.850134	0.485751	0.571511	-0.46273	0.640155	-0.631152	0.503134	-0.948481	0.296139
nt344133	0.208554	0.253631	0.347379	0.0579922	0.202877	0.253205	-0.00567635	0.975178	-0.144502	0.42955
nt344137	-1.39596	0.00027217	-1.46918	8.2269e-05	-0.911018	0.00875613	0.484942	0.205863	0.558161	0.136116
nt344139	0.248754	0.801756	-0.0561732	0.957361	0.829967	0.362923	0.581213	0.495939	0.886141	0.329771
nt344142	-0.00700318	0.966572	-0.280528	0.0977942	0.179155	0.274791	0.186158	0.258958	0.459683	0.0059939
nt344145	-0.117492	0.92302	0.454264	0.689082	-2.72703	0.0880647	-2.60954	0.0994545	-3.18129	0.0397119
nt344146	0.544701	0.565235	-0.0561732	0.957361	-0.0864504	0.93434	-0.631152	0.503134	-0.0302772	0.976924
nt344179	0.0644102	0.772935	0.266808	0.209126	-0.379897	0.0770476	-0.444307	0.0376517	-0.646705	0.00143031
nt344187	-1.00421	0.346319	-0.940009	0.380289	-0.968689	0.364908	0.0355196	0.976566	-0.0286797	0.981158
nt344190	-0.270087	0.763255	-2.05741	0.118421	-2.20328	0.067428	-1.93319	0.110868	-0.145871	0.930392
nt344197	0.211426	0.779896	-0.0598724	0.934909	-0.548181	0.487059	-0.759607	0.349262	-0.488309	0.535575
nt344206	0.120852	0.806195	-0.496321	0.369648	-0.0947318	0.85384	-0.215584	0.661176	0.401589	0.467875
nt344212	0.608541	0.26893	-0.0607728	0.922238	-0.0936108	0.880437	-0.702152	0.200887	-0.032838	0.957883
nt344227	-0.376713	0.644145	-0.305683	0.708349	0.0716472	0.926142	0.44836	0.575921	0.377331	0.638555
nt344237	0.0294738	0.95264	-1.0292	0.0793058	-0.38672	0.46015	-0.416194	0.424136	0.642476	0.297175
nt344245	-0.123996	0.905793	-0.0561732	0.957361	-0.0864504	0.93434	0.0375452	0.971302	-0.0302772	0.976924
nt344249	-0.368892	0.518848	0.0427789	0.936974	-0.341887	0.564795	0.0270045	0.965087	-0.384666	0.50996
nt344252	-0.292188	0.149493	-0.0718876	0.71795	-0.13803	0.489713	0.154158	0.449542	-0.0661428	0.741008
nt344256	0.759191	0.479366	-1.16441	0.427204	-0.081972	0.946368	-0.841163	0.430253	1.08244	0.458766
nt344266	0.0977157	0.663388	0.264226	0.230578	0.23039	0.295881	0.132675	0.537352	-0.0338358	0.872673
nt344293	0.248754	0.801756	-1.67485	0.223905	-3.23747	0.0367039	-3.48622	0.0198102	-1.56262	0.319933
nt344296	0.153731	0.484817	0.248427	0.270124	-0.42812	0.0711954	-0.58185	0.0111674	-0.676547	0.00390366
nt344307	0.0889885	0.804825	-0.0139021	0.97012	0.499226	0.140022	0.410237	0.206449	0.513128	0.125738
nt344308	-0.335219	0.438656	-0.191064	0.655354	0.0228868	0.955537	0.358106	0.398356	0.213951	0.609976
nt344324	-0.0862758	0.559674	0.133799	0.405383	0.0470963	0.749952	0.133372	0.366622	-0.0867032	0.589626
nt344326	-0.0150985	0.953074	0.324713	0.200703	0.0447545	0.861223	0.0598529	0.811646	-0.279959	0.259921
nt344330	0.271933	0.477613	0.105435	0.791481	0.313806	0.412379	0.0418733	0.906467	0.208371	0.575007
nt344341	-0.635827	0.131139	-0.353156	0.385616	-0.670722	0.116144	-0.0348951	0.940152	-0.317566	0.479185
nt344346	0.423908	0.554604	-0.602868	0.481799	0.464543	0.517331	0.0406349	0.950314	1.06741	0.172941
nt344348	-0.627929	0.577879	-0.101547	0.924107	-0.592409	0.600471	0.0355196	0.976566	-0.490862	0.668047
nt344350	0.806624	0.317163	1.04238	0.184444	1.00968	0.198704	0.203054	0.761776	-0.0327063	0.960043
nt344353	-0.147352	0.415557	-0.0150869	0.935451	0.0346295	0.846903	0.181981	0.30549	0.0497164	0.785827
nt344355	-0.316266	0.656031	-0.997572	0.214687	-0.48615	0.508535	-0.169884	0.822319	0.511422	0.55025
nt344361	-0.479349	0.487833	-0.61717	0.388963	-0.649233	0.364346	-0.169884	0.822319	-0.0320632	0.96737
nt344371	-0.345635	0.681544	-2.27477	0.059543	-0.634013	0.458902	-0.288378	0.752877	1.64076	0.208713
nt344375	-0.282814	0.149481	-0.179407	0.359311	-0.119741	0.556216	0.163072	0.429448	0.0596653	0.771953
nt344380	-0.0684916	0.77334	0.0261114	0.912339	-0.0790814	0.741493	-0.0105898	0.964365	-0.105193	0.656387
nt344383	-0.0198287	0.964616	-0.438035	0.391875	0.0134989	0.975849	0.0333277	0.936668	0.451534	0.352044
nt344384	-0.127526	0.891303	0.69607	0.401808	-0.0888784	0.924211	0.0386472	0.966864	-0.784949	0.342507
nt344399	3.11347	0.0489829	2.67374	0.101219	3.15102	0.0465812	0.0375452	0.971302	0.477279	0.672722
nt344404	-0.525966	0.473984	-0.997572	0.214687	0.348665	0.586817	0.874631	0.199901	1.34624	0.0721363
nt344405	-1.30237	0.201072	-2.30037	0.0780918	-2.14756	0.069508	-0.845185	0.540482	0.152814	0.927009
nt344406	1.31217	0.321044	1.79992	0.15287	1.30913	0.327637	-0.00303588	0.99771	-0.490784	0.624586
nt344408	-0.296297	0.658631	-0.406851	0.55662	-0.0932431	0.88653	0.203054	0.761776	0.313607	0.650198
nt344409	0.31374	0.497551	-0.465744	0.382905	0.289441	0.535879	-0.0242989	0.95518	0.755185	0.131224
nt344410	-0.117492	0.92302	-2.72703	0.0907593	0.423987	0.708542	0.541478	0.630186	3.15102	0.0431773
nt344413	0.65954	0.380033	-0.0587125	0.94497	0.155524	0.849094	-0.504016	0.483202	0.214237	0.79287
nt344416	0.544701	0.565235	-0.563729	0.618916	-1.61709	0.230148	-2.16179	0.078852	-1.05336	0.462305
nt344425	-0.123996	0.905793	-0.563729	0.618916	-0.0864504	0.93434	0.0375452	0.971302	0.477279	0.672722
nt344439	0.039782	0.869682	0.224952	0.346903	0.0120516	0.960743	-0.0277304	0.907411	-0.2129	0.365309
nt344452	0.242525	0.57273	0.229051	0.573927	0.605462	0.111228	0.362938	0.343826	0.376411	0.297282
nt3927	0.471095	0.343673	-0.4278	0.464784	0.00959723	0.985844	-0.461498	0.343998	0.437397	0.446837
nt411764	-0.117492	0.92302	-0.880587	0.521426	-1.17998	0.418486	-1.06249	0.463801	-0.299392	0.850866
nt411768	-0.0816793	0.661215	-0.17863	0.347717	-0.0403536	0.828588	0.0413257	0.82331	0.138276	0.464296
nt411770	0.248754	0.801756	-0.0561732	0.957361	0.584041	0.537686	0.335287	0.705654	0.640215	0.497987
nt411772	0.325408	0.68046	-0.0587125	0.94497	0.548887	0.474503	0.223479	0.752639	0.6076	0.427522
nt411779	1.31217	0.321044	0.0451382	0.976841	-0.180927	0.910617	-1.49309	0.266747	-0.226066	0.885702
nt411784	-0.346471	0.317083	0.100215	0.767603	-0.213929	0.548028	0.132542	0.715111	-0.314144	0.376117
nt411787	-0.0248383	0.949237	0.47075	0.180038	0.0287902	0.938843	0.0536285	0.883709	-0.44196	0.177725
nt411790	0.353792	0.501935	0.34303	0.520904	0.218863	0.686643	-0.134929	0.786684	-0.124167	0.806174
nt411794	0.969043	0.217522	0.239451	0.788487	1.41001	0.0555369	0.440965	0.469694	1.17056	0.0938575
nt411800	-0.00209695	0.990508	0.393779	0.0184247	-0.13817	0.415774	-0.136073	0.440676	-0.531949	0.00148658
nt411801	0.584572	0.0467144	-1.00995	0.0125598	-0.600355	0.0999042	-1.18493	0.00018539	0.409597	0.349458
nt411803	-0.0267182	0.934901	0.152502	0.635166	-0.058051	0.860845	-0.0313327	0.923137	-0.210553	0.509364
nt411804	-0.0598005	0.726481	0.0707161	0.668964	-0.214138	0.210891	-0.154337	0.379847	-0.284854	0.0950522
nt411805	0.2131	0.758277	0.799242	0.209394	0.253735	0.71411	0.0406349	0.950314	-0.545507	0.362599
nt411809	0.2131	0.758277	-0.0598724	0.934909	-0.092208	0.899853	-0.305308	0.658495	-0.0323357	0.964758
nt411814	-0.256614	0.659747	-0.190878	0.759613	-0.34836	0.558962	-0.0917459	0.879998	-0.157482	0.808551
nt411819	0.0523395	0.901727	0.241378	0.561547	0.15204	0.717185	0.0997001	0.805937	-0.0893385	0.822475
nt411822	0.50846	0.507612	0.397907	0.614762	0.857652	0.240171	0.349192	0.593239	0.459746	0.495894
nt411825	-0.134414	0.828932	0.683314	0.214175	0.0390763	0.948828	0.17349	0.775219	-0.644238	0.229921
nt411828	0.759191	0.479366	-0.0532923	0.96518	-0.962676	0.488457	-1.72187	0.162907	-0.909384	0.511641
nt411830	0.248754	0.801756	0.615731	0.51602	-0.0864504	0.93434	-0.335204	0.733987	-0.702181	0.456812
nt411836	0.0784373	0.917626	0.150936	0.84239	0.1186	0.875793	0.0401628	0.956175	-0.0323357	0.964758
nt411839	-0.110803	0.538782	0.144894	0.413753	-0.182201	0.317622	-0.0713979	0.694629	-0.327094	0.0673723
nt411840	-0.00805352	0.984994	-0.280128	0.53731	0.207791	0.617272	0.215844	0.595079	0.487918	0.257925
nt411847	-1.06147	0.450491	-0.0532923	0.96518	-0.081972	0.946368	0.979494	0.484324	-0.0286797	0.981158
nt411858	0.23522	0.576254	0.498473	0.224627	0.435502	0.297273	0.200281	0.609332	-0.0629713	0.869262
nt411862	0.159307	0.375414	0.362215	0.0412799	0.0855491	0.638042	-0.073758	0.675373	-0.276666	0.111735
nt411866	-0.496726	0.0144103	-1.20472	2.43083e-10	-1.15656	8.22469e-09	-0.659832	0.00168511	0.0481662	0.807186
nt411874	0.061877	0.807936	-0.164062	0.549639	-0.114328	0.660943	-0.176205	0.469721	0.0497347	0.850709
nt411875	-0.156379	0.507658	-0.127261	0.592464	0.0707867	0.758244	0.227166	0.32414	0.198047	0.393599
nt411884	0.291892	0.242062	0.0299067	0.909949	0.100502	0.686798	-0.19139	0.432041	0.0705951	0.785076
nt411891	0.46779	0.314331	-0.254194	0.633291	0.411771	0.397134	-0.0560192	0.898536	0.665965	0.185765
nt411892	-0.183867	0.871181	0.983813	0.282149	0.584041	0.537686	0.767908	0.45433	-0.399771	0.625574
nt411895	0.386441	0.732997	0.454264	0.689082	-0.081972	0.946368	-0.468413	0.677407	-0.536236	0.634753
nt411901	-0.0351499	0.876694	0.139641	0.531955	0.170867	0.440212	0.206017	0.344505	0.0312256	0.884526
nt411903	-0.269998	0.0704106	-0.279121	0.0614805	-0.374129	0.0121861	-0.104131	0.468336	-0.0950087	0.508287
nt411906	0.26603	0.663654	-0.86347	0.246993	-0.0932431	0.88653	-0.359273	0.556131	0.770227	0.301756
nt411914	0.329259	0.3253	-0.0719781	0.845457	-0.0959174	0.791137	-0.425176	0.203367	-0.0239393	0.94831
nt411929	-0.123996	0.905793	0.318546	0.748229	-0.0864504	0.93434	0.0375452	0.971302	-0.404996	0.681948
nt411942	0.197236	0.68509	0.662837	0.145736	-0.19172	0.71374	-0.388956	0.43077	-0.854557	0.0644671
nt411949	0.413872	0.629488	0.69607	0.401808	-0.0888784	0.924211	-0.50275	0.556319	-0.784949	0.342507
nt411950	-0.627929	0.577879	-0.0561732	0.957361	-0.0864504	0.93434	0.541478	0.630186	-0.0302772	0.976924
nt411952	-0.236143	0.326358	0.154383	0.511764	0.231679	0.308399	0.467822	0.0421543	0.0772955	0.731695
nt411953	-0.196442	0.200807	0.000325684	0.998338	0.22178	0.14656	0.418222	0.00578765	0.221454	0.151488
nt411955	0.231487	0.692712	0.305758	0.60172	0.376624	0.51305	0.145137	0.788097	0.0708662	0.895679
nt411960	0.161371	0.846106	-0.730328	0.454298	0.201186	0.808886	0.0398158	0.959423	0.931514	0.313325
nt411962	-0.123996	0.905793	-0.0561732	0.957361	-0.592409	0.600471	-0.468413	0.677407	-0.536236	0.634753
nt411969	-0.354669	0.369193	-0.160504	0.668021	0.604915	0.064182	0.959584	0.00629445	0.765418	0.0211397
nt411970	0.199519	0.492122	0.321908	0.329149	0.0918869	0.770266	-0.107632	0.732777	-0.230021	0.514823
nt411973	-0.123996	0.905793	-0.0561732	0.957361	-0.0864504	0.93434	0.0375452	0.971302	-0.0302772	0.976924
nt411978	-1.60594	0.0296042	0.557305	0.310728	-0.774548	0.270901	0.831394	0.344399	-1.33185	0.0431055
nt411983	0.475879	0.342633	0.559815	0.266615	0.176639	0.737693	-0.29924	0.539108	-0.383176	0.434036
nt411989	-0.20093	0.201521	0.170879	0.289773	-0.0176786	0.909789	0.183251	0.241954	-0.188558	0.24077
nt411992	-0.135225	0.812894	-0.182726	0.754114	-0.094168	0.869123	0.0410573	0.94264	0.0885583	0.879245
nt411999	-0.873665	0.0302446	-0.456869	0.209296	-1.34143	0.000938186	-0.467762	0.328583	-0.884558	0.0404661
nt412026	0.0437352	0.834488	-0.12919	0.55081	-0.0830041	0.698335	-0.126739	0.543932	0.0461856	0.830831
nt412027	-0.198039	0.50306	-0.0920413	0.754462	0.0427183	0.881326	0.240757	0.40445	0.13476	0.639221
nt412038	-0.123996	0.905793	-0.0561732	0.957361	-0.0864504	0.93434	0.0375452	0.971302	-0.0302772	0.976924
nt412051	0.115709	0.88736	0.744221	0.319503	-0.0904018	0.915297	-0.20611	0.800232	-0.834622	0.262531
nt412053	-0.070019	0.789627	0.0059523	0.981899	0.180656	0.476412	0.250675	0.317148	0.174704	0.485904
nt412066	-0.716617	0.0779405	-0.204802	0.568325	-0.06212	0.863258	0.654497	0.103138	0.142682	0.686488
nt412072	0.413872	0.629488	0.239451	0.788487	-0.0888784	0.924211	-0.50275	0.556319	-0.328329	0.712075
nt412081	0.649893	0.5135	1.42002	0.145321	-1.61337	0.243016	-2.26326	0.0477093	-3.03339	0.00672224
nt412087	0.325408	0.68046	-0.0587125	0.94497	-0.760894	0.420491	-1.0863	0.216065	-0.702181	0.456812
nt412089	-0.169726	0.547677	-0.112034	0.681776	-0.146092	0.592827	0.0236343	0.933784	-0.034058	0.901551
nt412094	-0.500275	0.612648	0.239451	0.788487	0.207762	0.81583	0.708037	0.451925	-0.0316893	0.970212
nt412097	-0.123996	0.905793	-0.0561732	0.957361	-0.0864504	0.93434	0.0375452	0.971302	-0.0302772	0.976924
nt412107	0.386441	0.732997	0.454264	0.689082	-0.962676	0.488457	-1.34912	0.298168	-1.41694	0.275309
nt412110	-0.484587	0.274967	0.217687	0.585769	-0.442656	0.31876	0.0419309	0.92905	-0.660343	0.118733
nt412127	0.115709	0.88736	-0.355897	0.689815	-0.387042	0.66392	-0.50275	0.556319	-0.0311446	0.973356
nt412128	0.248754	0.801756	-0.0561732	0.957361	-0.0864504	0.93434	-0.335204	0.733987	-0.0302772	0.976924
nt412132	0.437165	0.334597	0.388888	0.400272	0.0699143	0.885464	-0.367251	0.403792	-0.318973	0.477618
nt412133	-0.117492	0.92302	0.454264	0.689082	-0.081972	0.946368	0.0355196	0.976566	-0.536236	0.634753
nt412141	-0.0205759	0.950973	0.198168	0.543979	-0.465849	0.199905	-0.445274	0.211512	-0.664018	0.0560717
nt412143	-0.00186497	0.997555	-0.0607728	0.922238	-0.239749	0.70687	-0.237884	0.702485	-0.178976	0.778762
nt412151	0.11503	0.498379	0.460155	0.00586127	0.18766	0.268291	0.0726309	0.662186	-0.272495	0.0953678
nt412156	0.164668	0.499435	0.0580327	0.816991	0.206715	0.396412	0.0420468	0.856269	0.148682	0.533832
nt412165	0.248754	0.801756	0.318546	0.748229	-0.592409	0.600471	-0.841163	0.430253	-0.910955	0.39364
nt412169	-0.138518	0.618231	-0.01116	0.967699	-0.0454101	0.86914	0.093108	0.73537	-0.0342501	0.900243
nt412173	-0.479349	0.487833	-0.0605368	0.926217	-0.0932431	0.88653	0.386106	0.575933	-0.0327063	0.960043
nt412180	-0.133878	0.837585	-0.406851	0.55662	0.52313	0.375516	0.657008	0.264027	0.929981	0.13657
nt412182	0.0165368	0.938777	-0.203216	0.364788	-0.136197	0.537815	-0.152734	0.480351	0.0670185	0.766368
nt412183	-0.00946296	0.967936	0.067517	0.774267	0.0782435	0.737972	0.0877065	0.702277	0.0107265	0.962711
nt412185	0.0784373	0.917626	-0.305683	0.708349	-0.0914467	0.907247	-0.169884	0.822319	0.214237	0.79287
nt412212	-0.0164889	0.956017	0.0594845	0.84227	-0.127411	0.677989	-0.110922	0.712102	-0.186895	0.534063
nt412213	-0.123996	0.905793	-1.64554	0.229221	-0.0864504	0.93434	0.0375452	0.971302	1.55909	0.253947
nt412223	0.0978274	0.754827	0.0771387	0.80851	0.0434097	0.891524	-0.0544176	0.858685	-0.033729	0.913554
nt412230	-1.06147	0.450491	-0.880587	0.521426	0.423987	0.708542	1.48545	0.258705	1.30457	0.308726
nt412253	0.050681	0.943166	0.286441	0.679256	0.091108	0.898067	0.040427	0.953153	-0.195333	0.770835
nt412255	0.291156	0.518495	0.594282	0.170663	0.0621361	0.895222	-0.22902	0.601265	-0.532146	0.20679
nt412262	0.168422	0.850134	-0.432453	0.662635	-0.0888784	0.924211	-0.2573	0.77207	0.343574	0.728271
nt412263	0.050681	0.943166	0.565507	0.392785	-0.548181	0.487059	-0.598862	0.43356	-1.11369	0.117534
nt412268	-0.304251	0.228269	0.0856107	0.723002	0.24639	0.300706	0.550641	0.0237713	0.160779	0.490382
nt412270	0.423908	0.554604	-0.602868	0.481799	0.464543	0.517331	0.0406349	0.950314	1.06741	0.172941
nt412286	0.738853	0.350621	1.08916	0.131467	-0.146128	0.867018	-0.884981	0.249494	-1.23528	0.0765071
nt412290	-0.136323	0.634483	-0.299936	0.314619	0.0119754	0.966107	0.148298	0.597841	0.311912	0.286534
nt412303	0.518896	0.231939	0.36636	0.416375	0.612429	0.154503	0.0935321	0.807413	0.246069	0.537599
nt412308	0.0120922	0.984872	-0.0605368	0.926217	0.052895	0.933917	0.0408028	0.947631	0.113432	0.858715
nt412312	-0.222369	0.472998	-0.0107472	0.971074	-0.137891	0.634941	0.084478	0.774478	-0.127144	0.650151
nt412313	-0.117492	0.92302	0.454264	0.689082	-0.962676	0.488457	-0.845185	0.540482	-1.41694	0.275309
nt412330	0.33482	0.340796	-0.470927	0.248384	-0.31462	0.442952	-0.64944	0.0870758	0.156307	0.721948
nt412336	0.790152	0.386332	0.318546	0.748229	0.287401	0.771959	-0.50275	0.556319	-0.0311446	0.973356
nt412350	-0.123996	0.905793	-1.34496	0.33726	-0.0864504	0.93434	0.0375452	0.971302	1.25851	0.368984
nt412352	-0.205417	0.426296	0.0822674	0.741589	-0.0538822	0.83178	0.151535	0.554406	-0.13615	0.582442
nt412353	0.759191	0.479366	0.454264	0.689082	0.423987	0.708542	-0.335204	0.733987	-0.0302772	0.976924
nt412355	-0.539321	0.0358572	-0.614871	0.018545	-0.829884	0.00546652	-0.290563	0.33473	-0.215014	0.481468
nt412356	-0.52986	0.422695	-0.163042	0.795183	-0.0631933	0.9181	0.466667	0.466394	0.0998491	0.869607
nt412364	1.28238	0.360581	-0.268478	0.875709	-0.0667411	0.967718	-1.34912	0.298168	0.201737	0.900529
nt412376	0.110306	0.792725	0.0671502	0.875392	0.094047	0.824406	-0.0162586	0.968046	0.0268969	0.948239
nt412388	-0.798439	0.397026	-0.730616	0.439929	-0.760894	0.420491	0.0375452	0.971302	-0.0302772	0.976924
nt412399	0.0122744	0.96713	0.116755	0.693699	0.0827035	0.780274	0.0704291	0.807364	-0.0340519	0.905737
nt412400	-0.131263	0.86708	-0.0593835	0.939728	-0.0914467	0.907247	0.0398158	0.959423	-0.0320632	0.96737
nt412411	-0.0610544	0.768447	-0.135238	0.522095	-0.242348	0.255449	-0.181294	0.387165	-0.10711	0.61615
nt412415	-0.132371	0.856542	-0.0598724	0.934909	0.091108	0.898067	0.223479	0.752639	0.15098	0.831655
nt412420	3.11347	0.0489829	4.85879	0.000248947	3.8058	0.012492	0.692327	0.480123	-1.05299	0.176934
nt412430	-0.190063	0.858925	-1.34496	0.33726	-1.47311	0.257354	-1.28305	0.330725	-0.128157	0.938025
nt412437	0.0790638	0.878843	0.810425	0.0540964	-0.593135	0.291831	-0.672198	0.23649	-1.40356	0.00241136
nt412447	0.307724	0.631466	0.248816	0.704391	0.0698397	0.917175	-0.237884	0.702485	-0.178976	0.778762
nt412468	1.47507	0.283562	0.208039	0.896804	1.00665	0.491272	-0.468413	0.677407	0.798615	0.55917
nt412471	-0.127526	0.891303	-0.0577338	0.950772	-0.46273	0.640155	-0.335204	0.733987	-0.404996	0.681948
nt412505	-0.117492	0.92302	0.459558	0.698358	-1.17998	0.418486	-1.06249	0.463801	-1.63954	0.247261
nt412512	0.520728	0.0739951	0.33304	0.275365	0.450287	0.12032	-0.0704415	0.791805	0.117247	0.675401
nt412518	0.215774	0.408935	0.325055	0.202322	-0.129854	0.631976	-0.345628	0.178904	-0.454908	0.0695583
nt412529	0.759191	0.479366	-0.0532923	0.96518	0.423987	0.708542	-0.335204	0.733987	0.477279	0.672722
nt412537	-0.509543	0.27641	-0.785024	0.0841776	-0.343072	0.413261	0.166471	0.733072	0.441952	0.351511
nt412542	-0.0860314	0.701489	0.0314015	0.88816	0.168631	0.440016	0.254663	0.239889	0.13723	0.524526
nt412544	0.511486	0.21435	0.0108157	0.980981	0.293902	0.494433	-0.217584	0.571509	0.283086	0.504771
nt412548	-1.39454	0.000163798	-1.81565	6.31134e-07	-0.797983	0.0186718	0.596556	0.10724	1.01767	0.00516092
nt412549	-0.123996	0.905793	-0.0561732	0.957361	-0.592409	0.600471	-0.468413	0.677407	-0.536236	0.634753
nt412550	-0.168714	0.297971	0.00976824	0.951238	-0.0591747	0.711859	0.109539	0.49782	-0.0689429	0.664995
nt412561	-0.560581	0.381824	-0.61105	0.362027	-1.09877	0.131164	-0.538194	0.491952	-0.487725	0.549203
nt412566	-0.11479	0.667442	-0.771888	0.00693801	-0.208531	0.419511	-0.0937416	0.723289	0.563357	0.0473153
nt412567	0.529953	0.0753056	0.254764	0.412994	0.647211	0.0267604	0.117258	0.658313	0.392447	0.156479
nt412587	1.31217	0.321044	-0.209381	0.897889	0.843754	0.549402	-0.468413	0.677407	1.05313	0.468409
nt412596	0.0120922	0.984872	-0.406851	0.55662	0.052895	0.933917	0.0408028	0.947631	0.459746	0.495894
nt412614	1.01603	0.310694	-0.0374695	0.973419	-1.45441	0.290001	-2.47044	0.0334795	-1.41694	0.275309
nt412615	0.413872	0.629488	-0.0577338	0.950772	-0.0888784	0.924211	-0.50275	0.556319	-0.0311446	0.973356
nt412619	-0.0388968	0.940685	-0.277575	0.614483	-0.198551	0.713442	-0.159654	0.763835	0.0790242	0.887875
nt412621	-0.0593119	0.87488	-0.318544	0.399716	-2.22904	4.57858e-05	-2.16973	0.000283412	-1.9105	0.0016749
nt412623	-0.170364	0.578108	-6.80465e-05	0.999816	-0.161363	0.600378	0.00900083	0.976804	-0.161295	0.596629
nt412640	0.386441	0.732997	-0.0532923	0.96518	-0.081972	0.946368	-0.468413	0.677407	-0.0286797	0.981158
nt412642	-0.299091	0.330624	0.380223	0.171861	-0.0662699	0.823972	0.232821	0.446514	-0.446493	0.106484
nt412643	-0.267778	0.106517	-0.150515	0.362534	-0.126429	0.441698	0.141348	0.395676	0.0240853	0.884504
nt412646	1.95107	0.129074	2.0221	0.115132	1.69377	0.205207	-0.2573	0.77207	-0.328329	0.712075
nt412650	-0.130499	0.469902	0.127707	0.47035	-0.103291	0.568025	0.0272083	0.880342	-0.230998	0.191922
nt412652	0.676678	0.241699	0.314008	0.637628	-0.713642	0.388638	-1.39032	0.0483887	-1.02765	0.197388
nt412660	0.0404296	0.838247	-0.112508	0.580672	0.00181886	0.992748	-0.0386107	0.843546	0.114327	0.570015
nt412663	-0.123996	0.905793	0.318546	0.748229	-0.0864504	0.93434	0.0375452	0.971302	-0.404996	0.681948
nt412703	0.175175	0.789306	0.102546	0.878679	0.0698397	0.917175	-0.105335	0.868575	-0.0327063	0.960043
nt412721	-0.500275	0.612648	-0.432453	0.662635	-0.46273	0.640155	0.0375452	0.971302	-0.0302772	0.976924
nt412725	0.11816	0.552869	0.100955	0.616156	0.309609	0.11345	0.191449	0.311815	0.208654	0.276015
nt412745	0.162212	0.724797	0.168164	0.718257	0.269772	0.553807	0.10756	0.803505	0.101608	0.816418
nt412751	-1.05869	0.321354	-1.78412	0.171217	-0.517213	0.601857	0.541478	0.630186	1.26691	0.355267
nt412755	0.808234	0.565656	0.0451382	0.976841	0.843754	0.549402	0.0355196	0.976566	0.798615	0.55917
nt412757	0.386441	0.732997	0.454264	0.689082	0.423987	0.708542	0.0375452	0.971302	-0.0302772	0.976924
nt412759	0.413872	0.629488	-1.72964	0.18483	0.207762	0.81583	-0.20611	0.800232	1.9374	0.12214
nt412765	0.0292048	0.965301	0.401024	0.56037	-0.0927874	0.892979	-0.121992	0.855527	-0.493811	0.473076
nt412766	-0.123996	0.905793	0.567744	0.555793	1.04001	0.238765	1.16401	0.183963	0.47227	0.556683
nt412771	0.971135	0.506013	1.54289	0.262468	-0.0913524	0.956535	-1.06249	0.463801	-1.63424	0.232226
nt412772	0.301788	0.260514	-0.269012	0.307674	0.358416	0.186172	0.0566276	0.839645	0.627428	0.0220687
nt412802	-0.0452351	0.928822	0.11497	0.817899	0.0816346	0.870123	0.12687	0.796053	-0.0333356	0.945104
nt412810	-0.425689	0.632267	-0.0587125	0.94497	-0.387042	0.66392	0.0386472	0.966864	-0.328329	0.712075
nt412836	-0.129742	0.878567	-0.355897	0.689815	-0.387042	0.66392	-0.2573	0.77207	-0.0311446	0.973356
nt412837	0.261489	0.722535	0.150936	0.84239	0.503102	0.490177	0.241613	0.723086	0.352166	0.616596
nt412843	0.248754	0.801756	-0.0561732	0.957361	0.584041	0.537686	0.335287	0.705654	0.640215	0.497987
nt412851	-0.145922	0.402217	-0.141783	0.419503	-0.0817499	0.638074	0.0641722	0.712154	0.0600329	0.73212
nt412858	-0.123996	0.905793	-0.0561732	0.957361	-0.0864504	0.93434	0.0375452	0.971302	-0.0302772	0.976924
nt412863	-0.316266	0.656031	-0.700387	0.360615	-0.732076	0.338761	-0.41581	0.597533	-0.0316893	0.970212
nt412864	0.386441	0.732997	-0.0532923	0.96518	-1.17998	0.418486	-1.56642	0.251625	-1.12669	0.438655
nt412866	0.644604	0.186425	0.139825	0.79279	0.106585	0.841275	-0.538019	0.252812	-0.0332396	0.94843
nt412867	0.261489	0.722535	-0.305683	0.708349	0.1186	0.875793	-0.142889	0.840356	0.424284	0.590649
nt412880	0.898097	0.336302	-0.665484	0.574452	0.728213	0.449704	-0.169884	0.822319	1.3937	0.157337
nt412883	0.248754	0.801756	-0.563729	0.618916	-0.0864504	0.93434	-0.335204	0.733987	0.477279	0.672722
nt412895	-0.079601	0.78602	0.079445	0.783525	0.09873	0.73054	0.178331	0.529494	0.019285	0.945048
nt412897	-0.0730228	0.902899	0.0606286	0.917255	-0.372739	0.549894	-0.299716	0.632242	-0.433368	0.477825
nt412898	-0.196415	0.170247	-0.0989494	0.489543	-0.0752572	0.598864	0.121158	0.385029	0.0236922	0.865035
nt412901	0.790152	0.386332	0.615731	0.51602	0.584041	0.537686	-0.20611	0.800232	-0.0316893	0.970212
nt412905	-0.134414	0.828932	0.305758	0.60172	0.160581	0.787862	0.294995	0.620216	-0.145177	0.795585
nt412918	0.0652704	0.902385	0.316287	0.540512	-0.094384	0.863831	-0.159654	0.763835	-0.410671	0.426046
nt412920	-0.1366	0.7719	0.156481	0.730548	-0.0951114	0.84007	0.0414885	0.929779	-0.251592	0.579349
nt412925	0.999851	0.257452	0.567744	0.555793	-0.0864504	0.93434	-1.0863	0.216065	-0.654195	0.4954
nt412928	0.0784373	0.917626	-0.305683	0.708349	-0.337373	0.679444	-0.41581	0.597533	-0.0316893	0.970212
nt412929	-0.0857488	0.631277	0.151098	0.391216	-0.0107464	0.951913	0.0750024	0.666972	-0.161845	0.346298
nt412932	0.155698	0.776445	-0.0611304	0.914843	0.218863	0.686643	0.063165	0.903194	0.279994	0.605396
nt412943	0.168422	0.850134	0.485751	0.571511	0.207762	0.81583	0.0393399	0.962956	-0.277989	0.733208
nt412952	2.60954	0.107951	1.84644	0.256233	3.15102	0.0465812	0.541478	0.630186	1.30457	0.308726
nt412968	-0.00186497	0.997555	-0.369833	0.572468	0.160581	0.787862	0.162446	0.780263	0.530414	0.398205
nt412970	-0.0271469	0.902979	0.254109	0.240975	0.0876614	0.690636	0.114808	0.597543	-0.166447	0.431578
nt412984	-0.0902979	0.705313	0.0196813	0.934009	-0.147607	0.542308	-0.0573095	0.811631	-0.167289	0.484673
nt413001	0.386441	0.732997	-0.0532923	0.96518	-0.081972	0.946368	-0.468413	0.677407	-0.0286797	0.981158
nt413004	0.0293734	0.943992	1.45788	0.000906858	0.710395	0.0953094	0.681022	0.125123	-0.747487	0.112003
nt413005	0.27291	0.405325	0.101025	0.767614	-0.185134	0.603867	-0.458043	0.168451	-0.286158	0.409391
nt413006	0.413872	0.629488	0.69607	0.401808	0.453688	0.597046	0.0398158	0.959423	-0.242382	0.748933
nt413008	-0.138264	0.567906	-0.300262	0.24599	0.291851	0.203098	0.430115	0.060422	0.592113	0.0159074
nt413011	0.0555729	0.878411	-1.20457	0.00768803	-0.807258	0.0550194	-0.862831	0.0286833	0.397308	0.421182
nt413023	-0.137826	0.699111	-0.0622753	0.861379	-0.141209	0.69435	-0.0033835	0.992484	-0.0789341	0.82609
nt413036	0.0817793	0.836127	-0.320684	0.45437	-0.0955903	0.815744	-0.17737	0.65334	0.225093	0.599465
nt413047	-0.0670519	0.871802	0.445101	0.230665	-0.153641	0.705204	-0.0865888	0.836519	-0.598742	0.109887
nt413053	0.790152	0.386332	0.318546	0.748229	0.829967	0.362923	0.0398158	0.959423	0.511422	0.55025
nt413057	0.567744	0.552197	0.341588	0.732757	-0.0634078	0.952187	-0.631152	0.503134	-0.404996	0.681948
nt413067	-0.059043	0.710308	0.0123181	0.938257	0.066586	0.672994	0.125629	0.422274	0.0542679	0.729022
nt413087	1.05514	0.304432	-0.0532923	0.96518	0.423987	0.708542	-0.631152	0.503134	0.477279	0.672722
nt413092	-0.376713	0.644145	-0.305683	0.708349	-0.0914467	0.907247	0.285266	0.726036	0.214237	0.79287
nt413093	-0.0945624	0.566142	-0.0325874	0.840217	0.120715	0.454039	0.215277	0.189282	0.153302	0.340077
nt413096	1.79408	0.165887	1.48915	0.273626	-0.0717676	0.965173	-1.86584	0.145205	-1.56092	0.246242
nt413097	0.168422	0.850134	-0.0577338	0.950772	0.207762	0.81583	0.0393399	0.962956	0.265496	0.76548
nt413106	0.623572	0.452505	0.239451	0.788487	0.663735	0.423979	0.0401628	0.956175	0.424284	0.590649
nt413117	0.220954	0.808863	0.485751	0.571511	-1.99337	0.119697	-2.21432	0.0767035	-2.47912	0.0366213
nt413129	-0.412779	0.376953	-0.979813	0.0551635	-0.225319	0.621272	0.18746	0.703354	0.754494	0.160804
nt413153	-0.105694	0.672507	0.0522473	0.832726	0.140415	0.564775	0.246108	0.287853	0.0881675	0.700361
nt413158	-0.0539531	0.876201	0.101025	0.767484	-0.0959856	0.784667	-0.0420325	0.903332	-0.19701	0.563942
nt413168	0.26836	0.615562	0.34303	0.520904	0.0178938	0.974553	-0.250466	0.632242	-0.325136	0.534517
nt413170	0.100011	0.807808	0.0615732	0.883191	0.14177	0.730206	0.0417584	0.915654	0.0801965	0.841954
nt413174	-0.132371	0.856542	0.432711	0.522313	-0.302255	0.690098	-0.169884	0.822319	-0.734966	0.29265
nt413177	-0.22578	0.295614	-0.0181535	0.932772	-0.210333	0.331597	0.0154465	0.943818	-0.19218	0.379221
nt413181	0.0622003	0.842246	0.289882	0.327739	0.473046	0.0980899	0.410846	0.149316	0.183164	0.496708
nt413182	-0.113838	0.673396	-0.0147696	0.956223	-0.121334	0.655797	-0.00749614	0.977957	-0.106564	0.693143
nt413185	0.28436	0.77429	-0.0561732	0.957361	0.584041	0.537686	0.299681	0.736013	0.640215	0.497987
nt413189	-0.105607	0.661334	0.134486	0.567929	0.325479	0.15352	0.431086	0.0571645	0.190993	0.388544
nt413203	0.261489	0.722535	0.150936	0.84239	-0.0914467	0.907247	-0.352936	0.630809	-0.242382	0.748933
nt413206	-0.117492	0.92302	0.40889	0.722418	-1.10665	0.441165	-0.989162	0.48864	-1.51554	0.265834
nt413207	-0.0802152	0.766093	0.692801	0.00967397	0.329709	0.208808	0.409924	0.101357	-0.363093	0.144244
nt413215	0.168422	0.850134	0.239451	0.788487	0.207762	0.81583	0.0393399	0.962956	-0.0316893	0.970212
nt413216	0.46779	0.314331	-0.262586	0.621595	0.782072	0.079031	0.314282	0.432798	1.04466	0.0231685
nt413227	-0.0241369	0.949168	-0.805113	0.0661001	-0.445148	0.246042	-0.421011	0.311771	0.359965	0.45359
nt413232	-0.442803	0.498561	-0.477521	0.50381	-0.402376	0.538894	0.040427	0.953153	0.075145	0.920239
nt413261	-0.0277564	0.888708	-0.061965	0.758081	-0.0348709	0.861297	-0.0071145	0.971144	0.0270941	0.892005
nt413270	-0.0893934	0.809641	0.246187	0.488113	0.0883063	0.807631	0.1777	0.620886	-0.15788	0.646023
nt413271	0.0353466	0.889752	0.131677	0.604292	0.157229	0.532116	0.121883	0.617835	0.0255525	0.916437
nt413277	-0.127526	0.891303	0.485751	0.571511	0.207762	0.81583	0.335287	0.705654	-0.277989	0.733208
nt413280	-0.119234	0.574843	0.113927	0.59461	0.131913	0.524622	0.251147	0.224284	0.0179869	0.931203
nt413281	0.178759	0.705509	0.0239516	0.961144	-0.0948738	0.849104	-0.273633	0.562362	-0.118825	0.808839
nt413282	1.31217	0.321044	0.872433	0.536484	-1.8013	0.260928	-3.11347	0.043615	-2.67374	0.0930905
nt413291	0.809259	0.142865	0.229532	0.70205	0.0390763	0.948828	-0.770182	0.153185	-0.190456	0.745214
nt413293	0.2131	0.758277	0.123651	0.862023	0.654065	0.313342	0.440965	0.469694	0.530414	0.398205
nt413321	-0.239331	0.529441	0.164592	0.647572	-0.0958398	0.797836	0.143491	0.706032	-0.260431	0.469091
nt413359	0.0806341	0.883712	0.155057	0.778558	0.552365	0.281775	0.471731	0.338925	0.397308	0.421182
nt413384	0.790152	0.386332	0.318546	0.748229	-0.592409	0.600471	-1.38256	0.159684	-0.910955	0.39364
nt413386	0.0747599	0.651026	-0.0872041	0.591588	0.204553	0.198275	0.129793	0.428109	0.291757	0.0698369
nt413387	-0.250293	0.276719	-0.0321359	0.88663	0.0627003	0.776858	0.312993	0.163751	0.0948362	0.666696
nt413390	0.0058895	0.981169	-0.370116	0.173769	-0.0081253	0.973806	-0.0140148	0.953096	0.36199	0.167483
nt413396	0.0694484	0.817156	0.15956	0.60367	0.118346	0.697643	0.0488979	0.861273	-0.0412135	0.886003
nt413398	-0.131263	0.86708	0.150936	0.84239	0.1186	0.875793	0.249863	0.741082	-0.0323357	0.964758
nt413400	-0.0838058	0.830284	-0.117885	0.767297	0.199951	0.594242	0.283757	0.444812	0.317836	0.401294
nt413404	-0.127526	0.891303	-0.432453	0.662635	0.847051	0.293462	0.974576	0.223887	1.2795	0.134331
nt413408	-0.436205	0.00691529	0.0803011	0.616727	-0.27777	0.0851765	0.158435	0.323385	-0.358071	0.0248358
nt413426	-0.0936986	0.679688	0.0250558	0.911568	0.00493196	0.982527	0.0986306	0.659201	-0.0201239	0.927886
nt413427	0.846396	0.0454347	0.779623	0.0778631	1.2068	0.00259121	0.360406	0.285388	0.427178	0.228724
nt413429	0.248754	0.801756	-0.0561732	0.957361	0.584041	0.537686	0.335287	0.705654	0.640215	0.497987
nt413434	-0.116334	0.651735	0.0451735	0.858921	-0.00957746	0.970043	0.106756	0.674206	-0.054751	0.82694
nt413440	0.177548	0.743467	-0.182726	0.754114	0.475936	0.359848	0.298387	0.543907	0.658662	0.213849
nt413442	-1.00421	0.346319	-0.0577338	0.950772	-0.46273	0.640155	0.541478	0.630186	-0.404996	0.681948
nt413443	-0.129742	0.878567	0.58143	0.448748	0.155524	0.849094	0.285266	0.726036	-0.425906	0.562216
nt413445	1.31217	0.321044	-1.8013	0.264889	0.843754	0.549402	-0.468413	0.677407	2.64506	0.0987491
nt413452	0.431948	0.149035	0.350677	0.237044	1.00039	0.000511174	0.568441	0.0417197	0.649712	0.018626
nt413453	0.0207166	0.950042	-0.535868	0.107658	-0.684149	0.0436167	-0.704865	0.034989	-0.148281	0.658661
nt413456	-0.145846	0.533435	-0.299992	0.186335	0.0708431	0.74846	0.216689	0.330287	0.370835	0.0845046
nt413466	-0.0930292	0.553825	0.27886	0.0811379	-0.15484	0.324729	-0.0618106	0.684817	-0.4337	0.00507921
nt413490	0.0561308	0.836633	-0.59185	0.0531758	0.0973362	0.741575	0.0412054	0.88583	0.689187	0.0315747
nt413492	-0.15519	0.258747	0.106595	0.440113	-0.300817	0.0295238	-0.145627	0.292181	-0.407412	0.00336928
nt413503	0.790152	0.386332	-0.0508788	0.963132	0.584041	0.537686	-0.20611	0.800232	0.63492	0.523206
nt413505	-0.123996	0.905793	-0.0561732	0.957361	-0.592409	0.600471	-0.468413	0.677407	-0.536236	0.634753
nt413513	0.081981	0.638249	0.230044	0.203611	0.3629	0.0354941	0.280919	0.0988334	0.132856	0.453317
nt413519	-0.122569	0.79535	-0.228017	0.638107	-0.261307	0.589756	-0.138738	0.775153	-0.0332905	0.946741
nt413530	0.182653	0.443091	0.383473	0.10185	0.183355	0.443777	0.000701579	0.997562	-0.200118	0.374904
nt413539	0.0630126	0.836181	-0.10069	0.761914	0.00848707	0.977846	-0.0545256	0.845981	0.109177	0.724549
nt413541	0.379278	0.496482	-0.0356449	0.952863	0.650434	0.225854	0.271156	0.560051	0.686079	0.175316
nt413554	-1.89848	0.000487399	-1.8249	0.00105859	1.33164	0.0182732	3.23012	5.0313e-09	3.15654	2.67203e-08
nt413555	-0.0599014	0.80059	0.0144841	0.951288	-0.01833	0.939633	0.0415714	0.862154	-0.0328142	0.890996
nt413556	0.429113	0.495059	-0.243768	0.731741	-0.0927874	0.892979	-0.5219	0.405405	0.15098	0.831655
nt413560	-0.247503	0.658772	-0.73686	0.23172	-0.206446	0.712729	0.0410573	0.94264	0.530414	0.398205
nt413565	0.154758	0.567804	-0.0645918	0.819765	0.237374	0.377726	0.0826166	0.742346	0.301966	0.251794
nt413580	0.385691	0.179571	-0.202485	0.527434	0.361974	0.214058	-0.0237163	0.929164	0.56446	0.0581953
nt413600	0.390119	0.474674	-0.0609673	0.918455	0.243634	0.66515	-0.146485	0.775739	0.304601	0.587985
nt413601	0.261489	0.722535	0.643519	0.358346	0.610681	0.383426	0.349192	0.593239	-0.032838	0.957883
nt413608	0.335383	0.560282	0.0720228	0.905861	0.160581	0.787862	-0.174802	0.750803	0.0885583	0.879245
nt413609	0.427572	0.173119	0.41849	0.188302	0.550257	0.0755122	0.122684	0.662467	0.131766	0.644062
nt413611	0.168422	0.850134	0.879594	0.275272	0.207762	0.81583	0.0393399	0.962956	-0.671832	0.37983
nt413612	-0.127526	0.891303	0.239451	0.788487	-0.0888784	0.924211	0.0386472	0.966864	-0.328329	0.712075
nt413614	0.386441	0.732997	0.454264	0.689082	-0.081972	0.946368	-0.468413	0.677407	-0.536236	0.634753
nt413637	-0.101941	0.631275	-0.0382117	0.857482	0.0601751	0.773412	0.162116	0.435366	0.0983868	0.63661
nt413645	-0.0975233	0.654551	-0.297558	0.189067	-0.123304	0.575147	-0.0257811	0.906188	0.174254	0.443701
nt413648	-0.0742281	0.716036	-0.206429	0.324739	0.0103503	0.959324	0.0845784	0.674186	0.216779	0.294409
nt413650	-0.594309	0.24257	-0.318944	0.517039	0.0436727	0.924742	0.637982	0.20079	0.362617	0.452506
nt413655	0.556206	0.294791	-0.0609673	0.918455	-0.0939139	0.874648	-0.65012	0.219584	-0.0329466	0.95583
nt413663	0.0159069	0.93634	0.149708	0.46747	-0.11945	0.577722	-0.135357	0.524314	-0.269158	0.219206
nt413667	0.253535	0.327951	0.227792	0.380813	0.512698	0.0413311	0.259164	0.262539	0.284907	0.219296
nt413674	0.205893	0.402132	-0.213206	0.400504	-0.0459863	0.85198	-0.25188	0.30186	0.16722	0.50654
nt413679	0.299307	0.588985	0.0606286	0.917255	0.243634	0.66515	-0.0556732	0.91508	0.183005	0.739702
nt413680	-0.131263	0.86708	-0.0593835	0.939728	-0.0914467	0.907247	0.0398158	0.959423	-0.0320632	0.96737
nt413684	0.657359	0.156156	0.0767988	0.881568	0.778988	0.0990698	0.121629	0.759635	0.702189	0.113303
nt413696	-0.0538792	0.790766	0.3196	0.10595	0.444926	0.0225593	0.498805	0.00752324	0.125326	0.489781
nt413706	-0.262814	0.184459	0.533699	0.00727133	0.202543	0.285723	0.465357	0.0193803	-0.331155	0.0967093
nt413714	-0.123996	0.905793	-0.0561732	0.957361	-0.0864504	0.93434	0.0375452	0.971302	-0.0302772	0.976924
nt413716	-0.076881	0.702222	0.20557	0.301499	-0.149919	0.462339	-0.073038	0.718234	-0.355489	0.0758199
nt413717	0.480706	0.0169881	0.216227	0.275221	0.63524	0.00128725	0.154534	0.404204	0.419013	0.0213864
nt413718	-0.144345	0.555297	-0.16808	0.50072	-0.238646	0.333632	-0.0943002	0.699088	-0.0705652	0.776866
nt413723	-0.164047	0.553855	-0.0375025	0.891458	-0.0463591	0.865495	0.117688	0.668349	-0.0088566	0.974068
nt413724	0.298869	0.150241	0.13109	0.540286	-0.0799473	0.715091	-0.378817	0.0630666	-0.211037	0.315464
nt413725	-0.627929	0.577879	-0.563729	0.618916	-0.592409	0.600471	0.0355196	0.976566	-0.0286797	0.981158
nt413728	-0.425689	0.632267	-0.0587125	0.94497	-0.0904018	0.915297	0.335287	0.705654	-0.0316893	0.970212
nt413732	0.52604	0.046069	0.713822	0.0116651	0.341924	0.205487	-0.184116	0.4626	-0.371898	0.169616
nt413736	-0.31585	0.12605	0.44688	0.0276399	0.0201361	0.91991	0.335986	0.0995449	-0.426744	0.0334405
nt413748	-0.354992	0.434042	0.127594	0.763392	0.313219	0.443217	0.66821	0.114206	0.185624	0.638449
nt413754	-0.127526	0.891303	-0.940009	0.380289	0.207762	0.81583	0.335287	0.705654	1.14777	0.261952
nt413760	0.623572	0.452505	-0.0577338	0.950772	0.207762	0.81583	-0.41581	0.597533	0.265496	0.76548
nt413765	-0.501441	0.390927	0.0427789	0.936974	-0.769403	0.211356	-0.267962	0.682061	-0.812182	0.179465
nt413770	-0.0134663	0.981581	-0.0609673	0.918455	0.027591	0.962282	0.0410573	0.94264	0.0885583	0.879245
nt413778	0.0714039	0.822595	-0.0624571	0.849808	0.238032	0.445305	0.166628	0.579363	0.300489	0.334948
nt413790	0.174783	0.547817	0.0586672	0.844949	0.164628	0.574503	-0.0101546	0.970875	0.105961	0.712136
nt413792	0.0611345	0.88781	0.196782	0.646395	0.163235	0.703539	0.102101	0.80525	-0.0335474	0.934795
nt413796	-0.0118642	0.965986	0.284484	0.30036	0.0547156	0.843466	0.0665798	0.80613	-0.229768	0.391431
nt413801	0.101911	0.744493	0.177864	0.569346	-0.141823	0.673476	-0.243734	0.448966	-0.319687	0.320355
nt413804	0.248754	0.801756	-0.0561732	0.957361	-0.0864504	0.93434	-0.335204	0.733987	-0.0302772	0.976924
nt413820	-0.187086	0.200652	0.234468	0.127041	-0.218776	0.13462	-0.0316895	0.828367	-0.453244	0.00315501
nt413824	-0.292884	0.0431643	-0.0383104	0.797286	-0.14291	0.325653	0.149974	0.302273	-0.1046	0.484641
nt413827	0.278624	0.177832	0.523943	0.0104141	0.19622	0.349035	-0.082404	0.670374	-0.327723	0.0867108
nt413828	-0.206963	0.271825	-0.0940262	0.589428	-0.193052	0.268469	0.0139111	0.941046	-0.099026	0.570478
nt413829	0.0122704	0.970725	0.123497	0.705453	-0.177677	0.603254	-0.189947	0.575109	-0.301174	0.362986
nt413830	-0.114526	0.437768	-0.159599	0.280184	-0.0660143	0.653783	0.0485119	0.742182	0.093585	0.526239
nt413853	-0.604886	0.594643	-3.21442	0.0405302	-0.569366	0.617305	0.0355196	0.976566	2.64506	0.0987491
nt413857	-0.0947368	0.500437	-0.0830786	0.555449	0.303756	0.0293367	0.398493	0.00421406	0.386835	0.00557029
nt413859	0.0453443	0.768058	0.107551	0.484538	0.344111	0.0267485	0.298767	0.0526605	0.23656	0.125227
nt413865	-0.706943	0.0323675	-0.934464	0.00237893	-0.497668	0.0916678	0.209275	0.556671	0.436796	0.190119
nt413869	0.917394	0.525085	0.981593	0.497772	0.952914	0.509861	0.0355196	0.976566	-0.0286797	0.981158
nt413870	-0.16076	0.34565	-0.0884421	0.612594	-0.146051	0.398047	0.0147081	0.932329	-0.0576094	0.745214
nt413875	-0.257376	0.147911	-0.0185825	0.920245	-0.421487	0.0193326	-0.164111	0.36564	-0.402904	0.0327843
nt413878	-0.100442	0.493381	-0.0127329	0.930775	-0.100422	0.494229	1.98968e-05	0.999889	-0.0876889	0.549832
nt413880	-0.132897	0.345455	-0.127176	0.367523	0.0779182	0.578641	0.210815	0.133005	0.205094	0.144613
nt413883	-0.22641	0.498168	0.125413	0.696518	0.43136	0.19983	0.65777	0.0401157	0.305947	0.321701
nt413905	0.304708	0.261626	0.0195144	0.945817	-0.147948	0.614133	-0.452656	0.0914398	-0.167463	0.555763
nt413906	-0.223208	0.186869	0.03798	0.820519	-0.0526506	0.753826	0.170558	0.307374	-0.0906306	0.583612
nt413915	-0.00920014	0.951258	0.0440421	0.767614	0.0811566	0.591729	0.0903568	0.55346	0.0371145	0.805872
nt413916	-0.330892	0.118634	-0.568183	0.00623648	-0.315579	0.117919	0.0153131	0.942943	0.252604	0.229145
nt413921	0.0928186	0.673036	1.06715	3.13132e-06	-0.425205	0.0697636	-0.518024	0.0286012	-1.49235	2.16797e-09
nt413925	-0.199162	0.137778	0.0477727	0.725447	-0.212914	0.112975	-0.0137525	0.918539	-0.260687	0.0558078
nt413926	0.121241	0.576456	0.308418	0.152052	0.0815191	0.709418	-0.039722	0.844544	-0.226899	0.258814
nt413928	0.495131	0.269821	-0.249557	0.627813	0.0713221	0.883079	-0.423809	0.330159	0.320879	0.521309
nt413929	0.115709	0.88736	-0.355897	0.689815	-0.0904018	0.915297	-0.20611	0.800232	0.265496	0.76548
nt413931	0.0279702	0.888693	-0.173472	0.42921	0.132252	0.505839	0.104282	0.594529	0.305725	0.156414
nt413933	0.081394	0.85783	-0.228017	0.638107	0.0539014	0.906652	-0.0274925	0.950447	0.281918	0.550785
nt413934	0.248754	0.801756	0.615731	0.51602	-0.592409	0.600471	-0.841163	0.430253	-1.20814	0.236704
nt413937	-0.232976	0.244055	-0.528258	0.00656119	-0.364878	0.0743727	-0.131902	0.536711	0.16338	0.432681
nt413938	-0.220669	0.437603	0.0642621	0.815031	-0.150539	0.594767	0.0701303	0.806819	-0.214801	0.438129
nt413941	0.2131	0.758277	0.123651	0.862023	-0.302255	0.690098	-0.515355	0.471193	-0.425906	0.562216
nt413942	-0.123996	0.905793	-0.0561732	0.957361	-0.592409	0.600471	-0.468413	0.677407	-0.536236	0.634753
nt413943	-0.206335	0.511829	0.0342959	0.910776	-0.164401	0.601237	0.0419345	0.895117	-0.198696	0.520762
nt413945	-0.0358628	0.924969	-0.0103784	0.978441	-0.0439999	0.908784	-0.00813707	0.982786	-0.0336214	0.929584
nt413950	0.0806341	0.883712	0.428565	0.415881	0.0178938	0.974553	-0.0627403	0.907519	-0.410671	0.426046
nt413951	-0.218565	0.151947	-0.128567	0.410595	-0.0235622	0.87663	0.195003	0.200073	0.105005	0.500544
nt413954	0.518896	0.231939	0.237299	0.606494	0.373205	0.408441	-0.145692	0.71801	0.135906	0.751222
nt413956	-0.187864	0.356498	-0.0983715	0.642604	-0.0266551	0.894587	0.161209	0.42519	0.0717164	0.733313
nt413960	0.290871	0.415705	0.59923	0.116441	-0.130594	0.715823	-0.421465	0.190565	-0.729824	0.0349446
nt413962	-0.164296	0.28727	0.0435802	0.775381	0.129405	0.393715	0.293701	0.0542383	0.0858244	0.569494
nt413970	-0.089222	0.590556	0.0675363	0.66801	0.170407	0.277374	0.259629	0.115397	0.10287	0.510284
nt413975	0.0634276	0.851842	0.176245	0.601419	-0.095988	0.784699	-0.159416	0.63846	-0.272233	0.419357
nt413977	-0.150599	0.283034	-0.00654949	0.96276	0.130654	0.359967	0.281252	0.0471733	0.137203	0.332896
nt413979	-0.0316438	0.953339	0.0427789	0.936974	0.00959723	0.985844	0.041241	0.938053	-0.0331817	0.950176
nt413981	-0.748191	0.00541375	0.40893	0.115028	0.170766	0.493084	0.918957	0.000785986	-0.238164	0.369189
nt413982	-0.156853	0.284771	0.112574	0.440989	0.0369594	0.800394	0.193812	0.182576	-0.0756147	0.601566
nt413984	0.261489	0.722535	-0.305683	0.708349	-0.337373	0.679444	-0.598862	0.43356	-0.0316893	0.970212
nt413986	-0.174351	0.223894	-0.113357	0.417715	-0.139348	0.318996	0.0350024	0.807317	-0.0259908	0.852847
nt413990	-0.0115944	0.981926	-0.262586	0.621595	-0.0947318	0.85384	-0.0831373	0.87085	0.167854	0.752252
nt413992	-0.227539	0.215509	0.0953238	0.613943	0.251242	0.160834	0.478781	0.00891482	0.155918	0.407977
nt413997	-0.257585	0.115182	0.21005	0.214862	-0.695124	2.49858e-05	-0.437539	0.00790072	-0.905174	1.10571e-07
nt414001	0.663493	0.00193183	0.51897	0.0184032	-0.120069	0.596754	-0.783562	0.000547494	-0.639039	0.00591001
nt414002	-0.192882	0.221922	-0.103215	0.525268	0.0271315	0.863609	0.220014	0.154165	0.130346	0.412386
nt414004	-0.172793	0.308738	0.0182768	0.914458	0.194002	0.262793	0.366796	0.0313344	0.175726	0.303362
nt414006	-0.318208	0.0429657	-0.00277518	0.985646	-0.14719	0.343927	0.171018	0.278426	-0.144415	0.350999
nt414007	0.241514	0.640293	-0.061269	0.91138	0.106585	0.841275	-0.134929	0.786684	0.167854	0.752252
nt414023	0.294386	0.551695	-0.0613883	0.908049	-0.310613	0.572837	-0.604999	0.237491	-0.249225	0.650827
nt414027	-0.0388968	0.940685	-0.531967	0.354903	-0.432118	0.442043	-0.393221	0.476899	0.0998491	0.869607
nt414079	0.286897	0.440918	0.0230151	0.954105	-0.433727	0.282564	-0.720624	0.0697197	-0.456742	0.284207
nt414080	0.0406619	0.909344	-0.160504	0.668021	-0.299553	0.431641	-0.340215	0.357177	-0.139049	0.719621
nt414084	0.081394	0.85783	0.222454	0.620546	0.252017	0.570836	0.170623	0.689912	0.0295629	0.944299
nt414085	-0.44882	0.407188	0.272182	0.575691	-0.0947318	0.85384	0.354088	0.512986	-0.366914	0.449905
nt414110	-0.117492	0.92302	0.454264	0.689082	1.3404	0.17578	1.4579	0.136922	0.886141	0.329771
nt414123	-0.227065	0.653692	-0.0615833	0.901731	-0.18575	0.713703	0.0413149	0.935884	-0.124167	0.806174
nt414124	2.06802	2.23471e-06	1.92479	1.36165e-05	2.35622	1.05152e-07	0.288199	0.457424	0.431423	0.279117
nt414133	0.248754	0.801756	-0.0561732	0.957361	-0.0864504	0.93434	-0.335204	0.733987	-0.0302772	0.976924
nt414145	-0.195874	0.192495	0.0904014	0.552948	-0.192365	0.201505	0.00350922	0.98147	-0.282766	0.0648102
nt414149	0.00795899	0.968618	0.142413	0.458364	-0.0580738	0.758324	-0.0660328	0.743384	-0.200486	0.295191
nt414162	0.265791	0.250509	0.137314	0.564003	0.103733	0.662979	-0.162058	0.470196	-0.0335814	0.884441
nt414164	-0.193358	0.417352	-0.0799893	0.735823	-0.010881	0.962802	0.182477	0.43777	0.0691083	0.76763
nt414165	0.50947	0.0768979	0.548731	0.0572528	0.0572558	0.858399	-0.452214	0.125305	-0.491475	0.0964154
nt414166	-0.0392688	0.840906	0.00432886	0.982053	0.0985745	0.60485	0.137843	0.473796	0.0942456	0.618511
nt414167	-0.211407	0.513752	-0.426302	0.210222	-0.286878	0.385086	-0.075471	0.821462	0.139424	0.691713
nt414172	-0.00805352	0.984994	-0.203662	0.649594	-0.0953845	0.82745	-0.0873309	0.838227	0.108278	0.809068
nt414174	0.177224	0.442891	0.28469	0.212754	0.00337298	0.988688	-0.173851	0.459474	-0.281317	0.22662
nt414175	-0.148513	0.439133	0.0231805	0.902494	0.0943148	0.613742	0.242828	0.192677	0.0711343	0.697869
nt414176	-0.0369043	0.875939	-0.169933	0.485774	-0.0293709	0.901599	0.00753333	0.974288	0.140562	0.560332
nt414179	0.7742	0.130532	-0.686347	0.298797	0.243634	0.66515	-0.530566	0.271052	0.929981	0.13657
nt414183	-1.04541	0.248743	-0.562246	0.512493	-1.51382	0.123597	-0.468413	0.677407	-0.951577	0.373276
nt414184	-0.0554446	0.702964	0.120539	0.418762	-0.0312225	0.830813	0.0242221	0.86828	-0.151762	0.310789
nt414187	-0.0602164	0.897017	-0.142482	0.765571	-0.175818	0.712854	-0.115601	0.806204	-0.0333356	0.945104
nt414189	-0.13739	0.262924	-0.0687486	0.581074	-0.0514756	0.674719	0.0859146	0.483651	0.017273	0.889664
nt414190	-0.114586	0.66986	0.349265	0.166621	0.0826806	0.752405	0.197267	0.449669	-0.266584	0.276756
nt414191	0.0154743	0.955929	0.0943621	0.735619	0.0847202	0.760854	0.0692459	0.798774	-0.00964192	0.971637
nt414195	0.523109	0.348757	0.193619	0.745632	-0.0936108	0.880437	-0.61672	0.268082	-0.28723	0.62977
nt414200	0.192203	0.627589	0.217687	0.58577	0.282311	0.472437	0.0901083	0.808001	0.0646239	0.862873
nt414201	-0.325168	0.281272	-0.464615	0.137644	-0.12594	0.668431	0.199228	0.511231	0.338675	0.281769
nt414203	0.145476	0.633654	0.383873	0.196272	0.448786	0.12475	0.30331	0.275832	0.0649127	0.810721
nt414206	0.544701	0.565235	1.07235	0.224433	0.522513	0.589099	-0.0221879	0.979566	-0.549836	0.495415
nt414208	0.413872	0.629488	0.239451	0.788487	0.453688	0.597046	0.0398158	0.959423	0.214237	0.79287
nt414209	0.0809306	0.766317	0.381613	0.146764	0.182601	0.498429	0.101671	0.682844	-0.199012	0.407443
nt414216	0.050681	0.943166	0.565507	0.392785	-0.302255	0.690098	-0.352936	0.630809	-0.867762	0.204068
nt414221	-0.103176	0.650596	0.130806	0.536055	0.146606	0.485423	0.249782	0.259899	0.0158003	0.93864
nt414222	0.346536	0.126743	0.0369896	0.876303	0.380132	0.103825	0.0335964	0.878924	0.343143	0.136995
nt414226	0.0347271	0.897715	-0.526621	0.0788735	-0.596319	0.0478236	-0.631046	0.0295185	-0.0696975	0.828741
nt414227	0.544701	0.565235	-0.0561732	0.957361	0.584041	0.537686	0.0393399	0.962956	0.640215	0.497987
nt414228	-0.123996	0.905793	-0.563729	0.618916	-0.0864504	0.93434	0.0375452	0.971302	0.477279	0.672722
nt414230	-0.15413	0.493471	-0.0934921	0.678535	0.0010525	0.996204	0.155182	0.484353	0.0945446	0.670822
nt414231	0.0721316	0.777386	-0.0859192	0.745595	0.0750022	0.77016	0.00287056	0.990774	0.160921	0.532144
nt414234	0.18082	0.448524	0.214938	0.403515	0.114396	0.636026	-0.0664241	0.7748	-0.100542	0.68889
nt414237	-0.123996	0.905793	0.318546	0.748229	0.584041	0.537686	0.708037	0.451925	0.265496	0.76548
nt414240	-0.00882013	0.97193	0.314727	0.192779	0.128494	0.60497	0.137314	0.57286	-0.186233	0.428128
nt414243	0.0222466	0.903169	-0.0437886	0.813571	-0.176457	0.347252	-0.198704	0.281473	-0.132669	0.479059
nt414246	-0.0666463	0.66804	-0.0328041	0.840398	0.154158	0.31767	0.220805	0.150962	0.186962	0.24679
nt414249	0.137029	0.462177	0.0369987	0.845636	0.320432	0.0807072	0.183403	0.301742	0.283434	0.117769
nt414251	0.0401973	0.935827	-0.158538	0.761697	0.0816346	0.870123	0.0414373	0.931753	0.240173	0.635823
nt414256	-0.0187656	0.949439	0.0280851	0.924755	-0.0654915	0.827372	-0.046726	0.873828	-0.0935767	0.751655
nt414257	-0.19906	0.327762	0.0153095	0.93814	-0.129755	0.503241	0.0693055	0.726218	-0.145064	0.448951
nt414258	-0.177836	0.168193	0.0960582	0.474612	-0.173791	0.178133	0.00404538	0.974992	-0.269849	0.0444328
nt414259	-0.162406	0.251599	-0.0165561	0.908175	-0.0159798	0.909717	0.146426	0.299328	0.000576283	0.996779
nt414260	-0.0666447	0.835222	-0.258336	0.440983	-0.171329	0.601908	-0.104684	0.74689	0.0870079	0.797788
nt414262	-0.159346	0.460548	0.0158139	0.940951	-0.0552149	0.799227	0.104131	0.632306	-0.0710288	0.74132
nt414263	0.0611345	0.88781	0.0732503	0.867176	0.163235	0.703539	0.102101	0.80525	0.0899847	0.82988
nt414264	-0.154183	0.555803	-0.469803	0.0913717	-0.112898	0.666188	0.0412855	0.872714	0.356905	0.193579
nt414265	0.0987653	0.724641	0.0205036	0.94313	0.188612	0.497696	0.0898462	0.736652	0.168108	0.539753
nt414268	0.0806341	0.883712	-0.182726	0.754114	0.0178938	0.974553	-0.0627403	0.907519	0.20062	0.725834
nt414269	-0.118747	0.507822	-0.0611004	0.733894	-0.00835536	0.962566	0.110392	0.534152	0.052745	0.766994
nt414270	-0.188643	0.342054	0.0263326	0.892703	0.00905649	0.96291	0.1977	0.312941	-0.0172761	0.928545
nt414271	-0.0349227	0.912057	0.0410737	0.896638	0.00715342	0.981948	0.0420761	0.892197	-0.0339203	0.913022
nt414272	0.2131	0.758277	0.286441	0.679256	0.253735	0.71411	0.0406349	0.950314	-0.0327063	0.960043
nt414273	-0.187601	0.619017	0.032834	0.928943	-0.0475533	0.898041	0.140047	0.708043	-0.0803873	0.825662
nt414274	0.00858781	0.978875	-0.314851	0.364294	-0.0580073	0.860599	-0.0665951	0.836129	0.256843	0.456391
nt414277	0.0784373	0.917626	0.497249	0.488313	-0.337373	0.679444	-0.41581	0.597533	-0.834622	0.262531
nt414278	-0.123996	0.905793	-0.0561732	0.957361	-0.0864504	0.93434	0.0375452	0.971302	-0.0302772	0.976924
nt414281	-0.0965156	0.702642	0.156407	0.524454	-0.11815	0.643679	-0.0216348	0.932018	-0.274557	0.265255
nt414287	-0.0100398	0.977049	-0.252556	0.492952	-0.337928	0.36304	-0.327889	0.367082	-0.0853725	0.823988
nt414288	0.148785	0.609785	0.144391	0.624887	0.0254608	0.932255	-0.123325	0.66559	-0.11893	0.680885
nt414289	-0.289402	0.0439916	0.0651034	0.661972	-0.285375	0.0470986	0.0040268	0.97767	-0.350479	0.0186637
nt414290	-0.13821	0.523578	0.0419137	0.844525	-0.136261	0.531722	0.00194887	0.992861	-0.178175	0.406914
nt414291	-0.0825894	0.620018	0.069711	0.673556	0.147246	0.368542	0.229836	0.158037	0.0775354	0.631699
nt414293	-0.0873426	0.655058	0.0474368	0.807495	-0.203066	0.324651	-0.115724	0.563196	-0.250503	0.20888
nt414295	-0.167165	0.631073	-0.286342	0.377656	-0.538777	0.104979	-0.371613	0.298274	-0.252435	0.449787
nt414296	-0.123996	0.905793	-0.0561732	0.957361	-0.0864504	0.93434	0.0375452	0.971302	-0.0302772	0.976924
nt414298	0.00486408	0.991345	-0.0618001	0.892965	0.112424	0.799875	0.10756	0.803505	0.174224	0.694203
nt414301	-0.0910145	0.803145	-0.0622287	0.865738	0.123928	0.726709	0.214943	0.540665	0.186157	0.599354
nt414303	0.0652704	0.902385	-0.4278	0.464784	0.00959723	0.985844	-0.0556732	0.91508	0.437397	0.446837
nt414305	-0.123996	0.905793	-1.39102	0.278788	-0.592409	0.600471	-0.468413	0.677407	0.798615	0.55917
nt414307	0.00496811	0.98769	-0.0624352	0.849839	0.296455	0.337005	0.291487	0.33274	0.35889	0.244757
nt414309	-1.53856	0.239061	0.862031	0.344743	-0.592409	0.600471	0.946154	0.49591	-1.45444	0.139038
nt414311	0.0560886	0.845495	0.0514587	0.859917	0.337847	0.22218	0.281758	0.292337	0.286388	0.291184
nt414315	0.245317	0.409719	0.388196	0.167882	0.244171	0.39964	-0.00114539	0.996813	-0.144024	0.593645
nt414319	0.0237701	0.920206	-0.268339	0.286053	-0.542013	0.0380564	-0.565783	0.0264176	-0.273674	0.311163
nt414322	-0.0785997	0.7899	-0.484045	0.130138	-0.291626	0.343453	-0.213026	0.484591	0.192419	0.560607
nt414327	0.0523071	0.897381	0.200067	0.629044	0.499796	0.178445	0.447489	0.211542	0.299729	0.415537
nt414332	-0.178958	0.196113	-0.331679	0.0167804	-0.196959	0.173291	-0.0180011	0.900782	0.134719	0.35073
nt414334	-0.0624127	0.748382	-0.013444	0.945101	0.0267429	0.890056	0.0891556	0.641611	0.040187	0.834434
nt414341	0.491619	0.457593	0.123651	0.862023	0.53256	0.420965	0.0409412	0.945078	0.408909	0.523257
nt414343	0.220842	0.472027	-0.145341	0.618388	-0.0653612	0.822513	-0.286203	0.297948	0.07998	0.758352
nt414344	-0.300426	0.119639	0.00788891	0.966973	0.0738145	0.704958	0.374241	0.0472436	0.0659256	0.723111
nt414346	0.123123	0.520263	-0.592007	0.00289229	-0.109484	0.566771	-0.232607	0.213659	0.482523	0.0131629
nt414347	-0.356574	0.00946524	-0.130946	0.337573	-0.1915	0.161218	0.165074	0.23127	-0.0605538	0.65865
nt414348	-0.0753451	0.63306	-0.100663	0.533438	-0.0947276	0.549745	-0.0193825	0.902241	0.0059354	0.970697
nt414351	-0.342071	0.651516	0.286441	0.679256	-0.302255	0.690098	0.0398158	0.959423	-0.588696	0.410618
nt414354	-1.53889	0.276163	-0.563729	0.618916	-1.44128	0.296446	0.0976066	0.955036	-0.877555	0.549967
nt414357	-0.0236048	0.953225	-0.00402958	0.992086	0.0181536	0.964019	0.0417584	0.915654	0.0221832	0.955576
nt414362	0.237285	0.771868	0.900932	0.247031	0.540363	0.494903	0.303078	0.690223	-0.360569	0.618705
nt414363	0.0770887	0.824644	-0.608588	0.120642	-0.460611	0.225638	-0.5377	0.143317	0.147977	0.721227
nt414365	-0.0910145	0.803145	0.116265	0.744712	-0.194125	0.60391	-0.103111	0.781113	-0.31039	0.392266
nt414366	-0.117492	0.92302	-0.0532923	0.96518	-0.081972	0.946368	0.0355196	0.976566	-0.0286797	0.981158
nt414369	-0.442803	0.498561	-0.369833	0.572468	-0.402376	0.538894	0.040427	0.953153	-0.0325431	0.962326
nt414370	-0.0988944	0.767435	-0.322442	0.359513	-0.220234	0.52179	-0.121339	0.722303	0.102208	0.776158
nt414371	0.0043122	0.996785	-0.563729	0.618916	0.287401	0.771959	0.283089	0.779028	0.851131	0.426185
nt414373	-0.137434	0.377181	-0.155067	0.316577	0.172808	0.262325	0.310242	0.0427153	0.327876	0.0312931
nt414380	0.178652	0.516941	0.154271	0.562757	-0.108018	0.701246	-0.286671	0.308681	-0.262289	0.335878
nt414382	0.406519	0.377204	0.921946	0.0291094	0.0713221	0.883079	-0.335197	0.453139	-0.850624	0.0378774
nt414384	-0.0800823	0.827122	-0.343776	0.352788	-0.416263	0.284229	-0.33618	0.403218	-0.0724863	0.858572
nt414385	0.439233	0.0525233	0.477549	0.0381742	0.889663	3.38292e-05	0.45043	0.0343209	0.412115	0.0575002
nt414390	0.323398	0.469583	-0.219012	0.642388	0.962803	0.0135639	0.639405	0.0930335	1.18181	0.00312721
nt414393	0.0271608	0.986713	1.03533	0.47957	1.00665	0.491272	0.979494	0.484324	-0.0286797	0.981158
nt414404	0.115709	0.88736	-0.355897	0.689815	-0.387042	0.66392	-0.50275	0.556319	-0.0311446	0.973356
nt414405	0.358426	0.435584	-1.04754	0.0750314	0.0770141	0.874898	-0.281412	0.528409	1.12456	0.049749
nt414406	0.27935	0.228125	0.634366	0.00754213	0.474113	0.0373453	0.194762	0.374477	-0.160254	0.477877
nt414408	0.247677	0.590978	0.168058	0.726858	0.776949	0.0672985	0.529272	0.178324	0.608892	0.139851
nt414411	0.261489	0.722535	-0.305683	0.708349	-0.337373	0.679444	-0.598862	0.43356	-0.0316893	0.970212
nt414412	0.179494	0.672661	0.254796	0.548583	-0.44392	0.374748	-0.623413	0.189984	-0.698715	0.141285
nt414414	0.423908	0.554604	0.150936	0.84239	0.743368	0.27829	0.31946	0.607795	0.592433	0.369783
nt414415	-0.0351785	0.855234	-0.00930496	0.960558	0.140226	0.466179	0.175405	0.372479	0.149531	0.436189
nt414417	-0.135225	0.812894	0.155057	0.778558	-0.215673	0.711499	-0.0804476	0.890141	-0.37073	0.509444
nt414419	-0.944449	0.146266	-0.00130674	0.998156	-0.555207	0.365971	0.389242	0.573374	-0.5539	0.355896
nt414422	-0.229485	0.450934	0.433378	0.129416	0.0805286	0.801451	0.310014	0.340295	-0.352849	0.247944
nt414424	0.209459	0.491221	0.041014	0.897	-0.0264371	0.933871	-0.235896	0.432245	-0.0674512	0.829363
nt414425	-0.136998	0.754192	-0.0619109	0.887508	0.15204	0.717185	0.289037	0.490382	0.213951	0.609976
nt414426	-0.67266	0.431288	-1.48514	0.131778	-1.51382	0.123597	-0.841163	0.430253	-0.0286797	0.981158
nt414427	0.248754	0.801756	0.318546	0.748229	0.287401	0.771959	0.0386472	0.966864	-0.0311446	0.973356
nt414428	1.47507	0.283562	1.03533	0.47957	-0.0913524	0.956535	-1.56642	0.251625	-1.12669	0.438655
nt414429	-0.226244	0.33867	0.0425932	0.861053	-0.112595	0.631747	0.113649	0.61423	-0.155188	0.504935
nt414430	0.324889	0.116601	0.745234	0.000187733	0.433744	0.0347679	0.108855	0.574318	-0.31149	0.0955057
nt414431	0.790152	0.386332	-0.563729	0.618916	-0.0864504	0.93434	-0.876602	0.33403	0.477279	0.672722
nt414435	-0.0232622	0.966915	0.0510088	0.927562	-0.215673	0.711499	-0.192411	0.736432	-0.266682	0.640996
nt414436	0.0806341	0.883712	0.155057	0.778558	0.0178938	0.974553	-0.0627403	0.907519	-0.137163	0.799629
nt414437	-0.0520365	0.754344	-0.19511	0.255773	0.269814	0.118047	0.32185	0.0618861	0.464923	0.00890131
nt414441	-0.180305	0.241606	0.0438817	0.777139	-0.0643375	0.67469	0.115967	0.450496	-0.108219	0.48432
nt414442	0.235857	0.366336	0.882095	0.000360661	0.0276105	0.910446	-0.208246	0.421885	-0.854485	0.000498657
nt414444	0.0156539	0.920064	-0.0374891	0.80789	0.255458	0.092073	0.239804	0.117965	0.292947	0.0530842
nt414448	0.143308	0.556585	0.44729	0.0585697	0.305132	0.203456	0.161824	0.482656	-0.142158	0.525142
nt414450	0.112412	0.695193	0.0541647	0.853461	0.277156	0.324145	0.164744	0.540577	0.222991	0.418183
nt414452	0.307724	0.631466	-0.454087	0.537241	0.215978	0.741863	-0.0917459	0.879998	0.670065	0.337883
nt414457	-0.146297	0.298914	0.171053	0.241174	-0.254466	0.0720237	-0.108168	0.444464	-0.425519	0.00366054
nt414459	-0.218032	0.190166	0.0884327	0.587305	-0.171963	0.30122	0.0460689	0.783448	-0.260395	0.112533
nt414460	0.0611345	0.88781	0.0072771	0.986891	0.102813	0.812454	0.0416788	0.920652	0.0955362	0.823341
nt414462	-0.442803	0.498561	-1.30716	0.0872074	-1.04166	0.151973	-0.598862	0.43356	0.265496	0.76548
nt414463	1.07517	0.0572816	-0.700387	0.360615	-0.236501	0.745487	-1.31167	0.0284742	0.463886	0.565514
nt414464	0.159565	0.531029	0.0176248	0.950104	0.0444334	0.86388	-0.115132	0.644254	0.0268086	0.922846
nt414465	-0.131263	0.86708	0.150936	0.84239	-0.337373	0.679444	-0.20611	0.800232	-0.488309	0.535575
nt414466	-1.02813	0.461335	-0.0532923	0.96518	-1.17998	0.418486	-0.151853	0.924823	-1.12669	0.438655
nt414467	0.636816	0.0254809	0.0907794	0.776955	0.340303	0.244595	-0.296514	0.265344	0.249523	0.405642
nt414469	0.313218	0.475586	0.126364	0.785878	0.42178	0.323295	0.108563	0.785359	0.295416	0.485656
nt414470	0.346025	0.399112	-0.273967	0.551228	0.433139	0.287282	0.087114	0.808342	0.707106	0.0807044
nt414474	-0.0280961	0.903752	0.58288	0.00941971	0.0418925	0.848441	0.0699886	0.758502	-0.540987	0.0133981
nt414475	0.144641	0.816706	0.218529	0.726285	-0.0932431	0.88653	-0.237884	0.702485	-0.311772	0.616822
nt414477	0.221633	0.369045	0.167848	0.505115	0.191233	0.443522	-0.0303996	0.897111	0.0233858	0.922428
nt414478	0.0484569	0.833324	0.0222225	0.924846	0.173937	0.451318	0.12548	0.57782	0.151715	0.510584
nt414480	-0.0468138	0.845031	-0.162284	0.51098	0.100004	0.671196	0.146818	0.52676	0.262288	0.273022
nt414486	-0.17406	0.744896	-0.570216	0.324343	-0.0358312	0.945745	0.138229	0.791162	0.534385	0.344889
nt414487	0.386441	0.732997	-0.0532923	0.96518	-0.962676	0.488457	-1.34912	0.298168	-0.909384	0.511641
nt414488	0.230328	0.479695	0.0965	0.774945	-0.0546667	0.873843	-0.284994	0.377846	-0.151167	0.651733
nt414490	-0.343441	0.118695	-0.498596	0.0276061	-0.476078	0.034188	-0.132636	0.551798	0.0225181	0.921877
nt414491	0.241514	0.640293	-0.57407	0.338411	-0.327951	0.566509	-0.569465	0.288731	0.246119	0.692971
nt414492	0.790152	0.386332	0.730989	0.473829	1.22333	0.15378	0.433179	0.554984	0.492341	0.556706
nt414500	0.158078	0.673704	-0.117885	0.767297	0.00972636	0.979981	-0.148351	0.68704	0.127611	0.744235
nt414503	0.115804	0.720397	-0.143999	0.674026	0.15786	0.625546	0.0420569	0.891896	0.301859	0.357173
nt414504	-0.658116	0.134018	-1.15475	0.0153796	-0.810529	0.0702837	-0.152413	0.747982	0.344221	0.504893
nt414509	-0.212811	0.193978	0.132374	0.408872	0.117552	0.462595	0.330363	0.0402664	-0.0148221	0.925055
nt414510	-0.204577	0.429695	0.305359	0.214958	-0.118299	0.645616	0.0862785	0.739918	-0.423658	0.0862683
nt414511	-0.137599	0.717683	0.0360996	0.923177	-0.201225	0.603515	-0.0636257	0.869506	-0.237324	0.533228
nt414515	-0.172551	0.585181	0.0679236	0.825209	-0.130649	0.679419	0.0419016	0.89512	-0.198573	0.520692
nt414516	-0.130526	0.464279	0.545415	0.00352197	0.118349	0.505367	0.248875	0.161336	-0.427065	0.0218945
nt414521	-0.166106	0.345004	0.0771076	0.655581	0.0594857	0.730274	0.225592	0.192237	-0.0176218	0.917466
nt414523	0.115709	0.88736	-0.0587125	0.94497	-0.0904018	0.915297	-0.20611	0.800232	-0.0316893	0.970212
nt414524	-0.136437	0.778156	0.0190824	0.968153	-0.0142934	0.976139	0.122143	0.798005	-0.0333757	0.943515
nt414525	0.00486408	0.991345	0.209012	0.633821	0.293902	0.494433	0.289037	0.490382	0.0848895	0.836073
nt414526	-0.369914	0.0268303	-0.0908755	0.582634	-0.210027	0.205941	0.159887	0.331153	-0.119151	0.46402
nt414527	-0.667145	0.330167	0.822778	0.141307	-0.136856	0.829021	0.530289	0.431681	-0.959635	0.0802632
nt414530	0.0331123	0.897139	0.149951	0.549002	0.00641233	0.979827	-0.0266999	0.914045	-0.143538	0.552035
nt414532	-0.0759426	0.68905	0.160121	0.382017	0.0583105	0.751442	0.134253	0.473486	-0.10181	0.573046
nt414534	0.134883	0.78479	0.479906	0.306807	0.380459	0.423074	0.245576	0.589401	-0.0994468	0.81814
nt414541	0.168422	0.850134	0.619183	0.468201	-0.0888784	0.924211	-0.2573	0.77207	-0.708062	0.405162
nt414544	-0.119415	0.654039	-0.319845	0.23304	-0.258124	0.319558	-0.138709	0.611198	0.061721	0.822245
nt414545	-0.0151781	0.948057	-0.138035	0.566004	-0.0963955	0.684949	-0.0812174	0.727274	0.0416399	0.86254
nt414547	0.387921	0.235582	0.244116	0.489984	0.595382	0.0640487	0.207462	0.446705	0.351267	0.244004
nt414549	0.0519148	0.919693	0.0169007	0.975126	0.408503	0.403051	0.356589	0.45001	0.391603	0.432406
nt414552	-0.597088	0.03005	-0.843935	0.00240731	-0.710917	0.00667528	-0.113829	0.703076	0.133017	0.660189
nt414558	0.202147	0.778036	-0.516492	0.513009	0.398098	0.576875	0.195951	0.778756	0.914589	0.232919
nt414561	-0.137532	0.722558	0.307765	0.397648	0.00595894	0.987515	0.143491	0.706032	-0.301806	0.398133
nt414569	-0.0876599	0.816322	-0.167638	0.665315	0.049171	0.894671	0.136831	0.709906	0.216809	0.566237
nt414570	-0.376713	0.644145	-0.0593835	0.939727	-0.337373	0.679444	0.0393399	0.962956	-0.277989	0.733208
nt414572	-0.0504572	0.831484	-0.196133	0.424088	0.0585837	0.80288	0.109041	0.637437	0.254716	0.287693
nt414581	-0.0680627	0.605054	0.112983	0.390385	-0.0436048	0.740427	0.024458	0.852529	-0.156588	0.233804
nt414582	-0.376713	0.644145	-0.305683	0.708349	-0.0914467	0.907247	0.285266	0.726036	0.214237	0.79287
nt414589	0.790152	0.386332	0.615731	0.51602	-1.44128	0.296446	-2.23144	0.0673489	-2.05702	0.102789
nt414645	0.248754	0.801756	0.318546	0.748229	-0.592409	0.600471	-0.841163	0.430253	-0.910955	0.39364
nt414649	-1.24537	0.394109	-1.16441	0.427204	-0.081972	0.946368	1.16339	0.424127	1.08244	0.458766
nt414650	-0.110654	0.489096	-0.0429169	0.788668	0.0685879	0.664319	0.179242	0.25546	0.111505	0.479768
nt414651	-0.1179	0.482495	0.10156	0.54065	-0.0640608	0.702432	0.0538394	0.747765	-0.165621	0.317072
nt414663	-0.0977615	0.773089	0.0551149	0.869183	-0.137409	0.689378	-0.0396471	0.907514	-0.192523	0.567594
nt414664	-0.14158	0.650388	0.124073	0.691263	-0.0295352	0.922967	0.112045	0.723539	-0.153608	0.627582
nt414667	0.167001	0.378121	-0.0604202	0.75007	-0.186606	0.329495	-0.353607	0.063688	-0.126186	0.508789
nt414670	-0.500275	0.612648	-0.0577338	0.950772	-0.46273	0.640155	0.0375452	0.971302	-0.404996	0.681948
nt414672	0.413872	0.629488	-0.432453	0.662635	0.207762	0.81583	-0.20611	0.800232	0.640215	0.497987
nt414676	-0.242639	0.158586	0.155218	0.351775	-0.138761	0.413356	0.103878	0.547346	-0.293979	0.0787627
nt414680	-0.840337	0.326813	-0.770545	0.369733	-0.0490769	0.948669	0.79126	0.337702	0.721468	0.383541
nt414687	-0.376713	0.644145	-0.977587	0.282577	-1.00786	0.267135	-0.631152	0.503134	-0.0302772	0.976924
nt414690	0.0206017	0.965169	-0.147199	0.764576	0.343883	0.453371	0.323281	0.468584	0.491082	0.290849
nt414695	-0.194421	0.185856	0.263036	0.0881911	-0.178542	0.224547	0.0158786	0.914045	-0.441578	0.00421583
nt414697	0.254258	0.410309	-0.0171872	0.96021	-0.134285	0.685697	-0.388543	0.210721	-0.117098	0.735696
nt415118	0.759191	0.479366	0.454264	0.689082	1.09448	0.286843	0.335287	0.705654	0.640215	0.497987
nt415119	0.350308	0.374217	0.0615732	0.883191	0.247198	0.540478	-0.103111	0.781113	0.185624	0.638449
nt415122	-0.575904	0.159438	-0.361813	0.354116	0.111265	0.751627	0.687169	0.0841022	0.473078	0.212246
nt415124	-0.123725	0.565085	0.0136707	0.946408	-0.315003	0.13112	-0.191278	0.376592	-0.328674	0.108037
nt415127	0.399719	0.286185	0.207177	0.597116	-0.354128	0.408552	-0.753847	0.0539439	-0.561305	0.170121
nt415131	-0.209194	0.139304	0.161965	0.279874	-0.169849	0.229944	0.0393443	0.780923	-0.331814	0.0266547
nt415133	-0.00176405	0.997289	-0.115067	0.829922	-0.148249	0.781945	-0.146485	0.775739	-0.0331817	0.950176
nt415136	-0.138019	0.686708	0.231865	0.476419	0.164399	0.6157	0.302417	0.3552	-0.0674659	0.828385
nt415137	0.046496	0.829857	0.00686874	0.974999	0.188462	0.39203	0.141966	0.509788	0.181593	0.405462
nt415140	0.306809	0.186834	0.255907	0.279579	0.18972	0.424847	-0.117089	0.598816	-0.0661868	0.770391
nt415141	0.299561	0.383657	-0.15335	0.682941	-0.0919778	0.803432	-0.391539	0.244147	0.0613723	0.867555
nt415142	1.69334	0.0693497	1.58279	0.0986062	0.875211	0.415737	-0.818129	0.310029	-0.707576	0.393826
nt415153	-0.0232622	0.966915	-0.315522	0.59679	-0.215673	0.711499	-0.192411	0.736432	0.0998491	0.869607
nt415158	-0.282464	0.169291	0.565561	0.0125015	-0.0268121	0.895563	0.255652	0.213103	-0.592373	0.00884009
nt415166	-0.627929	0.577879	-1.39102	0.278788	-0.0864504	0.93434	0.541478	0.630186	1.30457	0.308726
nt415177	-0.138483	0.54671	-0.225286	0.339435	-0.221309	0.34505	-0.0828264	0.723818	0.00397703	0.986815
nt415180	-0.0508213	0.917643	-0.0615833	0.901731	0.0713221	0.883079	0.122143	0.798005	0.132905	0.783882
nt415182	1.22841	0.0799621	0.607617	0.45072	1.6469	0.012459	0.418492	0.41695	1.03929	0.0838364
nt415183	0.252168	0.557785	-0.138266	0.76633	-0.0952118	0.835749	-0.347379	0.418693	0.0430538	0.926233
nt415185	-0.203292	0.42658	-0.0842328	0.740278	0.0818448	0.73926	0.285137	0.250832	0.166078	0.501083
nt415189	-0.18843	0.422719	-0.218458	0.360234	-0.35512	0.145778	-0.16669	0.498147	-0.136662	0.584499
nt415190	0.0272538	0.892366	0.362147	0.0635602	0.0688207	0.732535	0.0415669	0.833032	-0.293326	0.124849
nt415200	0.160979	0.378023	-0.0452847	0.80954	0.247717	0.173142	0.0867379	0.622707	0.293002	0.106302
nt415201	0.917394	0.525085	1.48915	0.273626	-0.145093	0.930438	-1.06249	0.463801	-1.63424	0.232226
nt415202	-0.197957	0.421684	0.449303	0.0475903	0.236016	0.294627	0.433973	0.0803535	-0.213287	0.34919
nt415203	0.304533	0.475821	-0.267809	0.598622	-0.337837	0.479995	-0.64237	0.148383	-0.0700284	0.894817
nt415205	0.248754	0.801756	-1.39102	0.278788	-0.0864504	0.93434	-0.335204	0.733987	1.30457	0.308726
nt415207	0.050681	0.943166	-0.402665	0.613519	0.870108	0.164603	0.819427	0.175154	1.27277	0.0623402
nt415209	-0.27804	0.446335	0.144938	0.673767	-0.00948751	0.978462	0.268553	0.455186	-0.154425	0.648693
nt415210	-0.0513908	0.883738	0.0655872	0.85092	0.149295	0.662542	0.200686	0.551099	0.083708	0.802362
nt415212	-0.0023639	0.992901	0.218926	0.398642	0.262303	0.306143	0.264667	0.290731	0.0433775	0.859431
nt415213	0.132782	0.584875	0.08744	0.723793	0.301974	0.205455	0.169192	0.459295	0.214534	0.357031
nt415216	-0.0841908	0.765552	-0.118472	0.680329	-0.124175	0.664352	-0.0399841	0.887852	-0.00570309	0.984252
nt415217	0.100011	0.807808	0.280819	0.486787	-0.303095	0.493949	-0.403106	0.343478	-0.583914	0.162242
nt415220	0.790152	0.386332	0.318546	0.748229	-0.0864504	0.93434	-0.876602	0.33403	-0.404996	0.681948
nt415222	-0.133878	0.837585	-0.0605368	0.926217	-0.520006	0.469229	-0.386128	0.590908	-0.45947	0.522457
nt415223	0.990812	0.0344597	0.744311	0.121705	1.13535	0.0112652	0.144536	0.703849	0.391037	0.315347
nt415224	1.38238	0.100868	0.0179946	0.986721	-1.58203	0.232237	-2.96441	0.00391441	-1.60002	0.219483
nt415225	-0.197691	0.633278	-0.00402958	0.992086	-0.156012	0.706576	0.0416788	0.920652	-0.151982	0.710994
nt415227	0.981661	0.212035	0.485751	0.571511	0.453688	0.597046	-0.527973	0.460956	-0.0320632	0.96737
nt415240	0.247128	0.150989	-0.309188	0.0885797	-0.00613324	0.971352	-0.253261	0.139754	0.303055	0.0940415
nt415241	0.325408	0.68046	0.187588	0.818567	0.365571	0.643712	0.0401628	0.956175	0.177984	0.81426
nt415242	0.0822241	0.800466	-0.023141	0.944987	0.0544084	0.868697	-0.0278157	0.930023	0.0775494	0.812403
nt415243	-0.0320757	0.934049	-0.434539	0.30124	0.0596852	0.876597	0.0917609	0.807741	0.494224	0.227447
nt415244	0.144181	0.585514	-0.35304	0.192855	-0.337688	0.215597	-0.481869	0.0721628	0.0153519	0.955536
nt415245	-0.117492	0.92302	-2.72703	0.0907593	-0.081972	0.946368	0.0355196	0.976566	2.64506	0.0987491
nt415247	-0.129742	0.878567	-0.355897	0.689815	-0.0904018	0.915297	0.0393399	0.962956	0.265496	0.76548
nt415249	-0.554758	0.575108	-0.289393	0.77817	-0.517213	0.601857	0.0375452	0.971302	-0.22782	0.833346
nt415250	-0.271948	0.113476	-0.0043568	0.980522	-0.128602	0.464112	0.143346	0.416011	-0.124245	0.496747
nt415258	-0.140799	0.738586	-0.111198	0.780569	0.0596852	0.876597	0.200484	0.626198	0.170883	0.66016
nt415259	-0.234312	0.402887	-0.454809	0.0838558	-0.133679	0.603268	0.100633	0.716498	0.32113	0.216732
nt415264	0.168422	0.850134	-0.432453	0.662635	-0.0888784	0.924211	-0.2573	0.77207	0.343574	0.728271
nt415265	-0.0685074	0.843587	0.137217	0.68624	-0.146226	0.693274	-0.0777185	0.819276	-0.283443	0.394278
nt415270	-0.217345	0.518533	-0.101497	0.761518	-0.216795	0.522565	0.000550111	0.998723	-0.115298	0.7355
nt415274	0.194186	0.517719	0.296495	0.320982	0.208871	0.488395	0.0146857	0.9589	-0.0876234	0.757476
nt415275	-0.123996	0.905793	-1.39102	0.278788	-0.0864504	0.93434	0.0375452	0.971302	1.30457	0.308726
nt415277	-0.452282	0.360247	-0.51972	0.242023	-1.08625	0.0116437	-0.633971	0.200085	-0.566533	0.210235
nt415278	0.115709	0.88736	0.187588	0.818567	0.365571	0.643712	0.249863	0.741082	0.177984	0.81426
nt415279	1.52465	0.00563022	1.30757	0.0293701	1.01503	0.0890103	-0.509617	0.226376	-0.292538	0.531915
nt415292	0.248754	0.801756	-0.563729	0.618916	-0.0864504	0.93434	-0.335204	0.733987	0.477279	0.672722
nt415297	-0.123996	0.905793	0.615731	0.51602	0.287401	0.771959	0.411397	0.676378	-0.328329	0.712075
nt415309	0.386441	0.732997	-0.0532923	0.96518	-0.081972	0.946368	-0.468413	0.677407	-0.0286797	0.981158
nt415312	-0.2141	0.29029	-0.135981	0.484443	0.103126	0.605622	0.317226	0.111204	0.239108	0.210035
nt415313	0.623572	0.452505	0.485751	0.571511	-0.46273	0.640155	-1.0863	0.216065	-0.948481	0.296139
nt415319	-0.123176	0.375321	0.1088	0.43019	-0.0709799	0.609181	0.0521964	0.706735	-0.17978	0.191779
nt415323	1.42133	0.295563	-1.69215	0.293409	0.952914	0.509861	-0.468413	0.677407	2.64506	0.0987491
nt415326	-0.149834	0.3459	0.0512403	0.746001	0.233824	0.136253	0.383658	0.0106074	0.182584	0.220986
nt415327	-0.0545783	0.868784	-0.221231	0.512369	0.0124436	0.969242	0.0670218	0.836263	0.233675	0.480859
nt415329	0.403169	0.499734	0.0595338	0.924224	0.461123	0.429192	0.0579541	0.912533	0.401589	0.467875
nt415330	0.512478	0.0903778	0.185254	0.564833	0.0798027	0.806998	-0.432675	0.141519	-0.105451	0.736342
nt415332	0.104518	0.618591	-0.49033	0.0331163	0.141729	0.520028	0.0372105	0.863686	0.632059	0.00739455
nt415333	0.713092	0.159415	0.515629	0.286035	-0.446222	0.430565	-1.15931	0.0312301	-0.961851	0.0615455
nt415334	-0.442803	0.498561	0.193619	0.745632	-0.402376	0.538894	0.040427	0.953153	-0.595995	0.342064
nt415335	-0.0830685	0.626637	0.00957161	0.95675	-0.115952	0.4995	-0.0328832	0.847551	-0.125523	0.477452
nt415337	0.303603	0.444801	0.175357	0.669692	0.345443	0.384488	0.0418401	0.909424	0.170086	0.65529
nt415338	-0.0232622	0.966915	0.155057	0.778558	-0.34836	0.558962	-0.325098	0.578135	-0.503417	0.380959
nt415339	0.2131	0.758277	-0.0598724	0.934909	0.253735	0.71411	0.0406349	0.950314	0.313607	0.650198
nt415341	-0.078563	0.790679	0.136392	0.637215	-0.0661971	0.823876	0.012366	0.966484	-0.202589	0.481138
nt415342	-0.312978	0.105002	-0.0283968	0.881544	-0.133336	0.506291	0.179642	0.374808	-0.104939	0.600156
nt415351	0.413872	0.629488	0.239451	0.788487	0.207762	0.81583	-0.20611	0.800232	-0.0316893	0.970212
nt415358	-0.597492	0.508179	-0.50785	0.556772	-1.14417	0.221488	-0.546682	0.587765	-0.636324	0.509676
nt415362	-0.0722826	0.654117	0.0132734	0.934373	0.274665	0.0809065	0.346948	0.0265	0.261392	0.0944124
nt415364	0.168422	0.850134	0.239451	0.788487	-0.0888784	0.924211	-0.2573	0.77207	-0.328329	0.712075
nt415365	0.388254	0.0878817	0.453396	0.0495981	0.231089	0.31904	-0.157165	0.471054	-0.222307	0.315821
nt415370	-0.118967	0.693726	0.0359405	0.901625	0.0786221	0.789764	0.19759	0.51496	0.0426817	0.883877
nt415372	0.148217	0.688081	-0.062146	0.872568	0.190105	0.606548	0.0418885	0.905023	0.252251	0.494064
nt415376	-0.455057	0.134143	-0.700542	0.0151806	-0.678204	0.0164756	-0.223147	0.454863	0.0223379	0.937494
nt415381	0.251243	0.332043	-0.160019	0.558813	-0.14439	0.594918	-0.395633	0.129295	0.0156293	0.95481
nt415382	0.0784373	0.917626	-0.602868	0.481799	-0.0914467	0.907247	-0.169884	0.822319	0.511422	0.55025
nt415384	-0.163486	0.448957	0.156641	0.469289	0.114584	0.585431	0.27807	0.186611	-0.0420579	0.842284
nt415385	0.0601596	0.849656	0.265946	0.438573	-0.0285446	0.925602	-0.0887042	0.781175	-0.29449	0.393493
nt415387	0.718246	0.339846	-0.144334	0.86885	-4.11136	0.00488072	-4.82961	0.000165651	-3.96703	0.00638961
nt415394	-0.627929	0.577879	-1.39102	0.278788	-1.47311	0.257354	-0.845185	0.540482	-0.0820887	0.957184
nt415395	0.145547	0.632131	-0.0279094	0.929812	0.0048162	0.987738	-0.14073	0.637396	0.0327256	0.916307
nt415396	-0.0602164	0.897017	0.45977	0.286843	0.0539014	0.906652	0.114118	0.801153	-0.405868	0.334094
nt415401	-0.204359	0.193857	0.0304321	0.845701	-0.20045	0.21576	0.00390866	0.980648	-0.230882	0.150094
nt415404	-0.119472	0.494033	0.426809	0.0190842	0.349945	0.0583226	0.469417	0.0110429	-0.0768641	0.690343
nt415408	-0.092209	0.571742	0.354267	0.0402498	0.203264	0.213061	0.295473	0.0649116	-0.151003	0.373749
nt415410	0.043721	0.79144	0.0302913	0.854697	0.0437086	0.792345	-1.24034e-05	0.999939	0.0134173	0.934585
nt415411	0.0512743	0.721473	0.143179	0.320338	0.0478744	0.739706	-0.00339991	0.981012	-0.0953046	0.505354
nt415412	-0.529668	0.332821	-0.709965	0.21355	0.220277	0.652224	0.749945	0.139997	0.930242	0.0800465
nt415414	-0.344316	0.01044	-0.149864	0.263669	-0.207832	0.131385	0.136485	0.322698	-0.0579681	0.674085
nt415415	0.0552433	0.838145	0.0744318	0.784327	0.231103	0.385823	0.175859	0.456576	0.156671	0.510262
nt415416	-0.194158	0.247731	-0.207871	0.218367	-0.030906	0.853061	0.163252	0.321734	0.176965	0.285459
nt415417	0.322272	0.683755	-0.355897	0.689815	-0.387042	0.66392	-0.709314	0.39143	-0.0311446	0.973356
nt415419	-0.226845	0.440214	-0.245326	0.411375	-0.312118	0.298526	-0.0852725	0.779628	-0.0667917	0.829233
nt415420	0.398753	0.0747173	-0.192178	0.3766	0.507721	0.0169018	0.108968	0.606116	0.699899	0.000655224
nt415421	0.107576	0.705473	0.0520846	0.857858	0.22315	0.427382	0.115574	0.668109	0.171066	0.534859
nt415427	-0.159148	0.537448	0.206662	0.400133	0.1711	0.486087	0.330247	0.180624	-0.0355627	0.879537
nt415429	1.28238	0.360581	-0.268478	0.875709	0.813963	0.585051	-0.468413	0.677407	1.08244	0.458766
nt415431	0.113098	0.523602	-0.188709	0.307339	0.140056	0.430495	0.0269582	0.876034	0.328765	0.0680905
nt415434	-0.127526	0.891303	-0.940009	0.380289	-0.46273	0.640155	-0.335204	0.733987	0.477279	0.672722
nt415436	0.213882	0.572608	-0.180538	0.659987	-0.0398968	0.920232	-0.253779	0.49853	0.140641	0.729286
nt415437	0.935779	0.156418	0.226636	0.776628	-1.00786	0.267135	-1.94364	0.0111082	-1.2345	0.17922
nt415438	-0.211566	0.300762	-0.0124126	0.950881	0.176072	0.369911	0.387638	0.0502238	0.188484	0.334231
nt415447	-0.0928498	0.494078	0.319718	0.0231336	-0.153645	0.257976	-0.0607954	0.654355	-0.473363	0.000771985
nt415449	0.544701	0.565235	0.615731	0.51602	0.287401	0.771959	-0.2573	0.77207	-0.328329	0.712075
nt415452	0.386441	0.732997	1.37247	0.165617	0.423987	0.708542	0.0375452	0.971302	-0.948481	0.296139
nt415467	-0.0200674	0.94271	-0.287968	0.33878	-0.751279	0.0158109	-0.731211	0.011235	-0.46331	0.137177
nt415468	-0.123996	0.905793	-0.0561732	0.957361	-0.0864504	0.93434	0.0375452	0.971302	-0.0302772	0.976924
nt415470	-0.376713	0.644145	-0.602868	0.481799	-1.00786	0.267135	-0.631152	0.503134	-0.404996	0.681948
nt415472	-0.212672	0.313915	-0.0994081	0.636161	-0.195884	0.355351	0.0167881	0.937511	-0.0964755	0.65065
nt415474	0.808234	0.565656	1.33462	0.31921	-0.0369505	0.981212	-0.845185	0.540482	-1.37157	0.29687
nt415504	0.248754	0.801756	-0.0561732	0.957361	-0.0864504	0.93434	-0.335204	0.733987	-0.0302772	0.976924
nt415505	-0.120751	0.367459	-0.116918	0.384617	-0.00305461	0.981745	0.117696	0.377478	0.113863	0.394973
nt415506	0.385607	0.183714	0.67662	0.015698	0.219852	0.472112	-0.165755	0.555357	-0.456768	0.0925014
nt415507	-1.15291	0.00655217	-1.00403	0.0134283	-0.238778	0.530441	0.914132	0.0233882	0.765251	0.0464257
nt415508	1.31217	0.321044	0.0828069	0.95978	-1.8013	0.260928	-3.11347	0.043615	-1.88411	0.253022
nt415510	-0.232961	0.655663	-0.0614921	0.904837	-0.0947318	0.85384	0.138229	0.791162	-0.0332396	0.94843
nt415511	-0.500275	0.612648	-0.0577338	0.950772	-0.0888784	0.924211	0.411397	0.676378	-0.0311446	0.973356
nt415512	0.0806341	0.883712	0.0510088	0.927562	0.0178938	0.974553	-0.0627403	0.907519	-0.033115	0.951986
nt415527	0.0756794	0.758826	0.185023	0.42612	0.330597	0.147877	0.254917	0.269665	0.145573	0.500879
nt415631	-0.117492	0.92302	-0.0532923	0.96518	-0.081972	0.946368	0.0355196	0.976566	-0.0286797	0.981158
nt415633	-0.0232622	0.966915	-0.315522	0.59679	0.218863	0.686643	0.242125	0.648522	0.534385	0.344889
nt415636	0.0931437	0.841609	1.04354	0.00943066	-0.180489	0.713392	-0.273633	0.562362	-1.22403	0.00261722
nt415641	-0.443343	0.0220003	0.00276919	0.988733	-0.142101	0.447565	0.301241	0.120833	-0.14487	0.46066
nt415642	0.0464183	0.89819	0.565171	0.0929619	0.251586	0.475867	0.205168	0.547887	-0.313585	0.321805
nt415650	-0.0995453	0.649694	0.28459	0.150858	-0.162848	0.426941	-0.0633023	0.77383	-0.447438	0.0247255
nt415651	-0.133142	0.492946	-0.304074	0.0984182	-0.2422	0.186702	-0.109057	0.569596	0.0618746	0.733753
nt415652	0.0240439	0.882404	-0.115663	0.472278	-0.100452	0.531206	-0.124496	0.443683	0.0152108	0.924697
nt415653	-0.0231785	0.909098	-0.17843	0.393216	-0.22238	0.287922	-0.199201	0.334189	-0.04395	0.836046
nt415657	-0.171899	0.228424	0.25129	0.0911628	-0.236234	0.0984734	-0.0643349	0.652784	-0.487524	0.00106228
nt415658	-0.265748	0.44603	-0.380478	0.290998	-0.13741	0.689319	0.128338	0.714727	0.243068	0.503051
nt415665	-0.138353	0.64278	-0.257953	0.402662	-0.12703	0.671807	0.0113237	0.969864	0.130923	0.672637
nt415666	-0.16133	0.538386	0.0472233	0.854002	-0.1905	0.472694	-0.0291699	0.912765	-0.237723	0.36149
nt415891	-0.0942283	0.50878	-0.0492566	0.730321	-0.0708772	0.619605	0.0233511	0.869788	-0.0216206	0.879606
nt415892	0.0539548	0.806754	0.0503641	0.821327	-0.0676789	0.764262	-0.121634	0.579567	-0.118043	0.594965
nt415895	0.237697	0.349425	-0.240611	0.385948	0.182379	0.484506	-0.0553179	0.821796	0.42299	0.115045
nt415896	-0.0126462	0.946279	-0.0294372	0.873244	-0.331433	0.0798385	-0.318787	0.0965748	-0.301996	0.109528
nt415899	0.544701	0.565235	-0.0561732	0.957361	-0.0864504	0.93434	-0.631152	0.503134	-0.0302772	0.976924
nt415900	-0.145192	0.40732	0.000471879	0.997856	-0.0592696	0.734143	0.0859227	0.622683	-0.0597415	0.7307
nt415901	-0.0388968	0.940685	0.126585	0.805846	0.0932946	0.856237	0.132191	0.793791	-0.0332905	0.946741
nt415902	0.0371601	0.899074	-0.0623217	0.836311	-0.226548	0.462338	-0.263709	0.378247	-0.164227	0.59414
nt415903	-0.0730736	0.602815	-0.0870526	0.536485	-0.0832247	0.554075	-0.0101511	0.94235	0.00382781	0.978307
nt415904	-0.123996	0.905793	0.615731	0.51602	0.584041	0.537686	0.708037	0.451925	-0.0316893	0.970212
nt415913	-2.72703	0.0847928	-0.0532923	0.96518	-0.081972	0.946368	2.64506	0.0924165	-0.0286797	0.981158
nt415916	0.195768	0.531278	-0.139713	0.676502	0.30576	0.325341	0.109993	0.707924	0.445474	0.156969
nt415918	-0.101133	0.75775	0.444977	0.149221	-0.134262	0.685957	-0.0331283	0.919992	-0.579238	0.061871
nt415919	-0.00927204	0.951051	0.0535374	0.723226	0.26529	0.0783588	0.274562	0.0542014	0.211752	0.13769
nt415920	0.1005	0.766144	-0.0197221	0.954967	0.314951	0.337163	0.21445	0.495384	0.334673	0.303845
nt415922	0.00953264	0.963171	-0.020063	0.92486	-0.164378	0.426245	-0.173911	0.402097	-0.144315	0.499869
nt415923	0.01428	0.932178	0.198159	0.237256	0.222809	0.178465	0.208529	0.201903	0.0246495	0.880055
nt415924	0.201976	0.321678	0.163061	0.429391	0.216958	0.288338	0.0149825	0.939226	0.0538968	0.786583
nt415925	-0.361368	0.0177456	-0.00932199	0.950663	0.0755076	0.624189	0.436875	0.00493068	0.0848296	0.58132
nt415935	-0.0586199	0.724641	-0.0451336	0.783902	-0.0769485	0.640068	-0.0183286	0.912188	-0.0318149	0.846564
nt415936	0.234105	0.0882212	0.158419	0.252824	0.329021	0.016265	0.0949162	0.477997	0.170602	0.206315
nt415938	0.247828	0.596129	1.1136	0.0100536	0.418451	0.360416	0.170623	0.689912	-0.695153	0.0801448
nt415940	-0.113539	0.491245	0.0075884	0.963153	0.0462746	0.776722	0.159814	0.326149	0.0386862	0.811379
nt415941	0.260537	0.454681	0.548308	0.100655	0.689752	0.0335167	0.429215	0.159015	0.141444	0.628211
nt415950	-0.0165959	0.955727	-0.000274907	0.999274	-0.3008	0.340482	-0.284204	0.358058	-0.300525	0.335857
nt415957	0.0687885	0.763884	0.15893	0.486777	0.329843	0.137866	0.261055	0.226254	0.170913	0.42754
nt415962	0.442059	0.229602	0.149127	0.700773	0.538111	0.136413	0.0960519	0.770752	0.388985	0.263698
nt415965	-0.627929	0.577879	-1.39102	0.278788	-1.47311	0.257354	-0.845185	0.540482	-0.0820887	0.957184
nt415970	-0.123996	0.905793	-0.0561732	0.957361	-0.0864504	0.93434	0.0375452	0.971302	-0.0302772	0.976924
nt415985	-0.123996	0.905793	-0.0561732	0.957361	-0.0864504	0.93434	0.0375452	0.971302	-0.0302772	0.976924
nt415991	-0.0316438	0.953339	-0.295004	0.606294	-0.206446	0.712729	-0.174802	0.750803	0.0885583	0.879245
nt415996	-0.180295	0.666921	-0.234153	0.584505	-0.409315	0.350494	-0.22902	0.601265	-0.175163	0.695822
nt416002	-0.123996	0.905793	-0.563729	0.618916	0.584041	0.537686	0.708037	0.451926	1.14777	0.261952
nt416005	-0.123996	0.905793	-0.0561732	0.957361	-0.0864504	0.93434	0.0375452	0.971302	-0.0302772	0.976924
nt416007	-0.0602164	0.897017	-0.142482	0.765571	-0.0951114	0.84007	-0.0348951	0.940152	0.0473705	0.920989
nt416010	-0.138972	0.506489	-0.258146	0.229041	0.0965839	0.636198	0.235556	0.248426	0.35473	0.0903617
nt416016	0.0641615	0.826069	-0.55791	0.0935883	-0.0653872	0.82768	-0.129549	0.655342	0.492523	0.137163
nt416025	-0.0213154	0.895719	-0.0723477	0.659563	0.110193	0.49528	0.131509	0.411255	0.182541	0.25885
nt416026	-0.0911137	0.521981	0.129557	0.352801	-0.108483	0.434039	-0.0173695	0.902787	-0.23804	0.087872
nt416028	0.131718	0.736893	-0.122487	0.767603	-0.0375977	0.926258	-0.169316	0.66232	0.0848895	0.836073
nt416030	-0.0740747	0.861089	-0.269683	0.542889	-0.0323959	0.939003	0.0416788	0.920652	0.237287	0.588358
nt416034	-0.0660083	0.770619	-0.12564	0.586173	0.100979	0.649923	0.166988	0.447924	0.22662	0.31261
nt416041	-0.112576	0.397386	0.239525	0.0826021	-0.0824557	0.535333	0.0301204	0.820836	-0.32198	0.0195938
nt416042	0.0271608	0.986713	0.208039	0.896804	1.00665	0.491272	0.979494	0.484324	0.798615	0.55917
nt416043	-0.149265	0.283941	0.213206	0.14295	-0.0241974	0.861976	0.125068	0.36897	-0.237404	0.10262
nt416045	0.192203	0.627589	0.407968	0.291503	0.184066	0.644966	-0.00813711	0.982785	-0.223902	0.543167
nt416048	0.28436	0.77429	-0.0561732	0.957361	-0.0864504	0.93434	-0.370811	0.707242	-0.0302772	0.976924
nt416049	-0.123996	0.905793	-0.0561732	0.957361	-0.0864504	0.93434	0.0375452	0.971302	-0.0302772	0.976924
nt416067	-0.126735	0.550611	0.0200936	0.923962	-0.0598105	0.777528	0.0669249	0.751503	-0.0799041	0.702894
nt416076	-0.131263	0.86708	-0.0593835	0.939727	-0.337373	0.679444	-0.20611	0.800232	-0.277989	0.733208
nt416087	1.06543	0.105445	0.813632	0.240288	-0.514952	0.472347	-1.58038	0.0175791	-1.32858	0.0570429
nt416099	-0.101805	0.629458	-0.137343	0.521548	-0.213146	0.322456	-0.111341	0.6035	-0.0758029	0.727755
nt416157	-1.06147	0.450491	0.454264	0.689082	-0.962676	0.488457	0.0987896	0.949431	-1.41694	0.275309
nt416163	-0.19068	0.248701	0.199195	0.241614	0.0841305	0.60616	0.274811	0.0931368	-0.115064	0.494939
nt416176	-0.350698	0.264942	0.207599	0.512695	-0.323479	0.360352	0.0272188	0.939757	-0.531078	0.141716
nt416177	-0.127526	0.891303	-0.0577338	0.950772	0.207762	0.81583	0.335287	0.705654	0.265496	0.76548
nt416179	0.16151	0.376234	-0.200128	0.287561	-0.00211905	0.990867	-0.163629	0.35902	0.198009	0.282281
nt416181	-0.0114372	0.965217	-0.34998	0.20222	-0.189906	0.478202	-0.178468	0.474797	0.160074	0.542088
nt416212	0.248754	0.801756	-0.0561732	0.957361	-0.0864504	0.93434	-0.335204	0.733987	-0.0302772	0.976924
nt416223	-1.5719	0.232932	-0.563729	0.618916	-0.592409	0.600471	0.979494	0.484324	-0.0286797	0.981158
nt416230	-0.123996	0.905793	-0.0561732	0.957361	-0.0864504	0.93434	0.0375452	0.971302	-0.0302772	0.976924
nt416243	0.171976	0.607043	0.566871	0.0876781	-0.139896	0.693404	-0.311872	0.354073	-0.706767	0.034433
nt416251	-0.121524	0.486739	0.1405	0.426062	-0.0547277	0.753889	0.0667967	0.697591	-0.195227	0.260922
nt416254	0.0806341	0.883712	-0.315522	0.59679	-0.094168	0.869123	-0.174802	0.750803	0.221354	0.710376
nt416264	0.446123	0.141113	0.345769	0.260459	0.171958	0.577229	-0.274165	0.367898	-0.173811	0.573073
nt416279	-0.13574	0.931689	0.872433	0.536484	0.843754	0.549402	0.979494	0.484324	-0.0286797	0.981158
nt416291	-0.137775	0.703624	-0.0169833	0.962314	0.303165	0.370468	0.440939	0.19194	0.320148	0.340105
nt416296	-0.107257	0.554283	0.00290952	0.986595	0.013825	0.936317	0.121082	0.503663	0.0109155	0.94964
nt416300	-0.550556	0.106372	-0.762736	0.0295828	-1.25867	0.000808252	-0.708115	0.0880828	-0.495935	0.24584
nt416302	-0.0308442	0.823681	-0.0329909	0.814256	-0.0907105	0.512674	-0.0598663	0.665394	-0.0577196	0.680955
nt416307	0.0292048	0.965301	0.248816	0.704391	0.348665	0.586817	0.31946	0.607795	0.0998491	0.869607
nt416315	0.178759	0.705509	0.253779	0.591577	0.220335	0.641342	0.0415758	0.925992	-0.0334442	0.940466
nt416331	0.470596	0.148055	-0.503857	0.185232	0.842049	0.00883025	0.371453	0.188161	1.34591	4.48489e-05
nt416337	0.161073	0.56215	-0.445441	0.103819	-0.376538	0.166755	-0.537611	0.0369261	0.0689034	0.786843
nt416350	0.386441	0.732997	0.828983	0.440438	-0.962676	0.488457	-1.34912	0.298168	-1.79166	0.146681
nt416354	0.319024	0.0719422	-0.0330904	0.857068	-0.00573411	0.974957	-0.324759	0.0608975	0.0273563	0.879074
nt416417	-0.0838058	0.830284	0.0433478	0.91096	-0.0420247	0.914413	0.041781	0.914053	-0.0853726	0.823988
nt416444	0.624347	0.175915	0.292817	0.53475	0.550222	0.221273	-0.0741252	0.852865	0.257405	0.527173
nt416458	0.423908	0.554604	-0.0593835	0.939727	-0.0914467	0.907247	-0.515355	0.471193	-0.0320632	0.96737
nt416464	0.386441	0.732997	0.454264	0.689082	0.423987	0.708542	0.0375452	0.971302	-0.0302772	0.976924
nt416465	0.0806341	0.883712	-1.01842	0.128602	-0.494498	0.418111	-0.575132	0.328761	0.523927	0.464385
nt416467	0.248754	0.801756	-0.100431	0.924912	0.287401	0.771959	0.0386472	0.966864	0.387832	0.699212
nt416472	-0.0134663	0.981581	0.0606286	0.917255	0.139653	0.807349	0.153119	0.784503	0.0790242	0.887875
nt416496	-0.0856373	0.763287	0.42945	0.121016	0.0809391	0.77152	0.166576	0.546346	-0.348511	0.195754
nt416501	0.0138907	0.946619	-0.308374	0.153532	-0.397309	0.067555	-0.4112	0.04862	-0.0889356	0.682958
nt416503	0.168422	0.850134	0.239451	0.788487	0.207762	0.81583	0.0393399	0.962956	-0.0316893	0.970212
nt416515	-0.135225	0.812894	-0.0611304	0.914843	0.0178938	0.974553	0.153119	0.784503	0.0790242	0.887875
nt416523	0.167066	0.515014	0.182734	0.480524	-0.0725875	0.786933	-0.239653	0.347984	-0.255322	0.322049
nt416530	0.562688	0.0864709	-0.616015	0.121611	-0.292636	0.434491	-0.855324	0.0116106	0.323379	0.432182
nt416532	-1.25622	0.151648	-0.76847	0.354506	-2.74931	0.0166096	-1.49309	0.266747	-1.98084	0.122035
nt416533	-0.0736186	0.726889	-0.0171322	0.935393	-0.251754	0.252019	-0.178135	0.413947	-0.234622	0.283156
nt416546	0.115709	0.88736	-0.0587125	0.94497	0.365571	0.643712	0.249863	0.741082	0.424284	0.590649
nt416549	-0.0831353	0.810851	-0.182002	0.617284	-0.138602	0.691011	-0.0554664	0.874003	0.0434005	0.905865
nt416567	0.0292048	0.965301	-0.0602443	0.930425	0.0698397	0.917175	0.0406349	0.950314	0.130084	0.846228
nt416606	0.790152	0.386332	0.318546	0.748229	0.287401	0.771959	-0.50275	0.556319	-0.0311446	0.973356
nt416644	0.245449	0.235479	-0.406633	0.0518514	-0.183664	0.370837	-0.429112	0.0288673	0.222969	0.26379
nt416646	-0.0971791	0.697956	-0.127073	0.617944	-0.252118	0.32952	-0.154939	0.546331	-0.125044	0.632322
nt416647	-0.11348	0.576598	-0.0128555	0.946632	0.00102201	0.995737	0.114502	0.569965	0.0138775	0.941865
nt416648	0.231904	0.594107	0.310566	0.460442	0.527375	0.191119	0.295471	0.450763	0.216809	0.566236
nt416660	-0.049634	0.866369	0.109572	0.706422	0.128584	0.655679	0.178218	0.530119	0.0190128	0.945867
nt416669	0.50846	0.507612	0.187588	0.818567	0.548887	0.474503	0.040427	0.953153	0.3613	0.623189
nt416678	0.50846	0.507612	-1.23817	0.226518	-0.387042	0.66392	-0.895502	0.264647	0.851131	0.426185
nt416691	-0.117492	0.92302	-0.880587	0.521426	-0.962676	0.488457	-0.845185	0.540482	-0.0820887	0.957184
nt416698	0.532033	0.213839	0.156481	0.730548	0.0539014	0.906652	-0.478131	0.251113	-0.102579	0.816699
nt416701	-0.135811	0.798214	-0.399171	0.477857	-0.310613	0.572837	-0.174802	0.750803	0.0885583	0.879245
nt416759	-0.263723	0.195321	-0.416148	0.0550061	-0.139601	0.507895	0.124122	0.544522	0.276547	0.203788
nt416765	0.114581	0.522753	-0.252246	0.178318	0.047592	0.792774	-0.066989	0.703347	0.299838	0.10324
nt416782	0.154737	0.491334	-0.0868129	0.696714	0.325759	0.129396	0.171023	0.431965	0.412572	0.0550382
nt416787	1.00752	0.00144562	-0.0453603	0.903937	0.593023	0.0800338	-0.4145	0.107427	0.638383	0.0394975
nt416843	-0.232831	0.194664	0.307814	0.0747088	0.27652	0.109454	0.509351	0.00344688	-0.0312942	0.851793
nt416845	-0.562291	0.302701	-0.465901	0.363593	0.529622	0.22298	1.09191	0.0188188	0.995523	0.0211817
nt416847	-0.0457765	0.824377	-0.236357	0.265498	-0.417089	0.0445503	-0.371313	0.0595031	-0.180732	0.373571
nt416860	-0.0452351	0.928822	0.272182	0.575691	-0.329692	0.542247	-0.284457	0.593373	-0.601873	0.239237
nt416873	-0.32472	0.214917	-0.883899	0.000322447	0.000347389	0.998874	0.325067	0.209446	0.884247	0.000274317
nt416897	-0.0488415	0.784914	0.0972964	0.584243	0.130468	0.460077	0.17931	0.305534	0.0331718	0.848704
nt416905	0.0298336	0.950944	0.0239516	0.961144	-0.0948738	0.849104	-0.124707	0.796802	-0.118825	0.808839
nt416946	-0.627929	0.577879	-3.23747	0.0383083	-0.592409	0.600471	0.0355196	0.976566	2.64506	0.0987491
nt416951	0.759191	0.479366	-0.880587	0.521426	-0.962676	0.488457	-1.72187	0.162907	-0.0820887	0.957184
nt416952	-0.287657	0.445932	0.19786	0.574195	-0.245876	0.514814	0.041781	0.914053	-0.443736	0.218915
nt416957	0.501692	0.0782122	0.397695	0.155537	0.479088	0.0936029	-0.0226046	0.935927	0.0813928	0.768045
nt416964	-0.127526	0.891303	-0.0577338	0.950772	-0.46273	0.640155	-0.335204	0.733987	-0.404996	0.681948
nt416967	0.0248924	0.911327	-0.104754	0.639518	-0.0936918	0.690081	-0.118584	0.589508	0.0110621	0.959894
nt416978	-0.0664328	0.684778	0.126672	0.455613	0.240295	0.143389	0.306728	0.0614336	0.113623	0.504765
nt417007	0.589222	0.0216193	-0.324199	0.274563	0.216741	0.424905	-0.372481	0.108676	0.540941	0.0458027
nt417039	-0.136047	0.791293	0.272182	0.575691	-0.0947318	0.85384	0.0413149	0.935884	-0.366914	0.449905
nt417040	0.168422	0.850134	-0.940009	0.380289	-0.46273	0.640155	-0.631152	0.503134	0.477279	0.672722
nt417044	0.144641	0.816706	-0.0605368	0.926217	-0.0932431	0.88653	-0.237884	0.702485	-0.0327063	0.960043
nt417100	-1.54934	0.113972	0.226771	0.778576	-0.337373	0.679444	1.21197	0.233746	-0.564144	0.50028
nt417101	0.460232	0.649261	0.615731	0.51602	-1.69042	0.21701	-2.15065	0.102808	-2.30615	0.0650674
nt417109	-0.235252	0.278625	0.386557	0.051153	-0.240176	0.249555	-0.00492306	0.982218	-0.626732	0.00196562
nt417114	0.261489	0.722535	-0.305683	0.708349	-0.0914467	0.907247	-0.352936	0.630809	0.214237	0.79287
nt417252	-0.123996	0.905793	-0.0561732	0.957361	-0.592409	0.600471	-0.468413	0.677407	-0.536236	0.634753
nt417272	0.0848926	0.734576	-0.429641	0.13604	-0.202638	0.463552	-0.287531	0.285202	0.227002	0.459227
nt417288	0.137751	0.541278	0.0834283	0.692886	0.0313844	0.882139	-0.106367	0.633846	-0.0520438	0.803238
nt417290	0.0667885	0.819097	0.0810573	0.790771	0.287454	0.308383	0.220665	0.415178	0.206397	0.46956
nt417291	0.0206457	0.884883	0.0922931	0.51816	0.0808704	0.570743	0.0602247	0.664535	-0.0114227	0.934526
nt417300	-0.342346	0.0324811	-0.111619	0.484929	-0.279654	0.0744679	0.0626928	0.696044	-0.168034	0.294558
nt417313	0.501175	0.569905	-0.477827	0.634885	-0.46273	0.640155	-0.963905	0.301082	0.0150966	0.988661
nt417328	-0.1155	0.512689	-0.0933003	0.574611	0.0680944	0.679147	0.183594	0.296623	0.161395	0.329612
nt417341	-0.627929	0.577879	-0.563729	0.618916	-1.47311	0.257354	-0.845185	0.540482	-0.909384	0.511641
nt417343	-0.123996	0.905793	-0.0561732	0.957361	-0.0864504	0.93434	0.0375452	0.971302	-0.0302772	0.976924
nt417344	-0.500275	0.612648	-0.0577338	0.950772	-0.46273	0.640155	0.0375452	0.971302	-0.404996	0.681948
nt417348	-0.0848942	0.660453	0.622214	0.00159493	0.212972	0.270845	0.297866	0.122461	-0.409242	0.0378478
nt417349	-0.627929	0.577879	-0.0561732	0.957361	-0.0864504	0.93434	0.541478	0.630186	-0.0302772	0.976924
nt417351	0.0583679	0.898963	-1.04404	0.073224	0.519073	0.233411	0.460705	0.245082	1.56311	0.00221449
nt417374	-0.28206	0.306902	-0.349435	0.196706	-0.174976	0.514932	0.107084	0.701981	0.17446	0.525242
nt417375	-0.180948	0.604137	1.49583	8.62905e-06	0.559398	0.0793637	0.740346	0.0341393	-0.936433	0.00417982
nt417405	-0.127526	0.891303	-0.432453	0.662635	0.207762	0.81583	0.335287	0.705654	0.640215	0.497987
nt417406	-0.266313	0.113904	-0.0333468	0.835952	-0.108136	0.502821	0.158177	0.347899	-0.0747888	0.642613
nt417408	1.48166	0.348953	2.67374	0.101219	3.15102	0.0465812	1.66935	0.223176	0.477279	0.672722
nt417409	-0.254109	0.0704521	-0.00283978	0.983756	-0.16798	0.230852	0.0861295	0.540846	-0.16514	0.237791
nt417416	-0.267404	0.660178	-0.502823	0.432652	-0.372739	0.549894	-0.105335	0.868575	0.130084	0.846228
nt417452	0.0806341	0.883712	0.34303	0.520904	0.121875	0.825055	0.041241	0.938053	-0.221155	0.667237
nt417454	0.0298336	0.950944	0.104698	0.829088	-0.634522	0.247234	-0.664356	0.213103	-0.73922	0.165705
nt417455	-0.50691	0.471346	0.284855	0.668373	-0.120804	0.85607	0.386106	0.575933	-0.405659	0.53453
nt417485	1.68492	0.180798	1.79533	0.153916	2.26613	0.0519804	0.581213	0.495939	0.470799	0.583012
nt417487	1.31217	0.321044	1.37999	0.297287	1.34971	0.307737	0.0375452	0.971302	-0.0302772	0.976924
nt417495	-1.12943	0.00260191	-1.09412	0.00361242	-1.1835	0.00078028	-0.054064	0.889558	-0.0893814	0.818889
nt417499	0.10725	0.692983	-0.173163	0.546681	-0.0700532	0.803089	-0.177303	0.511805	0.10311	0.718503
nt417500	-0.117492	0.92302	-0.0532923	0.96518	0.423987	0.708542	0.541478	0.630186	0.477279	0.672722
nt417504	0.0809607	0.566919	-0.051375	0.719296	0.137466	0.33056	0.0565055	0.685772	0.188841	0.181152
nt417512	-0.187872	0.187769	-0.0652719	0.646236	-0.0172991	0.902664	0.170573	0.229405	0.0479728	0.734594
nt417513	0.192203	0.627589	0.407968	0.291503	0.184066	0.644966	-0.00813706	0.982786	-0.223902	0.543167
nt417526	0.307724	0.631466	-0.0602443	0.930425	0.0698397	0.917175	-0.237884	0.702485	0.130084	0.846228
nt417527	0.544701	0.565235	-0.0561732	0.957361	-0.0864504	0.93434	-0.631152	0.503134	-0.0302772	0.976924
nt417531	0.413872	0.629488	-0.0577338	0.950772	-0.0888784	0.924211	-0.50275	0.556319	-0.0311446	0.973356
nt417532	-0.500275	0.612648	-0.432453	0.662635	-0.0888784	0.924211	0.411397	0.676378	0.343574	0.728271
nt417535	0.0292048	0.965301	-0.0602443	0.930425	-0.276103	0.697621	-0.305308	0.658495	-0.215859	0.761116
nt417568	-0.0267356	0.934823	0.133388	0.686329	-0.135193	0.686805	-0.108458	0.741569	-0.268581	0.419093
nt417761	2.11258	0.128774	2.39416	0.0571508	-1.83858	0.271951	-3.95115	0.0101506	-4.23274	0.00260069
nt417762	1.57673	0.0876839	1.01411	0.282418	-0.846267	0.328993	-2.42299	0.00411783	-1.86038	0.0318084
nt417776	-0.117492	0.92302	-0.0532923	0.96518	-0.081972	0.946368	0.0355196	0.976566	-0.0286797	0.981158
nt417788	0.50846	0.507612	-0.0587125	0.94497	-2.11573	0.0929801	-2.62419	0.0227043	-2.05702	0.102789
nt417794	-0.798439	0.397026	-0.730616	0.439929	-0.760894	0.420491	0.0375452	0.971302	-0.0302772	0.976924
nt417832	0.464104	0.398675	0.683301	0.221761	0.139653	0.807349	-0.324451	0.538785	-0.543648	0.312301
nt417908	-0.137662	0.712906	-0.331423	0.397481	0.0715978	0.845181	0.209259	0.567851	0.403021	0.293616
nt417921	-1.06153	0.00117925	-1.19379	0.000192527	-0.851274	0.00433562	0.210257	0.526064	0.342518	0.292877
nt417922	0.115709	0.88736	-0.355897	0.689815	-0.760894	0.420491	-0.876602	0.33403	-0.404996	0.681948
nt417949	-0.085939	0.850144	0.818922	0.101135	-0.779546	0.11926	-0.693607	0.157975	-1.59847	0.00267248
nt417959	-0.279572	0.181831	-0.440394	0.0442475	-0.138582	0.503445	0.140991	0.501311	0.301813	0.168787
nt417976	-2.20421	0.09013	-3.91191	0.00748748	-2.14755	0.0695082	0.0566534	0.972871	1.76436	0.267967
nt417977	-0.644201	0.583761	-0.117819	0.915624	-1.45756	0.305928	-0.813356	0.578541	-1.33974	0.336954
nt417985	0.144641	0.816706	-0.0605368	0.926217	0.185582	0.766207	0.0409412	0.945078	0.246119	0.692971
nt418000	0.35469	0.0838768	-0.0280777	0.898483	0.612826	0.00259587	0.258136	0.180049	0.640904	0.00218763
nt418041	0.202393	0.719179	0.0606286	0.917255	-0.372739	0.549894	-0.575132	0.328761	-0.433368	0.477825
nt418068	0.529002	0.558635	1.25176	0.103949	-0.46273	0.640155	-0.991732	0.299125	-1.71449	0.0351622
nt418201	-0.125991	0.435629	-0.409838	0.0115567	-0.0585633	0.726118	0.0674277	0.686437	0.351274	0.0357785
nt418276	1.31217	0.321044	-1.8013	0.264889	-0.180927	0.910617	-1.49309	0.266747	1.62038	0.306317
nt418345	0.813998	0.294555	0.813203	0.309394	-0.0748228	0.929891	-0.888821	0.234721	-0.888026	0.250403
nt418360	-0.187601	0.619017	-0.0139021	0.97012	0.0444261	0.903225	0.232027	0.528484	0.0583282	0.872053
nt418373	-0.272087	0.534084	-0.0619588	0.884879	-0.230512	0.598453	0.0415758	0.925992	-0.168553	0.700102
nt418382	0.0342852	0.913162	-0.754353	0.0383257	-0.371165	0.295238	-0.405451	0.240124	0.383188	0.336016
nt418389	-0.238908	0.247913	-0.0924658	0.652061	0.053849	0.788241	0.292757	0.149088	0.146315	0.467282
nt418391	0.0464179	0.898169	-0.391867	0.322059	-0.0958398	0.797836	-0.142258	0.69463	0.296027	0.454503
nt418395	-0.132371	0.856542	-0.0598724	0.934909	-0.302255	0.690098	-0.169884	0.822319	-0.242382	0.748933
nt418399	-0.255741	0.532982	-0.00630956	0.987365	-0.214062	0.601856	0.0416788	0.920652	-0.207753	0.609109
nt418415	0.307724	0.631466	0.102546	0.878679	-0.0927874	0.892979	-0.400511	0.531435	-0.195333	0.770835
nt418431	0.386441	0.732997	-0.0532923	0.96518	-0.081972	0.946368	-0.468413	0.677407	-0.0286797	0.981158
nt418436	1.02033	0.266616	0.341588	0.732757	0.310444	0.756144	-0.709889	0.406355	-0.0311446	0.973356
nt418550	-0.211375	0.257762	-0.304633	0.10578	-0.244294	0.22898	-0.0329185	0.871337	0.0603394	0.767999
nt418622	-0.0241488	0.895987	0.0428649	0.816585	-0.256087	0.204532	-0.231938	0.247154	-0.298952	0.135963
nt418663	0.423908	0.554604	-0.0593835	0.939727	0.610681	0.383426	0.186773	0.769157	0.670065	0.337883
nt418664	2.60954	0.107951	1.84644	0.256233	2.64506	0.104184	0.0355196	0.976566	0.798615	0.55917
nt418668	-0.808743	0.341015	-1.62123	0.0974111	-1.64991	0.0908909	-0.841163	0.430253	-0.0286797	0.981158
nt418700	-0.126819	0.384723	-0.0868458	0.554989	-0.166288	0.252191	-0.0394694	0.787132	-0.0794427	0.589834
nt418714	0.0784373	0.917626	0.334459	0.64988	-0.0914467	0.907247	-0.169884	0.822319	-0.425906	0.562216
nt418717	-0.172708	0.322339	-0.544822	0.0019829	-0.293675	0.11514	-0.120968	0.511911	0.251147	0.174991
nt418724	0.606075	0.212789	-0.4278	0.464784	0.282952	0.58403	-0.323124	0.477603	0.710751	0.195703
nt418733	-0.254361	0.209797	0.0482117	0.806868	-0.282026	0.168098	-0.0276646	0.894079	-0.330237	0.101872
nt418767	-0.208073	0.263803	0.28932	0.116095	-0.348589	0.0787866	-0.140516	0.460155	-0.637909	0.000712429
nt418788	-0.123996	0.905793	-0.0561732	0.957361	-0.0864504	0.93434	0.0375452	0.971302	-0.0302772	0.976924
nt418794	0.0490265	0.862121	-0.213821	0.473756	0.21143	0.444851	0.162404	0.544451	0.425252	0.133809
nt418818	0.106217	0.824437	0.104698	0.829088	-0.18575	0.713703	-0.291968	0.547666	-0.290448	0.55493
nt418823	0.121936	0.751448	0.197428	0.608002	0.11549	0.766019	-0.0064465	0.986131	-0.0819378	0.825174
nt418824	-0.0602164	0.897017	-0.142482	0.765571	-0.449172	0.369125	-0.388956	0.43077	-0.30669	0.545218
nt418828	0.128788	0.875382	0.7573	0.313708	0.168603	0.83742	0.0398158	0.959423	-0.588696	0.410618
nt418839	0.718883	0.0157427	-0.573728	0.132532	0.229562	0.48153	-0.489322	0.0820142	0.80329	0.0272446
nt418852	-0.0693886	0.718591	0.152687	0.422098	-0.105472	0.587285	-0.036083	0.851491	-0.258158	0.175027
nt418853	0.35907	0.595438	-0.0598724	0.934909	0.091108	0.898067	-0.267962	0.682061	0.15098	0.831655
nt418854	-0.158499	0.273517	0.296249	0.0495746	-0.152735	0.291612	0.00576351	0.968262	-0.448984	0.0029303
nt418862	-0.627929	0.577879	-3.23747	0.0383083	-1.61709	0.230148	-0.989162	0.48864	1.62038	0.306317
nt418865	0.0784373	0.917626	-0.191857	0.816041	0.301916	0.681911	0.223479	0.752639	0.493773	0.523484
nt418875	0.635582	0.109878	0.426514	0.298164	0.190795	0.602489	-0.444787	0.258277	-0.235719	0.561616
nt419118	-0.722707	0.201664	-0.233804	0.653553	-1.18215	0.0325559	-0.459442	0.469972	-0.948345	0.103794
nt419129	0.26891	0.756501	-0.115211	0.901186	-2.34803	0.0720776	-2.61694	0.0231217	-2.23282	0.0692739
nt419130	0.84067	0.387762	-0.0099441	0.993302	-0.245632	0.829724	-1.0863	0.216065	-0.235687	0.83015
nt419235	-0.169254	0.221401	0.228	0.117718	-0.132169	0.339608	0.0370856	0.788793	-0.360169	0.013422
nt419248	-0.117492	0.92302	0.454264	0.689082	-2.72703	0.0880647	-2.60954	0.0994545	-3.18129	0.0397119
nt419278	-0.117492	0.92302	-1.16441	0.427204	-0.962676	0.488457	-0.845185	0.540482	0.201737	0.900529
nt419302	-0.233912	0.173015	-0.100173	0.557334	-0.306576	0.0774128	-0.0726641	0.678563	-0.206403	0.236414
nt419320	-0.162836	0.546888	-0.0377324	0.888093	-0.223246	0.416703	-0.0604094	0.826741	-0.185513	0.498028
nt419321	-0.133878	0.837585	0.085733	0.893121	-0.0932431	0.88653	0.0406349	0.950314	-0.178976	0.778762
nt419497	0.670879	0.369596	-0.0587125	0.94497	0.275897	0.735401	-0.394982	0.580977	0.334609	0.681399
nt419514	-0.0893934	0.809641	0.246187	0.488113	0.0444261	0.903225	0.133819	0.711634	-0.201761	0.560186
nt419519	1.22258	0.0152973	-0.248333	0.701797	0.608689	0.277832	-0.613896	0.156425	0.857021	0.127998
nt419526	0.26603	0.663654	0.085733	0.893121	0.052895	0.933917	-0.213135	0.720446	-0.032838	0.957883
nt419543	-0.368892	0.518848	-0.295004	0.606294	-0.327951	0.566509	0.0409412	0.945078	-0.0329466	0.95583
nt419551	-0.127526	0.891303	-2.05113	0.117395	-0.423879	0.681114	-0.296354	0.773406	1.62725	0.250278
nt419561	-0.117492	0.92302	0.454264	0.689082	0.423987	0.708542	0.541478	0.630186	-0.0302772	0.976924
nt419578	0.440804	0.495388	-0.0234725	0.97297	0.755214	0.234393	0.314409	0.597449	0.778686	0.221538
nt419655	0.0645999	0.776916	1.03838	6.44706e-06	-0.503311	0.0360506	-0.567911	0.0207799	-1.54169	1.0605e-09
nt419669	0.0496664	0.86861	0.38834	0.167611	0.0791326	0.788133	0.0294663	0.919495	-0.309207	0.257471
nt419674	-0.293262	0.276473	0.284878	0.263879	0.167939	0.509386	0.461201	0.0682866	-0.116939	0.625165
nt419678	-0.409188	0.0319764	-0.392827	0.0275646	-0.24477	0.165742	0.164419	0.388653	0.148058	0.407469
nt419691	0.217857	0.537092	0.301151	0.395825	-0.00666447	0.983832	-0.224522	0.504252	-0.307816	0.361987
nt419696	-0.278286	0.051049	0.286601	0.0520292	-0.257324	0.0713175	0.0209622	0.883445	-0.543925	0.000234348
nt419891	0.214364	0.50241	-1.09992	0.00992299	0.0175373	0.957765	-0.196827	0.509333	1.11746	0.00580825
nt419940	-0.394373	0.00630775	-0.00269924	0.985435	-0.132603	0.356023	0.26177	0.0698678	-0.129904	0.37969
nt419941	-0.816497	0.421943	-0.684954	0.476154	0.903314	0.224555	1.71981	0.0468292	1.58827	0.050856
nt420211	0.790152	0.386332	0.318546	0.748229	0.287401	0.771959	-0.50275	0.556319	-0.0311446	0.973356
nt420212	-0.113571	0.687041	0.388707	0.148918	0.118157	0.666076	0.231728	0.395079	-0.270549	0.298983
nt420214	-0.196422	0.215258	-0.00928658	0.953097	0.0326163	0.841842	0.229038	0.159863	0.0419029	0.796495
nt420226	-0.436089	0.669379	-0.0577338	0.950772	-0.46273	0.640155	-0.0266408	0.980278	-0.404996	0.681948
nt420235	0.220073	0.372905	0.0887454	0.714544	0.555715	0.013346	0.335642	0.152223	0.466969	0.0418207
nt420239	-0.133878	0.837585	-0.223327	0.739447	-0.649233	0.364346	-0.515355	0.471193	-0.425906	0.562216
nt420271	-0.627929	0.577879	-0.0561732	0.957361	-0.0864504	0.93434	0.541478	0.630186	-0.0302772	0.976924
nt420341	-0.112421	0.529989	0.0581744	0.744418	0.131378	0.455289	0.243799	0.174791	0.0732037	0.682718
nt420342	-0.131263	0.86708	-0.602868	0.481799	0.301916	0.681911	0.433179	0.554984	0.904784	0.260444
nt420347	0.0526661	0.862943	0.00421442	0.989206	-0.0296375	0.924184	-0.0823035	0.784811	-0.0338519	0.91244
nt420352	0.248754	0.801756	-0.0561732	0.957361	-0.592409	0.600471	-0.841163	0.430253	-0.536236	0.634753
nt420355	0.248754	0.801756	0.318546	0.748229	-0.0864504	0.93434	-0.335204	0.733987	-0.404996	0.681948
nt420357	-0.410877	0.211675	0.548778	0.079365	-0.0138226	0.964612	0.397054	0.20675	-0.5626	0.0609856
nt420367	0.145142	0.779658	0.369332	0.455091	0.178784	0.724711	0.0336422	0.945826	-0.190547	0.686024
nt420370	0.971135	0.506013	1.03533	0.47957	1.00665	0.491272	0.0355196	0.976566	-0.0286797	0.981158
nt420374	1.42133	0.295563	0.981593	0.497772	-0.145093	0.930438	-1.56642	0.251625	-1.12669	0.438655
nt420390	-0.247503	0.658772	0.397033	0.436119	0.106585	0.841275	0.354088	0.512986	-0.290448	0.55493
nt420409	0.386441	0.732997	0.454264	0.689082	1.3404	0.17578	0.953963	0.292199	0.886141	0.329771
nt420410	0.766398	0.0585192	-0.142482	0.765571	0.629856	0.131131	-0.136542	0.701932	0.772338	0.0675087
nt420417	0.386441	0.732997	0.828983	0.440438	0.423987	0.708542	0.0375452	0.971302	-0.404996	0.681948
nt420419	-0.17345	0.196228	0.0247413	0.858919	-0.149231	0.266199	0.0242188	0.856818	-0.173972	0.211114
nt420437	1.31172	0.135095	-0.133315	0.9077	0.655186	0.508498	-0.656531	0.380211	0.7885	0.4314
nt420446	0.794818	0.0274458	1.08789	0.00214009	-0.727387	0.103965	-1.52221	0.000140318	-1.81528	3.67559e-06
nt420515	0.339434	0.192197	0.0951156	0.693582	0.0957748	0.688233	-0.243659	0.330825	0.000659166	0.997724
nt420520	-0.185296	0.232129	-0.135906	0.381303	-0.371742	0.0190066	-0.186446	0.240374	-0.235835	0.137967
nt420584	1.01501	0.171505	0.342125	0.681187	0.493106	0.54248	-0.5219	0.405405	0.15098	0.831655
nt420585	0.971135	0.506013	0.208039	0.896804	-0.0180266	0.991325	-0.989162	0.48864	-0.226066	0.885702
nt420594	-0.123996	0.905793	-0.563729	0.618916	-0.0864504	0.93434	0.0375452	0.971302	0.477279	0.672722
nt420685	0.115709	0.88736	-0.355897	0.689815	-0.387042	0.66392	-0.50275	0.556319	-0.0311446	0.973356
nt420700	0.413872	0.629488	-0.0577338	0.950772	0.663735	0.423979	0.249863	0.741082	0.721468	0.383541
nt420708	-0.127526	0.891303	-0.432453	0.662635	0.453688	0.597046	0.581213	0.495939	0.886141	0.329771
nt420724	1.69892	0.290175	1.61799	0.330904	3.15102	0.0465812	1.4521	0.265504	1.53303	0.28976
nt420727	-0.115629	0.527067	0.0122876	0.94612	-0.0220544	0.90343	0.0935745	0.605767	-0.034342	0.848946
nt420735	-0.167884	0.378873	-0.404687	0.037945	-0.782209	0.000151241	-0.614325	0.00301614	-0.377522	0.07164
nt420753	0.0226653	0.90003	0.101136	0.557382	0.119747	0.485831	0.0970812	0.585679	0.0186101	0.912791
nt420754	0.386441	0.732997	0.454264	0.689082	-0.962676	0.488457	-1.34912	0.298168	-1.41694	0.275309
nt420771	-1.24537	0.394109	-0.880587	0.521426	-0.962676	0.488457	0.28269	0.860308	-0.0820887	0.957184
nt420776	0.0993953	0.678884	0.123993	0.608341	-0.077456	0.755165	-0.176851	0.459648	-0.201449	0.403399
nt420779	-0.0172613	0.959416	0.0206005	0.952778	-0.138602	0.691024	-0.12134	0.722313	-0.159202	0.649523
nt420800	0.935779	0.156418	1.36611	0.032157	0.301916	0.681911	-0.633863	0.303296	-1.06419	0.0740334
nt420811	-0.500275	0.612648	0.239451	0.788487	-0.46273	0.640155	0.0375452	0.971302	-0.702181	0.456812
nt420830	0.107364	0.850876	0.34303	0.520904	0.218863	0.686643	0.111499	0.837019	-0.124167	0.806174
nt420847	0.386441	0.732997	-0.880587	0.521426	-1.10665	0.441165	-1.49309	0.266747	-0.226066	0.885702
nt420858	-0.325743	0.228395	-0.0885195	0.722389	-0.094698	0.720507	0.231045	0.41776	-0.0061785	0.981451
nt420860	-0.1687	0.849494	-0.684954	0.476154	-0.34138	0.706259	-0.17268	0.850179	0.343574	0.728271
nt420862	-0.230087	0.701373	-0.781579	0.239743	-0.813915	0.220493	-0.583827	0.376305	-0.0323357	0.964758
nt420866	-0.0134663	0.981581	-0.340033	0.585658	-0.226601	0.709609	-0.213135	0.720446	0.113432	0.858715
nt420889	0.386441	0.732997	-0.0532923	0.96518	0.797838	0.457569	0.411397	0.676378	0.851131	0.426185
nt420898	0.386441	0.732997	-2.72703	0.0907593	-1.10665	0.441165	-1.49309	0.266747	1.62038	0.306317
nt420903	1.68492	0.180798	0.872433	0.536484	-0.0369505	0.981212	-1.72187	0.162907	-0.909384	0.511641
nt421113	0.48983	0.124363	-0.586161	0.127042	0.35161	0.29555	-0.13822	0.634314	0.937771	0.00769368
nt421118	0.289825	0.236108	0.146781	0.536275	0.197229	0.402267	-0.0925956	0.690819	0.0504482	0.822592
nt421213	-0.0527366	0.831543	-0.294996	0.261054	-0.263958	0.304491	-0.211222	0.390965	0.0310375	0.905504
nt421218	0.151404	0.555119	-0.443139	0.0917599	-0.0894848	0.739074	-0.240889	0.337866	0.353655	0.170445
nt421227	0.413872	0.629488	0.485751	0.571511	-0.46273	0.640155	-0.876602	0.33403	-0.948481	0.296139
nt421229	-0.138433	0.499908	-0.0494552	0.809278	-0.141216	0.493841	-0.00278267	0.989244	-0.0917605	0.656194
nt421234	-0.127526	0.891303	-0.432453	0.662635	-0.46273	0.640155	-0.335204	0.733987	-0.0302772	0.976924
nt421244	-0.271548	0.125363	-0.0520691	0.770047	0.167415	0.329073	0.438963	0.0114181	0.219484	0.208756
nt421257	0.372004	0.262309	0.479751	0.15657	-0.0584346	0.871658	-0.430439	0.199664	-0.538186	0.115953
nt421307	2.11296	0.0623355	1.52998	0.174469	-1.26519	0.232968	-3.37816	0.00122274	-2.79517	0.00729389
nt421342	-0.11167	0.531598	0.093629	0.579784	-0.0866986	0.60919	0.024971	0.888634	-0.180328	0.286202
nt421349	-0.154006	0.27904	0.0527164	0.71019	0.306395	0.0321058	0.460402	0.00128939	0.253679	0.0752567
nt421379	-0.324575	0.0219251	-0.114319	0.428076	-0.141731	0.321642	0.182844	0.201132	-0.0274117	0.850755
nt421396	0.0782339	0.897542	-0.688424	0.332819	-0.443666	0.505078	-0.5219	0.405405	0.244758	0.739623
nt421605	-0.138	0.682014	-0.0232213	0.944675	-0.0960744	0.775471	0.0419255	0.900887	-0.0728531	0.827575
nt421617	-0.140699	0.396657	0.0424579	0.784181	-0.0886921	0.568608	0.0520071	0.753845	-0.13115	0.397535
nt421626	0.208287	0.48104	0.127424	0.679054	-0.374077	0.285617	-0.582364	0.0765038	-0.501501	0.141679
nt421638	0.0753012	0.921011	-0.977587	0.282577	-0.55664	0.5168	-0.631942	0.446781	0.420947	0.670982
nt421639	0.0292048	0.965301	-0.243768	0.731741	-1.02872	0.20007	-1.05792	0.17619	-0.784949	0.342507
nt421673	0.413872	0.629488	0.69607	0.401808	-0.46273	0.640155	-0.876602	0.33403	-1.1588	0.186946
nt421678	0.144641	0.816706	-0.0605368	0.926217	0.052895	0.933917	-0.0917459	0.879998	0.113432	0.858715
nt421696	0.168422	0.850134	0.239451	0.788487	-0.0888784	0.924211	-0.2573	0.77207	-0.328329	0.712075
nt421711	-0.140623	0.727277	-0.664366	0.128452	-0.874068	0.0520524	-0.733445	0.110642	-0.209702	0.674156
nt421834	-0.123996	0.905793	-1.39102	0.278788	-0.0864504	0.93434	0.0375452	0.971302	1.30457	0.308726
nt422075	-0.0165299	0.946784	0.528568	0.0281327	-0.025164	0.920762	-0.00863414	0.972308	-0.553732	0.0220949
nt422103	-0.0563893	0.868969	0.303074	0.35999	-0.054647	0.873834	0.00174223	0.995902	-0.357721	0.276262
nt422154	0.161371	0.846106	-0.310235	0.73223	-1.22119	0.239112	-1.38256	0.159684	-0.910955	0.39364
nt422160	0.413872	0.629488	-0.432453	0.662635	-0.0888784	0.924211	-0.50275	0.556319	0.343574	0.728271
nt422199	0.35907	0.595438	-0.516492	0.513009	0.253735	0.71411	-0.105335	0.868575	0.770227	0.301756
nt422207	0.189379	0.436238	0.154511	0.531788	0.466296	0.0490004	0.276917	0.219936	0.311785	0.17423
nt422211	0.404758	0.388967	0.479906	0.306807	-1.11366	0.098875	-1.51842	0.0146299	-1.59357	0.0101528
nt422337	0.971135	0.506013	-0.0757866	0.964112	1.00665	0.491272	0.0355196	0.976566	1.08244	0.458766
nt422341	0.497151	0.0935222	0.278473	0.329053	0.352238	0.210126	-0.144913	0.603296	0.0737649	0.782382
nt422353	0.970519	0.357364	0.828983	0.440438	1.09448	0.286843	0.12396	0.887011	0.265496	0.76548
nt422375	0.0840021	0.928968	-0.0577338	0.950772	-0.0472591	0.959708	-0.131261	0.889075	0.0104747	0.991049
nt422393	-0.25894	0.163845	0.406422	0.0212635	0.00764216	0.966503	0.266582	0.155798	-0.39878	0.0255586
nt422403	0.0364702	0.869347	-0.0615422	0.78097	0.303337	0.152637	0.266867	0.201884	0.364879	0.0800567
nt422404	0.358665	0.321653	0.0360996	0.923177	0.138308	0.705385	-0.220357	0.526193	0.102208	0.776158
nt422532	-1.00421	0.346319	-0.940009	0.380289	-0.968689	0.364908	0.0355196	0.976566	-0.0286797	0.981158
nt422711	0.808234	0.565656	-0.189765	0.910717	0.843754	0.549402	0.0355196	0.976566	1.03352	0.495128
nt422725	-0.00944384	0.975571	-0.32545	0.33025	0.0605723	0.837232	0.0700161	0.80933	0.386022	0.222397
nt422732	0.35907	0.595438	0.427046	0.528817	0.766127	0.22901	0.407057	0.485938	0.339081	0.563283
nt422749	0.178698	0.415226	0.479932	0.0243383	0.341364	0.113882	0.162666	0.431125	-0.138568	0.490331
nt422750	-0.364381	0.0512242	0.0119276	0.951895	0.0835813	0.660455	0.447963	0.0188267	0.0716537	0.722434
nt422754	0.386441	0.732997	-2.72703	0.0907593	-1.17998	0.418486	-1.56642	0.251625	1.54705	0.326092
nt422938	-0.149359	0.41207	-0.0720888	0.692203	-0.101093	0.578505	0.0482655	0.791088	-0.0290046	0.873549
nt422979	-0.0237748	0.853194	0.106572	0.406726	0.0922158	0.472735	0.115991	0.366071	-0.0143563	0.910886
nt423054	-0.211714	0.151198	-0.0495661	0.738716	-0.132095	0.372149	0.0796181	0.590862	-0.0825294	0.58024
nt423064	-0.713596	0.0454307	-1.56278	7.28255e-05	-1.6816	2.52428e-05	-0.968006	0.0282576	-0.118825	0.808839
nt423361	-0.133214	0.846755	-0.0602443	0.930425	-0.276103	0.697621	-0.142889	0.840356	-0.215859	0.761116
nt423390	-0.12549	0.567336	-0.162824	0.465117	-0.0428234	0.844389	0.082667	0.704151	0.12	0.587571
nt423432	0.134687	0.521106	-0.0423097	0.844725	0.0917408	0.671238	-0.0429459	0.83766	0.134051	0.53415
nt423572	-0.145799	0.553381	0.14567	0.529235	-0.164541	0.469272	-0.0187414	0.938183	-0.31021	0.172393
nt423608	-0.204897	0.511436	0.417778	0.155471	-0.268779	0.397429	-0.0638822	0.842332	-0.686557	0.0231729
nt423624	-1.02813	0.461335	-0.0532923	0.96518	-0.081972	0.946368	0.946154	0.49591	-0.0286797	0.981158
nt423639	-0.579598	0.16792	-1.44914	0.00101436	-1.28837	0.0027396	-0.708771	0.135857	0.160771	0.748121
nt423690	-0.0676518	0.756712	-0.548386	0.0195632	0.0775557	0.718964	0.145207	0.496432	0.625941	0.00646387
nt423776	0.248754	0.801756	-0.0561732	0.957361	0.584041	0.537686	0.335287	0.705654	0.640215	0.497987
nt423849	0.386441	0.732997	1.37247	0.165617	-0.081972	0.946368	-0.468413	0.677407	-1.45444	0.139038
nt423925	-0.194833	0.490291	0.37016	0.141605	-0.107087	0.69524	0.087746	0.763161	-0.477247	0.0672494
nt423929	0.117751	0.850824	-0.938346	0.21791	0.280197	0.648047	0.162446	0.780263	1.21854	0.087169
nt423936	-0.0217412	0.934289	0.495241	0.0655256	0.447861	0.0762247	0.469602	0.0544889	-0.0473803	0.850403
nt424043	-0.214362	0.806295	0.58143	0.448748	0.365571	0.643712	0.579933	0.474749	-0.215859	0.761116
nt424047	-0.84339	0.000431991	-0.952177	0.000275983	-0.747666	0.00180786	0.0957234	0.668426	0.204511	0.401451
nt424048	0.153172	0.601126	0.120942	0.674188	0.184533	0.52877	0.0313608	0.913893	0.0635912	0.823305
nt424053	0.413872	0.629488	-0.0577338	0.950772	0.453688	0.597046	0.0398158	0.959423	0.511422	0.55025
nt424058	0.152793	0.817448	-0.700387	0.360615	-0.0927874	0.892979	-0.24558	0.710074	0.6076	0.427522
nt424061	-0.136437	0.778156	0.237299	0.606494	-0.0949994	0.844518	0.0414373	0.931753	-0.332298	0.470159
nt424071	-0.123996	0.905793	-0.563729	0.618916	-0.0864504	0.93434	0.0375452	0.971302	0.477279	0.672722
nt4341	-1.45646	0.0363158	-3.4618	0.00108345	-3.79797	0.000373287	-2.34151	0.0725539	-0.336166	0.849925
nt4722	-0.768992	0.0259489	-0.548374	0.160887	-0.104356	0.751078	0.664636	0.040683	0.444018	0.234065
nt4829	-0.325518	0.249014	-0.748817	0.00775601	-0.749433	0.0073673	-0.423914	0.17428	-0.000615438	0.998408
nt4980	-1.05021	0.325155	-0.103739	0.911802	0.100228	0.912558	1.15044	0.267934	0.203968	0.822546
nt5261	-0.627929	0.577879	-0.563729	0.618916	-0.592409	0.600471	0.0355196	0.976566	-0.0286797	0.981158
nt5782	0.14704	0.798639	-3.4089	0.00253842	1.12646	0.0232225	0.979425	0.0410847	4.53537	1.25887e-06
nt695	0.277426	0.59472	0.983273	0.0661558	0.473662	0.356404	0.196235	0.708396	-0.509611	0.343008
nt72	-0.775081	0.0338486	-0.0961097	0.75685	-0.692593	0.0501155	0.0824874	0.842891	-0.596484	0.0937289

## Sheet: bed of TAC+AT vs TAC
n327801	chr2	120829824	120830038		chr2	120824824	120835038
n5782	chr18	35716683	35716881		chr18	35711683	35721881
n413554	chr4	145686274	145688945		chr4	145681274	145693945
n417351	chr11	58790190	58791552		chr11	58785190	58796552
n343470	chr5	33076611	33077814		chr5	33071611	33082814
n419891	chr2	93031207	93033565		chr2	93026207	93038565
n412548	chr6	18794219	18797360		chr6	18789219	18802360
n421113	chr5	145002558	145017055		chr5	144997558	145022055
n416873	chr1	157367302	157374241		chr1	157362302	157379241
n1548	chr15	97951731	97953162		chr15	97946731	97958162
n418000	chr13	113384614	113384835		chr13	113379614	113389835
n423690	chr4	155577412	155584670		chr4	155572412	155589670
n343027	chr7	51807615	51809271		chr7	51802615	51814271
n413857	chr14	90296030	90299254		chr14	90291030	90304254
n412081	chr3	121234590	121238356		chr3	121229590	121243356
n198050	chr18	58168278	58169426		chr18	58163278	58174426
n412621	chr11	98212031	98219597		chr11	98207031	98224597
n420446	chr4	41738656	41740646		chr4	41733656	41745646
n196959	chr5	17770954	17772287		chr5	17765954	17777287
n417949	chr13	73482112	73484832		chr13	73477112	73489832
n419655	chr2	40412523	40412802		chr2	40407523	40417802
n412437	chr3	58536813	58601253		chr3	58531813	58606253
n204148	chr7	6656615	6658546		chr7	6651615	6663546
n415636	chr3	121337855	121346403		chr3	121332855	121351403
n417375	chr11	77107278	77107486		chr11	77102278	77112486
n344066	chr15	102487967	102490858		chr15	102482967	102495858
n198281	chr7	75376855	75378219		chr7	75371855	75383219
n344296	chr8	41735830	41746491		chr8	41730830	41751491
n418767	chr16	58470002	58470408		chr16	58465002	58475408
n417109	chr10	80828598	80828968		chr10	80823598	80833968
n419696	chr2	90857827	90859647		chr2	90852827	90864647
n411800	chr3	121958875	121996467		chr3	121953875	122001467
n415657	chr3	83978559	83979115		chr3	83973559	83984115
n413820	chr14	76245137	76248105		chr14	76240137	76253105
n418854	chr17	17658378	17662739		chr17	17653378	17667739
n201132	chr14	106081043	106081446		chr14	106076043	106086446
n413466	chr12	84961159	84962124		chr12	84956159	84967124
n413492	chr1	182732698	182739614		chr1	182727698	182744614
