# Supplementary material for: Heart Failure and MEF2 Transcriptome Dynamics in Response to β-Blockers
Source: Sci Rep. 2017 Jun 30;7:4476. doi: 10.1038/s41598-017-04762-x (PMC5493616; doi:10.1038/s41598-017-04762-x)
Supplement: Supplementary file 4 — Data set 3 [file 41598_2017_4762_MOESM4_ESM.xlsx]

## Sheet: Differentially expressed mRNA
		logFC	logCPM	PValue	FDR	FPKM	FPKM	FPKM	FPKM
						siMef2a-1	siMef2a-2	scr-1	scr-2
NM_001025002	LOC310926	6.74289	6.86174	8.11777e-17	7.14689e-13	9808	85	43	57
NM_022214	Cxcl6	-2.45585	4.95611	2.63333e-09	1.15919e-05	4	6	32	31
NM_001014035	Mef2a	-1.99078	4.9209	4.30284e-07	0.00126274	7	6	30	29
NM_001008362	Zfp655	1.38313	5.45201	1.66171e-06	0.00326361	40	46	18	19
NM_019186	Arl4a	1.44692	5.10269	1.85348e-06	0.00326361	30	43	15	15
NM_053654	Pafah1b3	1.24206	5.3331	1.04393e-05	0.015318	35	43	15	22
NM_023090	Epas1	-1.38406	5.24591	2.54101e-05	0.0319586	13	11	39	32
NM_053955	Crym	1.16633	5.28851	3.98286e-05	0.0409239	37	37	21	16
NM_139089	Cxcl10	-1.95551	5.53764	4.1835e-05	0.0409239	14	13	44	74
NM_001109602	Alyref	-1.23004	5.38811	5.32409e-05	0.0468733	14	15	40	37
NM_001126096	Lyrm2	1.13512	5.5158	8.71012e-05	0.0569797	40	46	22	22
NM_182672	Cbr4	1.10855	5.24152	9.02067e-05	0.0569797	31	42	17	21
NM_001134699	Ankrd40	-1.18153	5.39661	9.02708e-05	0.0569797	16	14	41	36
NM_001173370	Tmem184b	-1.31797	5.14637	9.06084e-05	0.0569797	13	10	34	31
NM_001168285	RGD1559482	1.81721	4.10979	9.84984e-05	0.057812	16	19	4	7
NM_001107881	Plxnd1	-1.2036	5.32376	0.00011539	0.0634935	15	13	38	35
NM_001108460	Hddc2	1.05762	5.35122	0.000150062	0.0777144	34	42	18	23
NM_001009353	Pla2g7	1.27413	4.82586	0.000183117	0.0864978	27	27	11	14
NM_207606	Kirrel	-1.1953	5.20951	0.000186672	0.0864978	16	11	40	30
NM_031055	Mmp9	-1.11588	5.38562	0.000197197	0.0868063	16	15	36	40
NM_001109556	Mgarp	1.48712	5.5019	0.000210192	0.0881205	42	48	15	21
NM_031638	Pdcd2	1.04011	5.53495	0.000233525	0.0934524	39	47	21	26
NM_001271189	Nt5c	0.988908	5.4733	0.000255044	0.0959949	37	46	23	24
NM_176074	C6	-1.17462	5.16253	0.000261685	0.0959949	14	13	40	29
NM_022869	Nolc1	-1.21227	5.10752	0.000317	0.109618	13	11	35	28
NM_145098	Nrp1	-1.07035	5.40154	0.000323723	0.109618	18	14	41	35
NM_031598	Pla2g2a	-2.83578	8.49366	0.000378932	0.122049	43	74	531	423
NM_134455	Cx3cl1	-1.80134	4.3133	0.00038816	0.122049	5	4	18	18
NM_001024687	Mrc2	-1.79063	5.63857	0.000408528	0.124024	15	12	60	46
NM_001106473	Bdh2	1.19127	4.8288	0.000451517	0.132505	26	27	12	14
NM_017196	Aif1	1.09876	5.16091	0.000490162	0.139206	28	35	13	20
NM_001025747	Yipf6	1.16422	4.86706	0.000534721	0.146006	25	29	13	14
NM_031567	Nfic	-1.0392	5.46	0.000547272	0.146006	19	15	42	37
NM_013025	Ccl3	-1.39896	4.62552	0.000584365	0.148851	8	7	21	24
NM_001031642	Serpinb1a	1.67828	6.00598	0.00059465	0.148851	59	78	17	31
NM_133581	Wfdc1	1.1189	5.58736	0.00060866	0.148851	46	43	22	24
NM_139189	Lmbrd1	1.19285	4.72427	0.000642807	0.150623	24	25	11	13
NM_001127548	Traf7	-1.00723	5.40026	0.000675792	0.150623	18	15	40	35
NM_001160231	Fau	0.963663	5.56979	0.000680033	0.150623	37	48	21	28
NM_001108395	Plac9	1.09394	5.0093	0.000705341	0.150623	30	29	14	17
NM_031753	Alcam	1.09394	5.00473	0.000705341	0.150623	31	28	16	15
NM_001109384	Alkbh7	0.979864	5.17637	0.000727946	0.150623	30	35	17	20
NM_001109475	Fam195a	1.0529	5.63021	0.000740401	0.150623	40	45	18	28
NM_001105997	Mrpl1	1.02983	5.60024	0.000752771	0.150623	41	48	22	27
NM_001009662	Car8	1.5047	5.83702	0.000771372	0.150915	52	64	22	24
NM_133621	Hopx	1.458	5.79373	0.000789086	0.150957	51	59	21	24
NM_017268	Hmgcs1	-1.08033	5.16232	0.000810014	0.150957	15	13	38	29
NM_212462	Prrc2a	-1.02972	5.59502	0.00082303	0.150957	22	17	50	40
NM_031520	Myh10	-0.979311	5.26724	0.000867179	0.153845	20	15	47	31
NM_017135	Ak4	0.996821	5.15455	0.000873725	0.153845	34	30	17	19
NM_057104	Enpp2	-1.31922	4.8314	0.000914391	0.156031	8	10	27	24
NM_053719	Emb	1.31416	5.74927	0.000921581	0.156031	48	54	18	28
NM_033653	Maoa	1.42606	6.78253	0.000962473	0.156421	102	115	45	46
NM_022524	Srpx	0.918017	5.38736	0.000975727	0.156421	36	38	22	22
NM_001012463	Ak6	0.91156	5.4388	0.000990282	0.156421	33	44	20	26
NM_017200	Tfpi	1.44886	6.22285	0.000994951	0.156421	69	79	29	32
NM_001131002	Hspb11	1.08845	4.97332	0.00101622	0.156962	25	30	12	17
NM_001013250	Mageh1	0.93303	5.26306	0.00104013	0.157885	33	35	21	19
NM_001129879	Psmg4	1.16591	5.93399	0.00109552	0.161321	52	77	34	31
NM_001012156	Cdadc1	0.889114	5.53094	0.00110595	0.161321	38	46	25	26
NM_001108002	Fdx1l	0.882679	5.50617	0.00111774	0.161321	37	45	24	26
NM_023953	Cd200r1	1.27197	5.75774	0.00120676	0.171075	49	54	25	23
NM_001106819	Nnmt	1.02864	5.03027	0.00126139	0.171075	27	33	16	17
NM_019337	Rgs10	1.36349	6.31632	0.00126143	0.171075	71	87	28	41
NM_013104	Igfbp6	1.23716	5.81012	0.00126305	0.171075	49	60	23	29
NM_001163153	Cox16	1.00076	5.68927	0.00131906	0.17459	42	54	25	29
NM_001109900	Akr1cl	1.3088	6.66446	0.00132866	0.17459	90	112	45	47
NM_001007696	mrpl9	1.35512	7.30968	0.00135419	0.175328	140	187	60	84
NM_017060	Pla2g16	0.960582	5.78421	0.00144867	0.184841	44	63	30	32
NM_001271710	LOC100361444	1.60197	8.06285	0.00147728	0.185714	251	307	90	117
NM_001077675	Trim72	-1.01451	5.19129	0.0015177	0.185714	15	13	33	31
NM_020100	Ramp3	1.0994	5.84814	0.00151996	0.185714	49	63	32	27
NM_001105822	Ccl12	-1.3659	7.18746	0.00153988	0.185714	47	59	150	159
NM_017237	Uchl1	0.951188	5.12785	0.00160058	0.190426	32	30	19	17
NM_147136	LOC257642	1.50056	12.0353	0.00166845	0.194157	11125	2683	2599	2781
NM_001013055	Rpp40	1.05804	4.85159	0.00168864	0.194157	22	30	12	16
NM_138547	Akr1c14	0.976371	5.68978	0.0016981	0.194157	41	50	22	30
NM_001024876	Nsmce2	0.854277	5.52721	0.00174318	0.194243	38	44	25	26
NM_012861	Mgmt	1.18044	6.89182	0.00177785	0.194243	103	136	55	64
NM_031827	Vamp8	1.14981	5.99542	0.00181392	0.194243	55	69	31	32
NM_138539	Dnase2	0.944338	5.64251	0.00181895	0.194243	42	47	24	28
NM_001014207	Taf1d	1.01896	4.96508	0.00182403	0.194243	29	27	17	14
NM_032067	Ralbp1	-1.30003	4.55665	0.00184155	0.194243	8	7	23	19
NM_001108400	Ankrd37	1.22875	4.6282	0.00185823	0.194243	19	25	8	13
NM_001109986	Ddit3	1.15733	5.86125	0.00187536	0.194243	51	58	27	28
NM_001024885	Ccdc90b	0.892343	5.71	0.00196756	0.201424	42	52	27	30
NM_001106542	Ube2c	-0.925301	5.60158	0.00200212	0.202605	21	20	48	40
NM_172333	Cthrc1	0.858491	5.33	0.00211463	0.210637	33	38	22	22
NM_001025271	Sfpq	-1.02759	5.78855	0.00212934	0.210637	25	21	59	47
NM_001135813	Med31	0.843957	5.55758	0.00216558	0.211504	38	45	25	27
NM_001108118	Itga5	-1.23107	6.4796	0.00218946	0.211504	37	31	93	87
NM_019243	Ptgfrn	-0.939768	5.66106	0.00221018	0.211504	23	19	48	43
NM_133528	Mob4	0.861047	5.58183	0.00225426	0.21202	40	44	25	27
NM_001107882	42071	0.863089	5.29026	0.00226373	0.21202	35	33	22	20
NM_017240	Myh7	-1.30216	7.35731	0.00237	0.217162	62	62	173	172
NM_001126371	Ndufaf5	0.846405	5.36825	0.00237418	0.217162	32	40	21	24
NM_001108381	Ebpl	0.911944	5.16097	0.00239464	0.217162	28	34	17	20
NM_001008329	RGD1311745	0.831665	5.39232	0.0024173	0.217162	32	44	23	25
NM_177933	Sel1l	-0.917217	5.69069	0.00244489	0.217422	25	20	53	43
NM_012699	Dnajb9	1.05894	6.24756	0.0025043	0.218164	63	83	36	43
NM_001177828	LOC100364769	1.57978	3.43082	0.00256321	0.218164	22	5	5	5
NM_001109382	Vasn	-0.935612	5.71758	0.00256496	0.218164	24	20	48	47
NM_001011987	Glipr1	0.924157	5.80024	0.00262295	0.218164	46	60	33	30
NM_001271333	Prelid2	0.934941	5.22419	0.00265802	0.218164	30	33	16	21
NM_001080148	Dhcr24	-1.26548	4.4845	0.00266726	0.218164	9	6	23	18
NM_017126	Fdx1	0.890473	5.66799	0.00266802	0.218164	41	48	25	29
NM_023955	Scamp2	-0.879775	5.49637	0.00269411	0.218164	21	17	42	37
NM_001134780	Parvb	-0.947973	5.75295	0.00270202	0.218164	25	20	51	47
NM_147138	Zwint	-1.1462	6.23919	0.00270993	0.218164	33	27	83	67
NM_001107407	Cdh5	-1.17893	6.18385	0.00272581	0.218164	31	25	74	69
NM_001012137	Fus	-1.01007	6.12547	0.0028174	0.223463	37	28	89	59
NM_080698	Fmod	-0.993732	6.1253	0.00284718	0.223809	36	31	91	60
NM_152242	Adgrg1	-1.12736	4.89524	0.00294276	0.226767	11	10	27	25
NM_031010	Alox15	1.07476	4.71275	0.00294276	0.226767	25	22	12	13
NM_001107568	Tvp23b	0.926964	5.87264	0.00297333	0.226767	48	60	31	33
NM_001013427	Rarres2	1.24257	7.73643	0.00298784	0.226767	191	252	110	102
NM_199085	Serpinb6	1.12896	7.12025	0.00311185	0.232917	122	142	63	73
NM_001024247	Lactb2	0.903484	5.8374	0.00321194	0.232917	45	58	28	34
NM_001108441	Dnajb1	0.812593	5.42187	0.00326283	0.232917	35	40	24	24
NM_001110810	Mylk3	-0.840491	5.61363	0.00326429	0.232917	26	19	51	40
NM_001009474	Pir	0.816653	5.59115	0.00334489	0.232917	37	46	24	29
NM_001008524	C1qc	0.957633	5.90579	0.00337677	0.232917	49	53	25	34
NM_001106741	Churc1	1.04819	6.84998	0.00339995	0.232917	99	128	61	63
NM_031747	Cnn1	1.09966	6.80669	0.00342662	0.232917	111	95	55	53
NM_001105996	Mrps18c	0.970574	5.92244	0.00343626	0.232917	50	58	28	34
NM_001008367	Isoc2b	0.84674	5.59108	0.00346768	0.232917	38	42	22	28
NM_053383	Cd93	-0.975755	5.90712	0.00348222	0.232917	26	24	56	55
NM_001106263	Htatip2	0.817386	5.28725	0.00353289	0.232917	31	38	22	22
NM_138889	Cdh13em1Mcwi	-0.842343	5.53543	0.00353315	0.232917	21	19	40	41
NM_001134421	RGD1308706	0.832768	5.22995	0.00353385	0.232917	30	35	20	21
NM_001171802	Triqk	1.07061	4.74415	0.00354481	0.232917	21	24	10	14
NM_001276711	Nfkb1	-0.887382	5.30083	0.00356371	0.232917	18	15	37	32
NM_021695	Synpo	-0.912658	5.77609	0.0035838	0.232917	28	20	56	46
NM_001105971	Slamf9	0.979994	5.0142	0.00359635	0.232917	25	26	11	18
NM_001033069	Eif4ebp2	-1.01019	5.04017	0.00359635	0.232917	13	12	29	28
NM_053736	Casp4	1.06898	6.7042	0.00359799	0.232917	90	109	52	55
NM_001106430	Mgst2	0.981818	6.32571	0.00365079	0.23461	66	88	42	46
NM_053474	Ppp1r9b	-0.945538	5.11019	0.00374651	0.234724	16	12	33	28
NM_001134835	Nat9	0.820134	5.7103	0.00381466	0.234724	41	50	27	31
NM_001142941	LOC100233176	0.920252	5.05573	0.00383287	0.234724	27	32	17	18
NM_001107986	Srrm1	-0.891106	5.16372	0.00383289	0.234724	18	13	36	29
NM_001009720	Srsf2	-0.935943	5.92646	0.0038783	0.234724	33	23	71	50
NM_001106280	Tmem126b	0.88876	5.85499	0.00388488	0.234724	46	56	28	34
NM_001191073	Spcs3	1.03477	6.20003	0.00388835	0.234724	67	66	36	37
NM_053420	Bnip3	1.61674	9.97816	0.00390314	0.234724	961	1147	298	474
NM_001170549	Tmem256	1.00809	7.30881	0.00395453	0.234724	131	194	90	93
NM_001024367	Armcx1	0.805852	5.35298	0.00397213	0.234724	34	36	22	23
NM_001014174	LOC361985	1.02441	6.99772	0.00401419	0.234724	108	132	61	72
NM_053925	Psmd10	0.959407	4.8857	0.00403921	0.234724	22	30	13	17
NM_001107166	Tnpo2	-0.979096	5.00562	0.00403921	0.234724	15	11	32	26
NM_001277154	Srrm2	-0.979096	4.84508	0.00403921	0.234724	15	11	36	22
NM_001106758	Cinp	0.796674	5.66212	0.00405687	0.234724	41	47	28	29
NM_001108886	Polr2d	0.954432	6.00339	0.00412758	0.234724	53	64	32	36
NM_012715	Adm	1.17197	7.56979	0.00419974	0.234724	170	188	85	94
NM_001109105	Commd6	0.808059	5.26846	0.00421939	0.234724	30	37	21	22
NM_001167666	Eif2s3y	0.912349	5.90632	0.00422209	0.234724	49	58	30	34
NM_133290	Zfp36	-0.808224	5.57114	0.00422897	0.234724	23	20	41	44
NM_001106266	Tjp1	-0.86758	5.25303	0.00423913	0.234724	18	14	35	31
NM_053372	Slpi	-1.22839	7.94654	0.00426788	0.234724	76	123	311	221
NM_001013940	Dync2li1	1.06608	4.58176	0.00427241	0.234724	19	24	11	12
NM_134413	Nacc1	-1.01723	4.94823	0.00433488	0.234724	14	10	30	25
NM_017287	Mcm6	-1.01723	4.89294	0.00433488	0.234724	13	11	31	24
NM_001013062	Thbs1	-1.35982	8.68963	0.00434974	0.234724	181	135	508	405
NM_001105875	Ccdc58	0.924569	6.07929	0.00437242	0.234724	54	69	33	40
NM_020087	Notch3	-1.25454	4.46484	0.00460131	0.244354	8	6	20	18
NM_001108651	Hebp1	0.882772	6.12341	0.00462021	0.244354	55	71	35	42
NM_012614	Npy	-0.962787	5.97497	0.00463506	0.244354	29	27	57	66
NM_053770	Sorbs2	-0.913145	5.89262	0.00467702	0.244755	31	24	67	50
NM_001105815	Ift20	0.931646	6.16625	0.00469828	0.244755	60	72	38	40
NM_171992	Ccnd1	-0.807103	5.57223	0.0048364	0.250469	22	20	44	39
NM_001044241	Atl3	0.790674	5.54622	0.00488992	0.250624	39	41	26	26
NM_001012214	Serpinb6b	1.03835	4.62836	0.00490338	0.250624	19	25	11	13
NM_212458	Agpat1	-0.840752	5.74438	0.00494539	0.250624	26	21	49	46
NM_001106521	Nxt1	0.829512	5.83813	0.00503669	0.250624	45	56	30	34
NM_001037201	Ddx21	-0.843695	5.26342	0.00504842	0.250624	19	17	42	31
NM_080902	Higd1a	1.19476	8.10221	0.00506264	0.250624	240	285	108	150
NM_001013966	Thg1l	0.895689	5.01477	0.00507844	0.250624	25	33	17	18
NM_031047	Jup	-0.840638	5.7716	0.0051071	0.250624	26	22	49	48
NM_001007618	Rchy1	0.793947	5.7846	0.00511369	0.250624	42	55	29	34
NM_001108402	Carkd	0.772717	5.50637	0.00512406	0.250624	35	44	25	27
NM_139259	Nradd	0.844443	5.82862	0.00516995	0.251471	47	55	33	31
NM_001007667	Sat1	1.15621	7.95497	0.00526146	0.254516	214	263	103	138
NM_001013105	Fkbp11	0.957746	6.73952	0.00532577	0.255156	90	113	58	60
NM_021838	Nos3	-1.12208	4.48803	0.00535486	0.255156	9	8	24	18
NM_012747	Stat3	-0.998172	6.38509	0.00537463	0.255156	39	32	86	74
NM_001107895	Med21	0.930011	6.49494	0.00539061	0.255156	76	96	53	49
NM_001108099	Mdm2	0.872391	5.91337	0.00551709	0.258683	50	51	28	34
NM_001012005	Nid2	-0.810153	5.717	0.00552435	0.258683	25	22	46	47
NM_017076	PVR	-0.845642	5.11715	0.005573	0.258683	17	15	37	28
NM_001107278	Fndc3a	-1.07107	4.85473	0.00558267	0.258683	12	9	26	24
NM_001106282	Mrpl48	0.89049	6.1805	0.00566646	0.259693	59	71	37	42
NM_001107222	Fbxl5	0.920697	6.2221	0.00567777	0.259693	63	73	41	40
NM_019170	Cbr1	0.928226	6.89917	0.00571676	0.259693	98	123	61	70
NM_012555	Ets1	-0.773336	5.54256	0.00577557	0.259693	23	20	45	38
NM_001024780	Prkra	0.935659	6.26053	0.00591302	0.259693	66	70	38	42
NM_001014105	Apool	0.763543	5.68236	0.00591639	0.259693	42	47	30	29
NM_001002819	Gfpt2	0.969428	6.48736	0.00592279	0.259693	85	75	51	41
NM_139253	Mcfd2	0.953299	6.79788	0.0059767	0.259693	95	111	59	61
NM_017332	Fasn	-1.55515	3.81875	0.00598812	0.259693	4	4	16	11
NM_001106050	Dnajc15	0.905694	6.65009	0.00599958	0.259693	80	106	51	61
NM_001198562	Naca	1.18731	8.56698	0.00601559	0.259693	335	439	180	204
NM_001007623	Mettl6	0.787844	5.21576	0.00601971	0.259693	29	34	20	21
NM_001012739	#N/A	0.986978	7.4243	0.00602035	0.259693	142	188	87	101
NM_173142	Stk16	0.808277	5.81561	0.00604032	0.259693	46	52	31	32
NM_001106681	Atp6v0b	0.96034	7.11998	0.00604692	0.259693	119	143	75	77
NM_001191590	Prpf8	-0.823504	5.2556	0.00611173	0.261202	18	15	35	31
NM_001024760	Ift46	0.763064	5.69147	0.00614953	0.261548	41	45	27	30
NM_001106448	Ube2q1	-0.810459	5.78053	0.00618611	0.261839	26	23	50	47
NM_001170336	Ltbp4	-1.07445	4.62913	0.0062176	0.261913	10	8	23	20
NM_031091	Rab3b	0.987886	4.75279	0.00630983	0.262309	23	23	12	14
NM_001100672	Tspan6	0.996492	7.4486	0.0063228	0.262309	148	186	90	99
NM_001111064	Mbnl2	-0.774683	5.55047	0.00637781	0.262309	25	19	47	38
NM_001169138	Thbs2	-1.07103	7.64804	0.00641182	0.262309	93	86	239	186
NM_175762	Ldlr	-1.13837	4.5475	0.0064558	0.262309	9	7	21	19
NM_013062	Kdr	-1.13837	4.54767	0.0064558	0.262309	8	8	21	19
NM_207596	Nudt2	0.916995	6.45641	0.00650031	0.262309	69	87	39	54
NM_001106111	Acot13	0.754792	5.71022	0.0065127	0.262309	39	48	25	33
NM_001013897	l7Rn6	0.919598	6.41069	0.00657354	0.262309	69	79	38	50
NM_001013081	Phyhd1	0.929176	6.54738	0.00659971	0.262309	79	90	48	52
NM_021840	Hist3h2a	1.20298	4.20061	0.00660045	0.262309	15	18	8	8
NM_024486	Acvr1	-1.31367	4.30841	0.00660882	0.262309	6	6	18	16
NM_001025650	Dusp11	0.808806	6.00477	0.00663474	0.262309	52	63	37	37
NM_031682	Hsd17b10	0.985677	7.38826	0.00666567	0.262309	138	168	75	99
NM_001108976	Lsm10	0.894445	4.97657	0.00667392	0.262309	26	27	15	17
NM_001106776	Ccdc53	0.905964	6.80181	0.00670919	0.262523	88	118	55	69
NM_001128190	Sri	0.979637	7.45361	0.00677453	0.263907	146	186	88	102
NM_023972	Arl6ip5	0.985176	7.43695	0.00682948	0.26401	147	176	86	98
NM_001034998	Ctps2	0.753837	5.43886	0.00686177	0.26401	34	38	23	25
NM_001024743	Ugp2	1.05043	7.77737	0.00686713	0.26401	186	231	102	125
NM_001100700	Sfrp2	-1.63201	3.85908	0.00700037	0.266265	3	4	12	13
NM_001033899	Sms	0.753652	5.33903	0.00700937	0.266265	32	37	23	23
NM_001105790	Rangrf	0.810953	6.124	0.00701654	0.266265	55	68	37	42
NM_001013916	Cd302	0.908265	7.21551	0.00707032	0.267155	119	165	80	91
NM_001108876	Lsm1	0.754277	5.54936	0.00718171	0.269392	35	43	23	29
NM_001024800	Tmx1	0.958927	7.13778	0.00724032	0.269392	123	129	71	75
NM_177425	Csrp2	1.03507	7.61324	0.00725358	0.269392	171	191	93	106
NM_001008766	Ciao1	0.745395	5.52824	0.00728707	0.269392	36	43	26	27
NM_001107352	Hist1h2bq	0.878028	7.02163	0.00731073	0.269392	108	136	75	75
NM_001108945	Trim59	0.855348	5.10355	0.00731313	0.269392	27	31	17	19
NM_001013938	Vwa1	0.898924	6.2482	0.00737237	0.270443	62	61	30	44
NM_001106633	Mrpl15	0.840135	6.23413	0.00750638	0.273034	58	77	38	47
NM_001047856	Sfr1	1.04173	7.93839	0.0075279	0.273034	209	260	118	139
NM_001108548	Rpl22l1	1.26009	9.55777	0.00753603	0.273034	653	905	312	422
NM_001025655	Cmpk1	0.890163	6.93343	0.00760983	0.273483	102	123	67	70
NM_022207	Unc5b	-0.836528	6.20791	0.00763178	0.273483	41	29	80	61
NM_001031640	Eif3b	-0.86045	6.082	0.00764163	0.273483	33	28	67	58
NM_001108353	Plac8	0.734775	5.4157	0.00774427	0.274716	30	44	22	28
NM_012551	Egr1	-0.757742	5.55047	0.00778884	0.274716	26	18	47	37
NM_017280	Psma3	0.977152	7.57002	0.00781225	0.274716	160	196	95	109
NM_001106116	Mrpl32	0.878368	6.79338	0.00783034	0.274716	89	110	55	67
NM_031841	Scd2	-0.926824	6.90437	0.00789835	0.274716	60	47	119	110
NM_001013044	Cryzl1	0.912881	4.74478	0.00790518	0.274716	21	26	14	14
NM_053370	Timm8a1	0.796259	5.98779	0.00794878	0.274716	49	62	33	39
NM_001106628	Mrps35	0.802464	5.16095	0.00795949	0.274716	27	32	17	21
NM_001034958	Fam104a	0.755034	5.74842	0.00802246	0.274716	43	47	29	31
NM_017141	Polb	0.884622	4.90755	0.00803671	0.274716	24	27	15	16
NM_023959	Adamts4	-0.900151	4.9136	0.00803671	0.274716	15	12	33	24
NM_134350	Mx2	-0.771148	6.08674	0.00809353	0.274716	39	34	57	83
NM_001107682	Nmd3	0.756316	5.83882	0.00809611	0.274716	45	54	32	34
NM_001134691	Ost4	0.786557	6.2082	0.00812914	0.274716	57	79	43	46
NM_001013854	Bod1	0.718328	5.56221	0.00815569	0.274716	39	40	27	27
NM_001244855	Rangap1	-0.7383	5.50795	0.00819905	0.274716	23	20	44	37
NM_012889	Vcam1	-0.861633	6.40912	0.00820653	0.274716	37	43	76	88
NM_053404	Dctn4	0.718162	5.56576	0.00830094	0.275916	41	38	28	26
NM_030869	Nrp2	-0.767779	5.31829	0.00830506	0.275916	23	16	45	30
NM_001199225	Cmc1	0.722892	5.71046	0.0083599	0.276098	39	49	27	33
NM_001106411	Gpx8	1.04845	8.34112	0.008406	0.276098	275	376	170	186
NM_001106210	Rnaset2	1.0351	8.02478	0.00842095	0.276098	216	275	116	154
NM_001105828	Supt4h1	0.82967	6.43462	0.00853909	0.276098	69	87	47	52
NM_001006980	Bcap29	0.849413	6.36234	0.00854186	0.276098	65	79	40	50
NM_053411	Snx1	0.873695	6.50484	0.00854752	0.276098	77	84	49	50
NM_001108316	Dscr3	0.835173	6.24866	0.00856761	0.276098	62	68	38	44
NM_017320	Ctss	0.789397	5.2421	0.00864537	0.276098	28	32	16	23
NM_001105726	Ptpmt1	0.733702	5.4388	0.00867662	0.276098	34	37	23	25
NM_001191584	Myom1	-0.780737	5.28754	0.00867976	0.276098	18	16	34	32
NM_053826	Pdk1	0.955205	7.37527	0.00872983	0.276098	134	151	64	101
NM_012986	Nedd4	-1.1504	8.6841	0.00877057	0.276098	198	142	453	395
NM_001039344	Tes	0.892945	4.83389	0.00877171	0.276098	23	25	14	15
NM_053507	Nme3	0.892945	4.78117	0.00877171	0.276098	21	27	14	15
NM_001013049	Smtn	-0.823218	5.11389	0.00878094	0.276098	17	14	34	28
NM_001012177	Mccc2	0.73265	5.34518	0.00898801	0.281342	33	35	23	23
NM_173313	Tmsbl1	0.811394	6.41038	0.00901164	0.281342	66	85	44	53
NM_001108340	Hscb	0.734827	5.83871	0.00914693	0.283566	44	55	32	35
NM_001106903	Mrpl30	0.736039	5.65217	0.00920481	0.283566	39	41	24	30
NM_001106593	Malsu1	0.6995	5.67483	0.00920696	0.283566	40	48	31	30
NM_019299	Cltc	-0.863183	6.49577	0.00921171	0.283566	45	37	85	83
NM_053560	Chi3l1	-0.884577	6.73899	0.00928093	0.284485	49	52	117	94
NM_001206675	Tmem261	0.724231	5.44607	0.00936995	0.284485	35	37	24	25
NM_001106794	Pfdn5	1.00585	8.22929	0.00940677	0.284485	244	346	149	183
NM_001006982	Uxt	0.730994	5.97197	0.00942105	0.284485	47	62	34	40
NM_001108143	Rbm7	0.726941	5.54584	0.00944245	0.284485	37	41	26	27
NM_001030029	Commd7	0.742239	5.87316	0.00945223	0.284485	45	56	32	36
NM_001134525	Ift43	0.703998	5.66177	0.0095077	0.284485	42	42	29	29
NM_001191704	Fndc3b	-0.730075	5.63357	0.00953731	0.284485	27	20	48	40
NM_139097	Scn3b	-1.27094	3.78362	0.00955988	0.284485	7	5	25	8
NM_001105805	Txndc17	0.822424	6.49132	0.0095647	0.284485	71	89	47	55
NM_001004212	Tusc3	0.783499	5.93886	0.00963033	0.28483	50	54	33	35
NM_147140	Slc35a4	-0.847443	5.10711	0.00967323	0.28483	15	14	31	28
NM_001107529	Prc1	-0.847443	5.10693	0.00967336	0.28483	16	13	31	28
NM_001271139	Gars	-0.875671	6.94832	0.0097127	0.284984	60	54	126	110
NM_001077643	Mpc2	0.92736	7.57396	0.00974333	0.284984	155	199	95	115
NM_001011992	Atp6v1c1	0.840882	6.58477	0.00977993	0.285108	81	89	54	53
NM_001100651	Pigx	0.838957	6.61014	0.00988855	0.286441	79	94	51	58
NM_001110141	Eif5b	-0.766179	5.3183	0.00989074	0.286441	21	17	41	32
NM_001108321	Rtp4	0.867143	6.48861	0.0099688	0.287755	66	85	33	60
NM_001106606	Nfu1	0.763757	6.08146	0.0101637	0.289888	55	64	40	39
NM_001008773	Eif1a	0.870309	7.30937	0.0102284	0.289888	133	160	90	91
NM_013222	Gfer	0.725475	5.54944	0.0102305	0.289888	36	39	23	28
NM_134368	Smarca4	-1.01249	4.65837	0.0103377	0.289888	12	9	28	20
NM_001109339	Eif2a	0.744203	6.03551	0.0103381	0.289888	52	61	37	39
NM_001106860	Spink8	0.937656	7.75847	0.0103408	0.289888	180	232	116	127
NM_001014107	Mospd1	0.816105	5.11177	0.0103459	0.289888	29	29	18	19
NM_001009631	Tmco1	0.831616	6.95634	0.0103515	0.289888	99	122	64	76
NM_207589	Selk	0.906943	7.48318	0.0103822	0.289888	152	177	97	101
NM_001108595	Naa20	0.789097	6.56807	0.010386	0.289888	75	95	53	58
NM_001100540	Iah1	0.81628	6.64072	0.0104049	0.289888	80	98	54	60
NM_001105874	Mylk	-1.05214	4.48901	0.0104548	0.290281	10	7	22	18
NM_001007637	mrpl24	0.721251	5.29404	0.010506	0.290281	29	37	21	24
NM_138848	Podxl	-0.936711	4.89014	0.0105821	0.290281	13	11	28	24
NM_024160	Cybaem1Mcwi	0.944084	7.94231	0.0106244	0.290281	206	272	138	143
NM_001127555	Irak1	-0.874735	4.97857	0.0106375	0.290281	16	11	31	25
NM_001013085	Snx10	0.856185	4.91898	0.0106375	0.290281	23	27	14	17
NM_171983	Sptan1	-0.748486	5.34327	0.0106707	0.290281	22	17	42	32
NM_031973	Dpp7	1.04108	8.29264	0.0106827	0.290281	280	299	152	165
NM_053805	Snai1	-0.755163	5.76864	0.0107215	0.290438	29	24	56	45
NM_053485	S100a6	1.19353	10.0516	0.0107971	0.290944	945	1303	545	568
NM_138873	Nbn	0.753299	5.23171	0.0108285	0.290944	31	32	22	20
NM_001013195	Pold4	0.762835	5.97189	0.0109683	0.290944	48	59	32	39
NM_013164	Zeb1	-1.11838	4.40371	0.0109736	0.290944	8	7	20	17
NM_033234	Hbb	1.1169	4.15714	0.0109736	0.290944	13	20	8	9
NM_017080	Hsd11b1	1.1299	9.36385	0.0109795	0.290944	576	736	314	363
NM_138919	Unc50	0.676598	5.62073	0.0109912	0.290944	41	40	29	28
NM_001030025	Upp1	0.799692	6.63838	0.0110046	0.290944	74	105	50	66
NM_001044282	Mat2b	0.796872	6.38808	0.0110558	0.291422	69	73	44	48
NM_001107075	Foxk2	-0.95727	4.63384	0.0111414	0.292803	11	9	24	20
NM_001106179	Tmem208	0.783025	6.40004	0.0113771	0.295552	68	83	49	50
NM_053943	Pcdhgc3	-0.79986	5.11299	0.0114564	0.295552	17	14	33	28
NM_057119	Tra2b	-0.713824	5.89183	0.0114786	0.295552	33	28	65	48
NM_001007735	Sertad1	0.713323	5.8568	0.0114873	0.295552	46	53	34	34
NM_001008562	Lmcd1	0.753489	5.95658	0.0114979	0.295552	50	49	30	36
NM_031524	Pdgfb	-1.3045	4.13667	0.0115078	0.295552	6	5	17	14
NM_181369	Hrc	-1.3045	4.16006	0.0115078	0.295552	6	5	15	16
NM_001039025	Tln1	-0.699598	5.61331	0.0115216	0.295552	27	21	49	39
NM_001108586	Rcn1	-0.897718	7.38793	0.0115482	0.295552	87	72	183	151
NM_001030033	C1galt1c1	0.659169	5.57103	0.0115851	0.295639	36	44	28	29
NM_053512	Prdx4	0.945663	8.0155	0.0116683	0.296901	206	287	127	162
NM_001282325	Polr2k	0.763637	6.36328	0.011752	0.297224	65	81	47	50
NM_001009711	RGD1304567	0.773685	6.10935	0.0117944	0.297224	54	60	33	42
NM_001270947	Tp53inp2	-0.820394	6.53186	0.0118167	0.297224	48	37	87	82
NM_001025712	Itm2a	0.820937	6.81207	0.0118423	0.297224	91	108	60	67
NM_001106851	Nck1	0.742214	5.94054	0.0118498	0.297224	49	55	34	36
NM_001047863	Mrps33	0.839288	7.15934	0.0119317	0.298427	112	142	70	90
NM_001014141	Tmem192	0.753115	5.18861	0.0120378	0.29971	28	32	19	21
NM_053545	Tie1	-0.764522	5.38625	0.0120769	0.29971	20	17	36	35
NM_001007598	Rpl9	1.26756	11.7178	0.012088	0.29971	2969	4062	1455	1843
NM_012771	Lyz2	0.771132	6.11307	0.0121238	0.29971	53	52	25	44
NM_030842	Itga7	-0.76203	5.97194	0.0122038	0.29971	30	28	57	54
NM_001134753	Pnkd	0.805501	6.92293	0.0122159	0.29971	95	116	60	76
NM_001079700	Cdc42ep1	-0.702437	5.48455	0.0122297	0.29971	24	19	43	36
NM_213557	Rps18	1.26046	12.9756	0.0122553	0.29971	7098	9832	3572	4413
NM_001008371	Sdhaf2	0.750045	6.12443	0.0123044	0.300077	57	61	39	40
NM_022541	Timm8b	0.968967	8.41844	0.0123571	0.300531	282	383	179	205
NM_133555	Csf2rb	-0.989499	4.57057	0.0125025	0.302162	10	10	26	19
NM_001108362	Tmem128	0.738888	6.0857	0.0125035	0.302162	56	61	41	38
NM_001107031	Slfn2	0.798524	6.91479	0.0125272	0.302162	95	112	59	75
NM_001108812	Ubxn6	0.655934	5.63299	0.012665	0.302234	38	46	30	30
NM_001107184	Dhx9	-0.822892	4.94659	0.0126725	0.302234	16	13	34	24
NM_017152	Rps17	1.24023	12.5225	0.0126733	0.302234	5120	7363	2684	3291
NM_001044285	Msrb1	0.793628	6.72892	0.0127115	0.302234	85	104	59	64
NM_001106605	Fam136a	0.755686	6.00428	0.0127566	0.302234	51	57	34	38
NM_001108798	Raph1	-0.941212	4.77342	0.0127746	0.302234	13	10	28	22
NM_001012188	Creb3l2	-0.941212	4.77342	0.0127746	0.302234	13	10	28	22
NM_001271394	Dhrs7	0.698494	5.85685	0.0128099	0.302234	46	52	34	34
NM_013027	Sepw1	1.03239	8.80017	0.0128391	0.302234	378	469	210	257
NM_053611	Nupr1	1.01354	8.66162	0.012888	0.302575	352	425	237	199
NM_031095	Renbp	0.741477	5.22694	0.012934	0.302847	30	31	20	21
NM_001109179	RGD1565641	0.779065	7.13777	0.0129938	0.303267	107	157	82	92
NM_183332	Myadm	-0.829367	7.07031	0.0130208	0.303267	69	57	128	124
NM_021766	Pgrmc1	0.762684	6.52641	0.0131751	0.304504	76	85	54	53
NM_001044286	Mea1	0.942503	8.16579	0.0131782	0.304504	242	296	150	166
NM_001007699	Cept1	0.692609	5.38975	0.0131962	0.304504	33	36	24	24
NM_001007737	RGD1359158	0.700577	5.80296	0.0132479	0.304504	42	49	28	35
NM_001106512	Ddrgk1	0.686715	5.44974	0.0132727	0.304504	35	38	26	25
NM_001013433	Arl11	1.11344	4.26396	0.0132833	0.304504	14	17	6	10
NM_001106157	Srp19	0.699786	6.02088	0.013316	0.304504	52	59	39	38
NM_001109444	Rnf13	0.792474	6.34369	0.013366	0.304856	68	69	43	46
NM_001108185	Sema3f	-0.963685	4.62801	0.0134893	0.305576	10	9	22	20
NM_001012357	Ccl9	-1.44524	3.75321	0.013531	0.305576	4	4	11	14
NM_001009542	Pdcd10	0.767011	6.73926	0.0135499	0.305576	87	103	63	63
NM_177928	Nampt	0.753556	6.22206	0.0135555	0.305576	60	60	36	44
NM_031624	Igbp1	0.747766	6.01961	0.0135711	0.305576	51	55	32	39
NM_001170325	Actn2	-0.933912	7.81934	0.01363	0.306119	110	96	224	219
NM_001025773	Tnfrsf9	1.15705	4.04073	0.0137182	0.306535	12	16	6	8
NM_153720	Itgb3	-1.22691	4.14021	0.0137182	0.306535	7	5	18	14
NM_001108634	Pole4	0.730302	5.24226	0.0138515	0.308194	29	33	20	22
NM_080906	Ddit4	0.957516	8.1525	0.0138624	0.308194	246	258	134	158
NM_001009622	Sar1b	0.822626	7.38741	0.0139887	0.308977	133	168	88	104
NM_031851	Phb	0.833517	7.41807	0.014015	0.308977	139	169	92	103
NM_001108799	Eef1b2	1.1285	10.0566	0.0140368	0.308977	921	1256	527	599
NM_001012123	C1qtnf5	0.797851	7.05993	0.014038	0.308977	112	115	71	76
NM_053453	Rgs2	0.763065	6.51485	0.0141944	0.311639	74	87	53	54
NM_199401	Cyp20a1	0.673979	5.92464	0.0142796	0.312185	48	54	36	36
NM_001126090	Shfm1	0.859163	7.79794	0.0143235	0.312185	176	249	125	140
NM_001127502	Wbp5	0.988729	8.73318	0.0143256	0.312185	360	457	219	246
NM_001033900	Ngrn	0.740682	5.09844	0.0143896	0.312324	26	32	21	18
NM_031574	Rasa3	-0.736523	5.2403	0.014403	0.312324	20	14	34	30
NM_001077589	Rgs16	-1.01586	4.48421	0.0144538	0.312657	9	8	21	18
NM_057205	Uba3	0.765754	6.86509	0.0144942	0.312763	94	111	66	70
NM_053489	Col18a1	-0.872947	7.55003	0.0146644	0.313539	97	79	193	170
NM_001013204	Ccndbp1	0.655236	5.54964	0.0146789	0.313539	35	42	26	29
NM_001271261	Pxdn	-0.773213	6.94837	0.0146991	0.313539	68	52	125	106
NM_001109410	Trappc6a	0.645303	5.63688	0.0147491	0.313539	39	43	31	28
NM_022672	Rps14	1.21018	12.5702	0.0147597	0.313539	5175	7375	2597	3527
NM_001100502	Gbe1	0.738702	6.06478	0.014803	0.313539	51	53	28	42
NM_001025740	Rrm2	-0.71902	6.04886	0.0148141	0.313539	32	31	59	58
NM_001037792	Smim14	0.868904	7.60611	0.0148472	0.313539	169	176	108	105
NM_001108982	Cfl2	0.789714	7.05312	0.0148682	0.313539	112	121	77	75
NM_019356	Eif2s1	0.828381	7.56873	0.0148863	0.313539	153	196	106	116
NM_001008507	Dhrs7b	0.640806	5.61226	0.0149747	0.314648	37	42	27	30
NM_053936	Lpar1	0.651344	5.65057	0.0151252	0.316486	42	39	29	29
NM_001106645	Ddx58	-0.924304	4.57554	0.0151341	0.316486	11	9	20	23
NM_001024781	Sox18	-0.744105	5.37498	0.0152606	0.317638	19	18	36	34
NM_001106440	Apoa1bp	0.673594	6.00403	0.0153357	0.317638	48	61	36	41
NM_017256	Tgfbr3	-0.712257	5.45814	0.0154328	0.317638	22	18	38	36
NM_001271116	LOC691807	0.820606	7.42328	0.0155318	0.317638	138	157	83	105
NM_001007603	Rps20	1.19151	12.7918	0.0155922	0.317638	6049	8527	3110	4097
NM_001103353	LOC691995	0.680471	5.39129	0.0156313	0.317638	34	33	23	24
NM_001106672	Prpf38a	0.668204	5.94133	0.0156421	0.317638	49	54	37	36
NM_001009685	Drg1	0.649032	5.69202	0.0156779	0.317638	40	45	30	31
NM_001130990	Dnlz	0.686598	5.24061	0.0157686	0.317638	29	34	23	21
NM_001106462	Lamtor5	0.754817	7.0424	0.0158398	0.317638	103	126	70	83
NM_001106153	Ndufa2	0.889276	8.03391	0.0158847	0.317638	204	285	129	169
NM_031640	Cpq	0.774129	6.8481	0.0159821	0.317638	95	98	60	67
NM_001100806	Fscn1	-0.779809	6.8355	0.0159823	0.317638	56	53	107	104
NM_001169146	Rps16	1.18309	12.4205	0.0160304	0.317638	4649	6607	2402	3196
NM_001191607	S100a13	0.711372	6.20721	0.0160546	0.317638	55	70	38	48
NM_023027	Trnau1ap	0.678326	6.06614	0.0160933	0.317638	52	63	40	41
NM_001100717	E2f6	-0.72625	5.348	0.0161286	0.317638	20	18	38	33
NM_012515	Tspo	0.838981	7.68681	0.0161391	0.317638	170	207	116	122
NM_001005528	Rps25	1.17534	12.0066	0.0162079	0.317638	3527	4910	1862	2358
NM_022267	Ccnd2	-0.771692	6.57827	0.0162584	0.317638	50	40	88	85
NM_001106135	Snx2	0.768381	6.74837	0.0162945	0.317638	88	95	58	63
NM_001013926	Tprkb	1.01044	4.36462	0.0163481	0.317638	16	20	10	10
NM_001107955	Hint2	0.74155	6.66064	0.0163896	0.317638	80	95	56	62
NM_001108528	Uqcc2	0.766597	7.28811	0.0164146	0.317638	123	163	92	98
NM_001034110	Ctsf	0.764364	6.75751	0.0164926	0.317638	88	96	58	64
NM_001007750	Chpt1	0.721089	6.20788	0.0165107	0.317638	57	66	38	46
NM_001108636	Snrnp27	0.743163	6.48071	0.0165125	0.317638	71	82	49	54
NM_001134589	RGD1566265	0.717722	5.24214	0.0165236	0.317638	29	31	19	22
NM_057131	Prpsap2	0.671612	5.39225	0.0165709	0.317638	32	36	23	25
NM_001107790	Tpx2	-1.2576	4.13432	0.016589	0.317638	6	5	16	14
NM_001106004	Commd8	0.66687	5.4619	0.0166077	0.317638	34	38	25	26
NM_001127526	Atraid	0.715737	6.5775	0.0166176	0.317638	72	94	52	62
NM_001130097	Atxn2l	-0.720438	5.29263	0.0166192	0.317638	21	15	36	31
NM_001114939	RGD1563348	0.83858	7.91965	0.0166232	0.317638	193	264	138	151
NM_001127201	Tbpl1	0.683947	6.00494	0.0166421	0.317638	51	56	37	38
NM_001106736	Fkbp3	0.900582	8.24587	0.0166613	0.317638	246	318	155	186
NM_001106576	Armc10	0.690713	5.94071	0.0166743	0.317638	49	50	33	36
NM_001105915	Asmtl	0.616129	5.5457	0.0167301	0.317638	34	45	29	29
NM_013043	Tsc22d1	0.795626	7.19844	0.0167553	0.317638	127	124	86	77
NM_001024278	Map4	-0.742644	6.34809	0.0167598	0.317638	45	34	81	68
NM_001191886	Tmem42	0.901617	4.59481	0.0168582	0.317638	19	21	13	11
NM_031825	Fbn1	-0.722536	6.5959	0.0168789	0.317638	57	46	114	78
NM_001107977	Heyl	-1.63075	3.40988	0.0169005	0.317638	3	2	10	8
NM_194354	Tmem159	0.685248	5.92216	0.0169229	0.317638	49	51	35	35
NM_001169100	Use1	0.807784	7.44606	0.0169239	0.317638	138	168	88	109
NM_019907	Cript	0.66782	6.03487	0.0169354	0.317638	49	61	36	42
NM_001128065	Rpl36a	1.16204	10.7388	0.0169543	0.317638	1464	2043	793	978
NM_012904	Anxa1	0.932236	8.50076	0.0169616	0.317638	313	355	193	202
NM_001100136	Pam16	0.731028	6.96341	0.0170528	0.317638	95	127	70	81
NM_001011990	Eif3e	0.980211	9.00661	0.0171202	0.317638	421	553	244	313
NM_134415	Nsa2	0.900122	8.19333	0.0171265	0.317638	246	279	147	170
NM_001109093	Grb10	-0.745049	6.64527	0.0171487	0.317638	56	44	105	84
NM_001107313	Cnot7	0.676647	5.90787	0.0171979	0.317638	48	50	34	35
NM_001108594	Dtd1	0.765686	5.07504	0.0172096	0.317638	26	30	18	19
NM_172074	Timm10	0.727482	5.07522	0.0172096	0.317638	26	30	19	19
NM_001014236	Ssbp4	-0.733678	5.11684	0.0172096	0.317638	17	16	34	28
NM_001025630	Arl6ip4	0.692868	5.97233	0.0173152	0.318611	48	54	32	39
NM_001013871	Tmem183a	0.733479	6.48032	0.0173884	0.318611	70	82	48	55
NM_001107217	Med28	0.6527	5.74817	0.0174142	0.318611	39	49	28	35
NM_001040180	Tbcb	0.704646	6.45724	0.0174417	0.318611	70	83	56	50
NM_001108289	Mrps23	0.725447	6.52433	0.0175161	0.318611	71	86	49	58
NM_173126	Smim3	0.663031	5.39075	0.0175211	0.318611	33	36	25	24
NM_001191805	Mcm3	-1.02667	4.33279	0.0175332	0.318611	8	8	21	16
NM_001013198	Ddx50	0.745946	6.54691	0.0175859	0.318611	75	80	48	56
NM_001009239	Rps3	1.15368	12.0285	0.017588	0.318611	3552	4946	1889	2425
NM_001013148	Plekhf1	0.706932	5.26824	0.0176692	0.318966	30	31	20	22
NM_001191963	Synpo2	-0.74173	5.27494	0.0176801	0.318966	20	16	33	35
NM_001011951	Sf3b4	-0.709145	5.41898	0.0177509	0.319125	21	18	37	35
NM_001271222	Sf3b6	0.725876	7.0192	0.017825	0.319125	100	130	74	83
NM_001033903	Rpe	0.66301	5.43891	0.0180988	0.319125	33	36	23	26
NM_001160228	Adam19	-0.716601	6.48786	0.0181068	0.319125	51	36	87	74
NM_001109883	Abcf1	-0.665538	5.43906	0.0181074	0.319125	24	19	43	34
NM_001015026	Tspan12	0.684587	6.28817	0.0181941	0.319125	61	73	46	48
NM_001013130	Sptbn1	-0.736894	6.52064	0.0182486	0.319125	51	40	94	77
NM_001100535	Col15a1	-0.740789	6.92381	0.0183253	0.319125	67	51	118	104
NM_031111	Rps21	1.12994	11.6372	0.0183309	0.319125	2732	3840	1575	1822
NM_001135997	Ube2q2l	0.980223	4.44412	0.0183371	0.319125	18	19	11	10
NM_001271340	RGD1563365	0.913926	4.42481	0.0183371	0.319125	16	21	11	11
NM_001277209	#N/A	0.980223	4.45771	0.0183371	0.319125	17	20	10	11

## Sheet: GO Terms FDR<0.25
Category	Term	Count	%	PValue	Genes	List Total	Pop Hits	Pop Total	Fold Enrichment	Bonferroni	Benjamini	FDR
GOTERM_BP_FAT	GO:0009611~response to wounding (15)	15	10.4167	6.7211e-06	CCL3, NRP1, AIF1, C6, CXCL6, CX3CL1, TRIM72, C1QC, CXCL10, NOTCH3, CASP4, ADM, ITGA5, TFPI, MYH10	98	424	12092	4.36513	0.00631129	0.00631129	0.0105377		5.17256
GOTERM_BP_FAT	GO:0042981~regulation of apoptosis (15)	15	10.4167	0.000967234	NACC1, HTATIP2, AIF1, MMP9, C6, MGMT, BNIP3, NFKB1, CX3CL1, DDIT3, ALOX15, DNAJB9, CASP4, TRAF7, DHCR24	98	677	12092	2.73385	0.598109	0.366052	1.50584		3.01447
GOTERM_BP_FAT	GO:0043067~regulation of programmed cell death (15)	15	10.4167	0.00109853	NACC1, HTATIP2, AIF1, MMP9, C6, MGMT, BNIP3, NFKB1, CX3CL1, DDIT3, ALOX15, DNAJB9, CASP4, TRAF7, DHCR24	98	686	12092	2.69798	0.644909	0.29187	1.7086		2.95919
GOTERM_BP_FAT	GO:0010941~regulation of cell death (15)	15	10.4167	0.00114551	NACC1, HTATIP2, AIF1, MMP9, C6, MGMT, BNIP3, NFKB1, CX3CL1, DDIT3, ALOX15, DNAJB9, CASP4, TRAF7, DHCR24	98	689	12092	2.68624	0.660298	0.236561	1.78106		2.941
GOTERM_BP_FAT	GO:0016042~lipid catabolic process (6)	6	4.16667	0.00442762	PLA2G16, ENPP2, PLA2G7, PAFAH1B3, PLA2G2A, BDH2	98	134	12092	5.52482	0.984703	0.566566	6.72112		2.35383
GOTERM_BP_FAT	GO:0001701~in utero embryonic development (7)	7	4.86111	0.0110612	TJP1, EPAS1, ADM, C6, HOPX, MYH7, MYH10	98	233	12092	3.70693	0.999972	0.825579	16.0038		1.9562
GOTERM_BP_FAT	GO:0045765~regulation of angiogenesis (4)	4	2.77778	0.0123096	HTATIP2, CX3CL1, THBS1, CXCL10	98	60	12092	8.22585	0.999991	0.811148	17.651		1.90976
GOTERM_BP_FAT	GO:0042060~wound healing (6)	6	4.16667	0.012962	NOTCH3, ITGA5, TFPI, CX3CL1, TRIM72, MYH10	98	174	12092	4.25475	0.999995	0.784815	18.4998		1.88733
GOTERM_BP_FAT	GO:0006979~response to oxidative stress (6)	6	4.16667	0.0158182	EPAS1, MMP9, MYH7, NFKB1, DDIT3, DHCR24	98	183	12092	4.0455	1	0.811541	22.1201		1.80084
GOTERM_BP_FAT	GO:0046907~intracellular transport (10)	10	6.94444	0.0170857	RAMP3, HTATIP2, SCAMP2, VAMP8, UCHL1, BNIP3, MYH7, TNPO2, CRYM, MYH10	98	492	12092	2.50788	1	0.802768	23.6779		1.76737
GOTERM_BP_FAT	GO:0043066~negative regulation of apoptosis	8	5.55556	0.0175123	ALOX15, CASP4, DNAJB9, AIF1, BNIP3, NFKB1, CX3CL1, DHCR24	98	333	12092	2.96427	1	0.779747	24.1957
GOTERM_BP_FAT	GO:0043069~negative regulation of programmed cell death	8	5.55556	0.0188427	ALOX15, CASP4, DNAJB9, AIF1, BNIP3, NFKB1, CX3CL1, DHCR24	98	338	12092	2.92042	1	0.775361	25.7892
GOTERM_BP_FAT	GO:0060548~negative regulation of cell death	8	5.55556	0.0191171	ALOX15, CASP4, DNAJB9, AIF1, BNIP3, NFKB1, CX3CL1, DHCR24	98	339	12092	2.91181	1	0.753073	26.1139
GOTERM_BP_FAT	GO:0031032~actomyosin structure organization	3	2.08333	0.0196236	MYH7, CNN1, MYH10	98	27	12092	13.7098	1	0.73645	26.7099
GOTERM_BP_FAT	GO:0050873~brown fat cell differentiation	3	2.08333	0.0196236	RARRES2, BNIP3, ARL4A	98	27	12092	13.7098	1	0.73645	26.7099
GOTERM_BP_FAT	GO:0043281~regulation of caspase activity	4	2.77778	0.0200298	CASP4, C6, MGMT, DHCR24	98	72	12092	6.85488	1	0.719348	27.1846
GOTERM_BP_FAT	GO:0006350~transcription	12	8.33333	0.0208294	LOC257642, NOTCH3, NACC1, MEF2A, EPAS1, TAF1D, HOPX, NFKB1, POLR2D, NFIC, DDIT3, MCM6	98	684	12092	2.1647	1	0.710407	28.1105
GOTERM_BP_FAT	GO:0052548~regulation of endopeptidase activity	4	2.77778	0.0230772	CASP4, C6, MGMT, DHCR24	98	76	12092	6.49409	1	0.725756	30.655
GOTERM_BP_FAT	GO:0052547~regulation of peptidase activity	4	2.77778	0.0272215	CASP4, C6, MGMT, DHCR24	98	81	12092	6.09322	1	0.764098	35.1266
GOTERM_BP_FAT	GO:0045596~negative regulation of cell differentiation	6	4.16667	0.0277926	ZFP36, NOTCH3, NRP1, HOPX, PLA2G2A, C1QC	98	212	12092	3.49211	1	0.75277	35.7212
GOTERM_BP_FAT	GO:0042330~taxis	4	2.77778	0.0289832	CCL3, ENPP2, CX3CL1, CXCL10	98	83	12092	5.9464	1	0.749747	36.9444
GOTERM_BP_FAT	GO:0006935~chemotaxis	4	2.77778	0.0289832	CCL3, ENPP2, CX3CL1, CXCL10	98	83	12092	5.9464	1	0.749747	36.9444
GOTERM_BP_FAT	GO:0016044~membrane organization	7	4.86111	0.0290504	SCAMP2, VAMP8, MRC2, BNIP3, TRIM72, MYH10, DHCR24	98	290	12092	2.97833	1	0.73351	37.0128
GOTERM_BP_FAT	GO:0006916~anti-apoptosis	5	3.47222	0.0291584	ALOX15, DNAJB9, BNIP3, NFKB1, DHCR24	98	145	12092	4.25475	1	0.718346	37.1226
GOTERM_BP_FAT	GO:0030705~cytoskeleton-dependent intracellular transport	3	2.08333	0.0302509	UCHL1, MYH7, MYH10	98	34	12092	10.8872	1	0.715807	38.2229
GOTERM_BP_FAT	GO:0006954~inflammatory response	6	4.16667	0.030313	CCL3, CASP4, C6, CXCL6, C1QC, CXCL10	98	217	12092	3.41164	1	0.701263	38.2849
GOTERM_BP_FAT	GO:0001778~plasma membrane repair	2	1.38889	0.0317072	TRIM72, MYH10	98	4	12092	61.6939	1	0.703016	39.6616
GOTERM_BP_FAT	GO:0060666~dichotomous subdivision of terminal units involved in salivary gland branching	2	1.38889	0.0317072	NRP1, PLXND1	98	4	12092	61.6939	1	0.703016	39.6616
GOTERM_BP_FAT	GO:0032914~positive regulation of transforming growth factor-beta1 production	2	1.38889	0.0317072	CX3CL1, THBS1	98	4	12092	61.6939	1	0.703016	39.6616
GOTERM_BP_FAT	GO:0022610~biological adhesion	9	6.25	0.0323203	ALCAM, NRP1, HSPB11, CD93, ITGA5, EMB, CX3CL1, THBS1, CDH5	98	463	12092	2.39847	1	0.695879	40.2578
GOTERM_BP_FAT	GO:0007155~cell adhesion	9	6.25	0.0323203	ALCAM, NRP1, HSPB11, CD93, ITGA5, EMB, CX3CL1, THBS1, CDH5	98	463	12092	2.39847	1	0.695879	40.2578
GOTERM_BP_FAT	GO:0010605~negative regulation of macromolecule metabolic process	11	7.63889	0.033114	NACC1, EIF4EBP2, AIF1, PSMD10, HOPX, BNIP3, NFKB1, PTGFRN, NFIC, UBE2C, CRYM	98	643	12092	2.11083	1	0.691142	41.0215
GOTERM_BP_FAT	GO:0009991~response to extracellular stimulus	7	4.86111	0.0344285	ADM, NPY, AIF1, MMP9, CRYM, DDIT3, CXCL10	98	302	12092	2.85998	1	0.692316	42.2663
GOTERM_BP_FAT	GO:0032908~regulation of transforming growth factor-beta1 production	2	1.38889	0.0394772	CX3CL1, THBS1	98	5	12092	49.3551	1	0.729728	46.8221
GOTERM_BP_FAT	GO:0060600~dichotomous subdivision of an epithelial terminal unit	2	1.38889	0.0394772	NRP1, PLXND1	98	5	12092	49.3551	1	0.729728	46.8221
GOTERM_BP_FAT	GO:0042127~regulation of cell proliferation	11	7.63889	0.0402435	RGS10, ALOX15, NACC1, NOLC1, ADM, AIF1, PLA2G2A, WFDC1, CDH5, DHCR24, CXCL10	98	665	12092	2.041	1	0.724667	47.4834
GOTERM_BP_FAT	GO:0032101~regulation of response to external stimulus	5	3.47222	0.040451	ZFP36, NPY, HOPX, CX3CL1, CXCL10	98	161	12092	3.83192	1	0.71485	47.6611
GOTERM_BP_FAT	GO:0035272~exocrine system development	3	2.08333	0.0445582	NRP1, TRAF7, PLXND1	98	42	12092	8.81341	1	0.738626	51.0656
GOTERM_BP_FAT	GO:0001558~regulation of cell growth	5	3.47222	0.0469111	PPP1R9B, ALOX15, NRP1, IGFBP6, WFDC1	98	169	12092	3.65053	1	0.746281	52.9213
GOTERM_BP_FAT	GO:0006928~cell motion	8	5.55556	0.049577	ALCAM, CTHRC1, CCL3, NRP1, ITGA5, CX3CL1, MYH10, CXCL10	98	416	12092	2.37284	1	0.755561	54.9441
GOTERM_BP_FAT	GO:0030036~actin cytoskeleton organization	5	3.47222	0.0521125	PPP1R9B, AIF1, MYH7, CNN1, MYH10	98	175	12092	3.52536	1	0.763176	56.7923
GOTERM_BP_FAT	GO:0016477~cell migration	6	4.16667	0.0571592	CTHRC1, CCL3, NRP1, ITGA5, CX3CL1, MYH10	98	259	12092	2.8584	1	0.785643	60.2616
GOTERM_BP_FAT	GO:0030029~actin filament-based process	5	3.47222	0.0595197	PPP1R9B, AIF1, MYH7, CNN1, MYH10	98	183	12092	3.37125	1	0.790349	61.7932
GOTERM_BP_FAT	GO:0051336~regulation of hydrolase activity	6	4.16667	0.0602564	CASP4, RALBP1, C6, MGMT, MYH7, DHCR24	98	263	12092	2.81493	1	0.785752	62.2598
GOTERM_BP_FAT	GO:0010243~response to organic nitrogen	4	2.77778	0.0610245	HMGCS1, DDIT3, NNMT, MGST2	98	112	12092	4.40671	1	0.781478	62.7405
GOTERM_BP_FAT	GO:0051270~regulation of cell motion	5	3.47222	0.0624353	NRP1, ENPP2, AIF1, MMP9, CXCL10	98	186	12092	3.31688	1	0.780907	63.6087
GOTERM_BP_FAT	GO:0032496~response to lipopolysaccharide	4	2.77778	0.0677206	ADM, MMP9, CXCL10, MGST2	98	117	12092	4.21838	1	0.800334	66.6955
GOTERM_BP_FAT	GO:0031175~neuron projection development	6	4.16667	0.0684129	ALCAM, PPP1R9B, NRP1, ADM, UCHL1, MYH10	98	273	12092	2.71182	1	0.795955	67.0812
GOTERM_BP_FAT	GO:0030030~cell projection organization	7	4.86111	0.0700015	ALCAM, PPP1R9B, NRP1, ADM, UCHL1, DYNC2LI1, MYH10	98	361	12092	2.39256	1	0.796042	67.9505
GOTERM_BP_FAT	GO:0070647~protein modification by small protein conjugation or removal	4	2.77778	0.071893	UCHL1, NSMCE2, TRAF7, UBE2C	98	120	12092	4.11293	1	0.797556	68.9574
GOTERM_BP_FAT	GO:0001525~angiogenesis	4	2.77778	0.0761786	NRP1, EPAS1, CX3CL1, PLXND1	98	123	12092	4.01261	1	0.809611	71.1303
GOTERM_BP_FAT	GO:0009057~macromolecule catabolic process	8	5.55556	0.0761948	ZFP36, PSMD10, UCHL1, NSMCE2, BNIP3, NFKB1, UBE2C, DHCR24	98	460	12092	2.14587	1	0.802691	71.1383
GOTERM_BP_FAT	GO:0031667~response to nutrient levels	6	4.16667	0.0762555	ADM, NPY, MMP9, CRYM, DDIT3, CXCL10	98	282	12092	2.62527	1	0.796028	71.168
GOTERM_BP_FAT	GO:0007009~plasma membrane organization	2	1.38889	0.0774114	TRIM72, MYH10	98	10	12092	24.6776	1	0.794277	71.7285
GOTERM_BP_FAT	GO:0043009~chordate embryonic development	7	4.86111	0.0815422	TJP1, EPAS1, ADM, C6, HOPX, MYH7, MYH10	98	376	12092	2.29711	1	0.805091	73.6493
GOTERM_BP_FAT	GO:0002237~response to molecule of bacterial origin	4	2.77778	0.0835663	ADM, MMP9, CXCL10, MGST2	98	128	12092	3.85587	1	0.80681	74.5453
GOTERM_BP_FAT	GO:0009792~embryonic development ending in birth or egg hatching	7	4.86111	0.0856142	TJP1, EPAS1, ADM, C6, HOPX, MYH7, MYH10	98	381	12092	2.26697	1	0.808557	75.4227
GOTERM_BP_FAT	GO:0007626~locomotory behavior	5	3.47222	0.0860584	CCL3, ENPP2, UCHL1, CX3CL1, CXCL10	98	208	12092	2.96605	1	0.804105	75.6092
GOTERM_BP_FAT	GO:0045444~fat cell differentiation	3	2.08333	0.0883881	RARRES2, BNIP3, ARL4A	98	62	12092	5.97038	1	0.806946	76.566
GOTERM_BP_FAT	GO:0009719~response to endogenous stimulus	9	6.25	0.0888278	EIF4EBP2, ADM, AIF1, HMGCS1, WFDC1, CRYM, DDIT3, NNMT, MGST2	98	573	12092	1.93803	1	0.802643	76.7426
GOTERM_BP_FAT	GO:0040008~regulation of growth	6	4.16667	0.0913534	PPP1R9B, ALOX15, NRP1, IGFBP6, HOPX, WFDC1	98	298	12092	2.48432	1	0.806171	77.7331
GOTERM_BP_FAT	GO:0008284~positive regulation of cell proliferation	7	4.86111	0.0915023	RGS10, ALOX15, NACC1, NOLC1, ADM, AIF1, CXCL10	98	388	12092	2.22607	1	0.800957	77.7902
GOTERM_BP_FAT	GO:0007507~heart development	5	3.47222	0.0919607	NRP1, ADM, HOPX, MYH7, MYH10	98	213	12092	2.89643	1	0.79694	77.9653
GOTERM_BP_FAT	GO:0008016~regulation of heart contraction	3	2.08333	0.0932831	EPAS1, HOPX, MYH7	98	64	12092	5.7838	1	0.796163	78.4631
GOTERM_BP_FAT	GO:0048812~neuron projection morphogenesis	5	3.47222	0.094375	ALCAM, NRP1, ADM, UCHL1, MYH10	98	215	12092	2.86948	1	0.794584	78.8662
GOTERM_BP_FAT	GO:0007512~adult heart development	2	1.38889	0.0994563	MYH7, MYH10	98	13	12092	18.9827	1	0.806925	80.6507
GOTERM_BP_FAT	GO:0030048~actin filament-based movement	2	1.38889	0.0994563	MYH7, MYH10	98	13	12092	18.9827	1	0.806925	80.6507

## Sheet: Annotation Term Clusters FDR.25
	Annotation Cluster 1	Enrichment Score: 2.2357124966876176
	Category	Term	Count	%	PValue	Genes	List Total	Pop Hits	Pop Total	Fold Enrichment	Bonferroni	Benjamini	FDR
	GOTERM_BP_FAT	GO:0042981~regulation of apoptosis	15	10.4167	0.000967234	NACC1, HTATIP2, AIF1, MMP9, C6, MGMT, BNIP3, NFKB1, CX3CL1, DDIT3, ALOX15, DNAJB9, CASP4, TRAF7, DHCR24	98	677	12092	2.73385	0.598109	0.366052	1.50584
	GOTERM_BP_FAT	GO:0043067~regulation of programmed cell death	15	10.4167	0.00109853	NACC1, HTATIP2, AIF1, MMP9, C6, MGMT, BNIP3, NFKB1, CX3CL1, DDIT3, ALOX15, DNAJB9, CASP4, TRAF7, DHCR24	98	686	12092	2.69798	0.644909	0.29187	1.7086
	GOTERM_BP_FAT	GO:0010941~regulation of cell death	15	10.4167	0.00114551	NACC1, HTATIP2, AIF1, MMP9, C6, MGMT, BNIP3, NFKB1, CX3CL1, DDIT3, ALOX15, DNAJB9, CASP4, TRAF7, DHCR24	98	689	12092	2.68624	0.660298	0.236561	1.78106
	GOTERM_BP_FAT	GO:0043066~negative regulation of apoptosis	8	5.55556	0.0175123	ALOX15, CASP4, DNAJB9, AIF1, BNIP3, NFKB1, CX3CL1, DHCR24	98	333	12092	2.96427	1	0.779747	24.1957
	GOTERM_BP_FAT	GO:0043069~negative regulation of programmed cell death	8	5.55556	0.0188427	ALOX15, CASP4, DNAJB9, AIF1, BNIP3, NFKB1, CX3CL1, DHCR24	98	338	12092	2.92042	1	0.775361	25.7892
	GOTERM_BP_FAT	GO:0060548~negative regulation of cell death	8	5.55556	0.0191171	ALOX15, CASP4, DNAJB9, AIF1, BNIP3, NFKB1, CX3CL1, DHCR24	98	339	12092	2.91181	1	0.753073	26.1139
	GOTERM_BP_FAT	GO:0006916~anti-apoptosis	5	3.47222	0.0291584	ALOX15, DNAJB9, BNIP3, NFKB1, DHCR24	98	145	12092	4.25475	1	0.718346	37.1226
	Annotation Cluster 2	Enrichment Score: 2.0098741625965593
	Category	Term	Count	%	PValue	Genes	List Total	Pop Hits	Pop Total	Fold Enrichment	Bonferroni	Benjamini	FDR
	SP_PIR_KEYWORDS	signal	30	20.8333	0.00122398	CTHRC1, FMOD, CCL3, NRP1, ENPP2, C6, MMP9, IGFBP6, CX3CL1, CXCL6, C1QC, CXCL10, ALCAM, SRPX, CD93, KIRREL, EMB, DHCR24, CD200R1, RAMP3, MRC2, NOTCH3, NPY, ADM, TFPI, PLA2G2A, SLPI, WFDC1, PTGFRN, SEL1L	99	1517	8979	1.79361	0.209547	0.209547	1.51324
	GOTERM_CC_FAT	GO:0005615~extracellular space	13	9.02778	0.00124203	CCL3, MMP9, C6, IGFBP6, CXCL6, CX3CL1, CXCL10, NPY, ADM, ITGA5, TFPI, PLA2G2A, WFDC1	96	492	10776	2.96596	0.213262	0.213262	1.5367
	UP_SEQ_FEATURE	disulfide bond	27	18.75	0.00130194	FMOD, CCL3, NRP1, ENPP2, C6, MMP9, IGFBP6, CX3CL1, CXCL6, TRIM72, C1QC, CXCL10, ALCAM, SRPX, CD93, KIRREL, EMB, CD200R1, RAMP3, MRC2, NOTCH3, ADM, TFPI, PLA2G2A, WFDC1, PTGFRN, SEL1L	84	1272	7317	1.84897	0.389671	0.389671	1.78672
	SP_PIR_KEYWORDS	disulfide bond	27	18.75	0.00192472	FMOD, CCL3, NRP1, ENPP2, C6, MMP9, IGFBP6, CX3CL1, CXCL6, TRIM72, C1QC, CXCL10, ALCAM, SRPX, CD93, KIRREL, EMB, CD200R1, RAMP3, MRC2, NOTCH3, ADM, TFPI, PLA2G2A, WFDC1, PTGFRN, SEL1L	99	1340	8979	1.82748	0.309198	0.168855	2.37007
	GOTERM_CC_FAT	GO:0044421~extracellular region part	15	10.4167	0.00288563	CTHRC1, FMOD, CCL3, C6, MMP9, IGFBP6, CXCL6, CX3CL1, CXCL10, ADM, NPY, ITGA5, TFPI, PLA2G2A, WFDC1	96	693	10776	2.42965	0.427494	0.243359	3.53687
	UP_SEQ_FEATURE	signal peptide	29	20.1389	0.00379842	CTHRC1, FMOD, CCL3, NRP1, ENPP2, C6, MMP9, IGFBP6, CX3CL1, CXCL6, C1QC, CXCL10, ALCAM, SRPX, CD93, KIRREL, EMB, DHCR24, CD200R1, RAMP3, MRC2, NOTCH3, ADM, NPY, TFPI, PLA2G2A, WFDC1, PTGFRN, SEL1L	84	1516	7317	1.6663	0.763627	0.513818	5.1302
	GOTERM_CC_FAT	GO:0005576~extracellular region	20	13.8889	0.0152047	CTHRC1, FMOD, CCL3, ENPP2, C6, MMP9, IGFBP6, CXCL6, CX3CL1, C1QC, CXCL10, ADM, NPY, ITGA5, GLIPR1, TFPI, PLA2G2A, SLPI, WFDC1, THBS1	96	1281	10776	1.75254	0.948027	0.522533	17.3799
	SP_PIR_KEYWORDS	Secreted	15	10.4167	0.0375252	CTHRC1, FMOD, CCL3, ENPP2, C6, MMP9, IGFBP6, CXCL6, CX3CL1, C1QC, CXCL10, ADM, NPY, TFPI, WFDC1	99	765	8979	1.77837	0.999353	0.705924	37.8852
	SP_PIR_KEYWORDS	glycoprotein	23	15.9722	0.468559	RAMP3, CTHRC1, FMOD, NRP1, YIPF6, ENPP2, C6, MMP9, IGFBP6, UCHL1, MRC2, CX3CL1, LMBRD1, NOTCH3, ALCAM, CD93, KIRREL, TFPI, EMB, PTGFRN, SEL1L, CD200R1, SYNPO	99	1949	8979	1.07031	1	0.980066	99.9618
	UP_SEQ_FEATURE	glycosylation site:N-linked (GlcNAc...)	20	13.8889	0.71365	RAMP3, CTHRC1, FMOD, NRP1, YIPF6, ENPP2, C6, MMP9, MRC2, CX3CL1, LMBRD1, NOTCH3, ALCAM, CD93, KIRREL, TFPI, EMB, PTGFRN, SEL1L, CD200R1	84	1831	7317	0.951471	1	1	100
	Annotation Cluster 3	Enrichment Score: 1.7148072603926825
	Category	Term	Count	%	PValue	Genes	List Total	Pop Hits	Pop Total	Fold Enrichment	Bonferroni	Benjamini	FDR
	KEGG_PATHWAY	rno00565:Ether lipid metabolism	4	2.77778	0.00214906	ENPP2, PLA2G7, PAFAH1B3, PLA2G2A	44	34	5590	14.9465	0.154483	0.154483	2.24998
	GOTERM_BP_FAT	GO:0016042~lipid catabolic process	6	4.16667	0.00442762	PLA2G16, ENPP2, PLA2G7, PAFAH1B3, PLA2G2A, BDH2	98	134	12092	5.52482	0.984703	0.566566	6.72112
	SP_PIR_KEYWORDS	lipid degradation	4	2.77778	0.0170628	PLA2G16, ENPP2, PAFAH1B3, PLA2G2A	99	50	8979	7.25576	0.963276	0.562239	19.2867
	GOTERM_MF_FAT	GO:0004091~carboxylesterase activity	4	2.77778	0.0261567	PLA2G16, PLA2G7, PAFAH1B3, PLA2G2A	90	86	11963	6.18243	0.998405	0.800147	29.0209
	SP_PIR_KEYWORDS	hydrolase	10	6.94444	0.627931	PLA2G16, CASP4, ENPP2, MMP9, UCHL1, PLA2G7, PAFAH1B3, PLA2G2A, RPP40, LACTB2	99	877	8979	1.03417	1	0.993231	99.9995
	Annotation Cluster 4	Enrichment Score: 1.6198817809316162
	Category	Term	Count	%	PValue	Genes	List Total	Pop Hits	Pop Total	Fold Enrichment	Bonferroni	Benjamini	FDR
	GOTERM_BP_FAT	GO:0009611~response to wounding	15	10.4167	6.7211e-06	CCL3, NRP1, AIF1, C6, CXCL6, CX3CL1, TRIM72, C1QC, CXCL10, NOTCH3, CASP4, ADM, ITGA5, TFPI, MYH10	98	424	12092	4.36513	0.00631129	0.00631129	0.0105377
	GOTERM_MF_FAT	GO:0008009~chemokine activity	4	2.77778	0.00168905	CCL3, CX3CL1, CXCL6, CXCL10	90	32	11963	16.6153	0.336871	0.336871	2.16255
	GOTERM_MF_FAT	GO:0042379~chemokine receptor binding	4	2.77778	0.00184802	CCL3, CX3CL1, CXCL6, CXCL10	90	33	11963	16.1118	0.362044	0.201278	2.36386
	INTERPRO	IPR001811:Small chemokine, interleukin-8-like	4	2.77778	0.00315367	CCL3, CX3CL1, CXCL6, CXCL10	106	29	10240	13.3247	0.567012	0.341981	4.05643
	SMART	SM00199:SCY	4	2.77778	0.00503844	CCL3, CX3CL1, CXCL6, CXCL10	63	29	5083	11.1286	0.30489	0.166267	5.12183
	KEGG_PATHWAY	rno04062:Chemokine signaling pathway	6	4.16667	0.00949423	CCL12, CCL3, NFKB1, CX3CL1, CXCL6, CXCL10	44	171	5590	4.45774	0.524833	0.310676	9.59837
	GOTERM_BP_FAT	GO:0006935~chemotaxis	4	2.77778	0.0289832	CCL3, ENPP2, CX3CL1, CXCL10	98	83	12092	5.9464	1	0.749747	36.9444
	GOTERM_BP_FAT	GO:0042330~taxis	4	2.77778	0.0289832	CCL3, ENPP2, CX3CL1, CXCL10	98	83	12092	5.9464	1	0.749747	36.9444
	GOTERM_BP_FAT	GO:0006954~inflammatory response	6	4.16667	0.030313	CCL3, CASP4, C6, CXCL6, C1QC, CXCL10	98	217	12092	3.41164	1	0.701263	38.2849
	SP_PIR_KEYWORDS	chemotaxis	3	2.08333	0.0346727	CCL3, ENPP2, CXCL10	99	27	8979	10.0774	0.998858	0.742069	35.5539
	GOTERM_MF_FAT	GO:0005125~cytokine activity	4	2.77778	0.0486384	CCL3, CX3CL1, CXCL6, CXCL10	90	110	11963	4.83354	0.999995	0.911366	47.5257
	SP_PIR_KEYWORDS	cytokine	4	2.77778	0.0619847	CCL3, CX3CL1, CXCL6, CXCL10	99	83	8979	4.37094	0.999995	0.744645	54.9174
	GOTERM_BP_FAT	GO:0007626~locomotory behavior	5	3.47222	0.0860584	CCL3, ENPP2, UCHL1, CX3CL1, CXCL10	98	208	12092	2.96605	1	0.822713	75.6092
	GOTERM_BP_FAT	GO:0006952~defense response	7	4.86111	0.101192	CCL3, CASP4, C6, BNIP3, CXCL6, C1QC, CXCL10	98	399	12092	2.1647	1	0.823198	81.2273
	GOTERM_BP_FAT	GO:0006955~immune response	7	4.86111	0.115249	CCL3, C6, BNIP3, CX3CL1, CXCL6, C1QC, CXCL10	98	414	12092	2.08627	1	0.830444	85.3382
	GOTERM_BP_FAT	GO:0048584~positive regulation of response to stimulus	5	3.47222	0.116082	NPY, C6, CX3CL1, C1QC, CXCL10	98	232	12092	2.65922	1	0.828148	85.5531
	GOTERM_BP_FAT	GO:0007610~behavior	7	4.86111	0.125147	CCL3, NPY, ENPP2, ITGA5, UCHL1, CX3CL1, CXCL10	98	424	12092	2.03706	1	0.830325	87.7092
	GOTERM_BP_FAT	GO:0002252~immune effector process	3	2.08333	0.253324	C6, BNIP3, C1QC	98	121	12092	3.0592	1	0.881541	98.9748
	GOTERM_BP_FAT	GO:0002684~positive regulation of immune system process	4	2.77778	0.285232	C6, MMP9, C1QC, CXCL10	98	232	12092	2.12738	1	0.893905	99.4831
	KEGG_PATHWAY	rno04060:Cytokine-cytokine receptor interaction	3	2.08333	0.451015	CCL3, CX3CL1, CXCL10	44	197	5590	1.9347	1	0.994468	99.8242
	Annotation Cluster 5	Enrichment Score: 1.5501462676863005
	Category	Term	Count	%	PValue	Genes	List Total	Pop Hits	Pop Total	Fold Enrichment	Bonferroni	Benjamini	FDR
	GOTERM_CC_FAT	GO:0070013~intracellular organelle lumen	19	13.1944	0.0137229	MRPL1, NACC1, MEF2A, EPAS1, FDX1, MGMT, BNIP3, NFKB1, MYH7, CBR4, POLR2D, UBE2C, MCM6, PPP1R9B, MRPS18C, DNAJB9, NOLC1, RPP40, ARL4A	96	1178	10776	1.81048	0.93053	0.588915	15.8175
	GOTERM_CC_FAT	GO:0043233~organelle lumen	19	13.1944	0.0192311	MRPL1, NACC1, MEF2A, EPAS1, FDX1, MGMT, BNIP3, NFKB1, MYH7, CBR4, POLR2D, UBE2C, MCM6, PPP1R9B, MRPS18C, DNAJB9, NOLC1, RPP40, ARL4A	96	1221	10776	1.74672	0.976429	0.527421	21.492
	GOTERM_CC_FAT	GO:0031974~membrane-enclosed lumen	19	13.1944	0.0247041	MRPL1, NACC1, MEF2A, EPAS1, FDX1, MGMT, BNIP3, NFKB1, MYH7, CBR4, POLR2D, UBE2C, MCM6, PPP1R9B, MRPS18C, DNAJB9, NOLC1, RPP40, ARL4A	96	1255	10776	1.6994	0.991996	0.45309	26.7798
	GOTERM_CC_FAT	GO:0031981~nuclear lumen	15	10.4167	0.0320356	MEF2A, NACC1, EPAS1, MGMT, BNIP3, MYH7, NFKB1, POLR2D, UBE2C, MCM6, PPP1R9B, DNAJB9, NOLC1, RPP40, ARL4A	96	927	10776	1.81634	0.998134	0.502535	33.3506
	GOTERM_CC_FAT	GO:0005654~nucleoplasm	11	7.63889	0.0849996	PPP1R9B, NACC1, MEF2A, EPAS1, NOLC1, MGMT, BNIP3, NFKB1, POLR2D, UBE2C, MCM6	96	695	10776	1.77662	1	0.706124	66.9419
	Annotation Cluster 6	Enrichment Score: 1.5300561271488182
	Category	Term	Count	%	PValue	Genes	List Total	Pop Hits	Pop Total	Fold Enrichment	Bonferroni	Benjamini	FDR
	GOTERM_BP_FAT	GO:0043281~regulation of caspase activity	4	2.77778	0.0200298	CASP4, C6, MGMT, DHCR24	98	72	12092	6.85488	1	0.719348	27.1846
	GOTERM_BP_FAT	GO:0052548~regulation of endopeptidase activity	4	2.77778	0.0230772	CASP4, C6, MGMT, DHCR24	98	76	12092	6.49409	1	0.725756	30.655
	GOTERM_BP_FAT	GO:0052547~regulation of peptidase activity	4	2.77778	0.0272215	CASP4, C6, MGMT, DHCR24	98	81	12092	6.09322	1	0.764098	35.1266
	GOTERM_BP_FAT	GO:0051336~regulation of hydrolase activity	6	4.16667	0.0602564	CASP4, RALBP1, C6, MGMT, MYH7, DHCR24	98	263	12092	2.81493	1	0.803327	62.2598
	Annotation Cluster 7	Enrichment Score: 1.2424882063593456
	Category	Term	Count	%	PValue	Genes	List Total	Pop Hits	Pop Total	Fold Enrichment	Bonferroni	Benjamini	FDR
	GOTERM_BP_FAT	GO:0022610~biological adhesion	9	6.25	0.0323203	ALCAM, NRP1, HSPB11, CD93, ITGA5, EMB, CX3CL1, THBS1, CDH5	98	463	12092	2.39847	1	0.71002	40.2578
	GOTERM_BP_FAT	GO:0007155~cell adhesion	9	6.25	0.0323203	ALCAM, NRP1, HSPB11, CD93, ITGA5, EMB, CX3CL1, THBS1, CDH5	98	463	12092	2.39847	1	0.71002	40.2578
	GOTERM_CC_FAT	GO:0009986~cell surface	6	4.16667	0.179302	ALCAM, SRPX, CD93, ITGA5, CX3CL1, CD200R1	96	339	10776	1.98673	1	0.782481	91.4757
	Annotation Cluster 8	Enrichment Score: 1.1176191284141677
	Category	Term	Count	%	PValue	Genes	List Total	Pop Hits	Pop Total	Fold Enrichment	Bonferroni	Benjamini	FDR
	INTERPRO	IPR002110:Ankyrin	5	3.47222	0.0303523	NOTCH3, PSMD10, ANKRD37, NFKB1, ANKRD40	106	115	10240	4.20016	0.999716	0.934299	33.241
	SP_PIR_KEYWORDS	ank repeat	5	3.47222	0.037812	NOTCH3, PSMD10, ANKRD37, NFKB1, ANKRD40	99	116	8979	3.90935	0.999389	0.652589	38.1152
	SMART	SM00248:ANK	5	3.47222	0.0508597	NOTCH3, PSMD10, ANKRD37, NFKB1, ANKRD40	63	115	5083	3.50794	0.976677	0.714287	41.9185
	UP_SEQ_FEATURE	repeat:ANK 5	3	2.08333	0.0624814	NOTCH3, PSMD10, NFKB1	84	36	7317	7.25893	1	0.997786	59.0511
	UP_SEQ_FEATURE	repeat:ANK 4	3	2.08333	0.0955525	NOTCH3, PSMD10, NFKB1	84	46	7317	5.6809	1	0.999506	75.088
	UP_SEQ_FEATURE	repeat:ANK 3	3	2.08333	0.128611	NOTCH3, PSMD10, NFKB1	84	55	7317	4.7513	1	0.999421	85.1194
	UP_SEQ_FEATURE	repeat:ANK 2	3	2.08333	0.159879	NOTCH3, PSMD10, NFKB1	84	63	7317	4.14796	1	0.99974	91.0256
	UP_SEQ_FEATURE	repeat:ANK 1	3	2.08333	0.159879	NOTCH3, PSMD10, NFKB1	84	63	7317	4.14796	1	0.99974	91.0256
	Annotation Cluster 9	Enrichment Score: 1.1083267242388877
	Category	Term	Count	%	PValue	Genes	List Total	Pop Hits	Pop Total	Fold Enrichment	Bonferroni	Benjamini	FDR
	GOTERM_BP_FAT	GO:0032101~regulation of response to external stimulus	5	3.47222	0.040451	ZFP36, NPY, HOPX, CX3CL1, CXCL10	98	161	12092	3.83192	1	0.738488	47.6611
	GOTERM_BP_FAT	GO:0032103~positive regulation of response to external stimulus	3	2.08333	0.100769	NPY, CX3CL1, CXCL10	98	67	12092	5.52482	1	0.827153	81.0883
	GOTERM_BP_FAT	GO:0048584~positive regulation of response to stimulus	5	3.47222	0.116082	NPY, C6, CX3CL1, C1QC, CXCL10	98	232	12092	2.65922	1	0.828148	85.5531
	Annotation Cluster 10	Enrichment Score: 1.1003662372093375
	Category	Term	Count	%	PValue	Genes	List Total	Pop Hits	Pop Total	Fold Enrichment	Bonferroni	Benjamini	FDR
	GOTERM_BP_FAT	GO:0001701~in utero embryonic development	7	4.86111	0.0110612	TJP1, EPAS1, ADM, C6, HOPX, MYH7, MYH10	98	233	12092	3.70693	0.999972	0.825579	16.0038
	GOTERM_BP_FAT	GO:0043009~chordate embryonic development	7	4.86111	0.0815422	TJP1, EPAS1, ADM, C6, HOPX, MYH7, MYH10	98	376	12092	2.29711	1	0.824807	73.6493
	GOTERM_BP_FAT	GO:0009792~embryonic development ending in birth or egg hatching	7	4.86111	0.0856142	TJP1, EPAS1, ADM, C6, HOPX, MYH7, MYH10	98	381	12092	2.26697	1	0.82735	75.4227
	GOTERM_BP_FAT	GO:0007507~heart development	5	3.47222	0.0919607	NRP1, ADM, HOPX, MYH7, MYH10	98	213	12092	2.89643	1	0.814152	77.9653
	GOTERM_BP_FAT	GO:0008016~regulation of heart contraction	3	2.08333	0.0932831	EPAS1, HOPX, MYH7	98	64	12092	5.7838	1	0.813101	78.4631
	GOTERM_BP_FAT	GO:0044057~regulation of system process	6	4.16667	0.113341	EPAS1, ADM, AIF1, MMP9, HOPX, MYH7	98	319	12092	2.32077	1	0.843963	84.8344
	KEGG_PATHWAY	rno04530:Tight junction	3	2.08333	0.264189	TJP1, MYH7, MYH10	44	130	5590	2.93182	1	0.967236	96.1034
	Annotation Cluster 11	Enrichment Score: 1.093129653949086
	Category	Term	Count	%	PValue	Genes	List Total	Pop Hits	Pop Total	Fold Enrichment	Bonferroni	Benjamini	FDR
	GOTERM_BP_FAT	GO:0006928~cell motion	8	5.55556	0.049577	ALCAM, CTHRC1, CCL3, NRP1, ITGA5, CX3CL1, MYH10, CXCL10	98	416	12092	2.37284	1	0.776164	54.9441
	GOTERM_BP_FAT	GO:0016477~cell migration	6	4.16667	0.0571592	CTHRC1, CCL3, NRP1, ITGA5, CX3CL1, MYH10	98	259	12092	2.8584	1	0.804209	60.2616
	GOTERM_BP_FAT	GO:0051674~localization of cell	6	4.16667	0.122337	CTHRC1, CCL3, NRP1, ITGA5, CX3CL1, MYH10	98	327	12092	2.264	1	0.840336	87.0754
	GOTERM_BP_FAT	GO:0048870~cell motility	6	4.16667	0.122337	CTHRC1, CCL3, NRP1, ITGA5, CX3CL1, MYH10	98	327	12092	2.264	1	0.840336	87.0754
	Annotation Cluster 12	Enrichment Score: 0.9289779031780084
	Category	Term	Count	%	PValue	Genes	List Total	Pop Hits	Pop Total	Fold Enrichment	Bonferroni	Benjamini	FDR
	GOTERM_BP_FAT	GO:0010605~negative regulation of macromolecule metabolic process	11	7.63889	0.033114	NACC1, EIF4EBP2, AIF1, PSMD10, HOPX, BNIP3, NFKB1, PTGFRN, NFIC, UBE2C, CRYM	98	643	12092	2.11083	1	0.704788	41.0215
	GOTERM_BP_FAT	GO:0032269~negative regulation of cellular protein metabolic process	4	2.77778	0.150383	EIF4EBP2, PSMD10, PTGFRN, UBE2C	98	167	12092	2.9554	1	0.842701	92.2328
	GOTERM_BP_FAT	GO:0051248~negative regulation of protein metabolic process	4	2.77778	0.159942	EIF4EBP2, PSMD10, PTGFRN, UBE2C	98	172	12092	2.86948	1	0.848486	93.4954
	GOTERM_BP_FAT	GO:0032268~regulation of cellular protein metabolic process	6	4.16667	0.241499	PPP1R9B, EIF4EBP2, AIF1, PSMD10, PTGFRN, UBE2C	98	416	12092	1.77963	1	0.875449	98.6884
	Annotation Cluster 13	Enrichment Score: 0.9119724548430913
	Category	Term	Count	%	PValue	Genes	List Total	Pop Hits	Pop Total	Fold Enrichment	Bonferroni	Benjamini	FDR
	GOTERM_BP_FAT	GO:0001525~angiogenesis	4	2.77778	0.0761786	NRP1, EPAS1, CX3CL1, PLXND1	98	123	12092	4.01261	1	0.823747	71.1303
	GOTERM_BP_FAT	GO:0001568~blood vessel development	5	3.47222	0.113421	NRP1, EPAS1, CX3CL1, PLXND1, CDH5	98	230	12092	2.68234	1	0.839438	84.856
	GOTERM_BP_FAT	GO:0001944~vasculature development	5	3.47222	0.122853	NRP1, EPAS1, CX3CL1, PLXND1, CDH5	98	237	12092	2.60312	1	0.837301	87.1941
	GOTERM_BP_FAT	GO:0035295~tube development	5	3.47222	0.138329	NRP1, EPAS1, ADM, HOPX, PLXND1	98	248	12092	2.48766	1	0.842029	90.3128
	GOTERM_BP_FAT	GO:0048514~blood vessel morphogenesis	4	2.77778	0.187635	NRP1, EPAS1, CX3CL1, PLXND1	98	186	12092	2.6535	1	0.858792	96.1544
	Annotation Cluster 14	Enrichment Score: 0.9118823894691857
	Category	Term	Count	%	PValue	Genes	List Total	Pop Hits	Pop Total	Fold Enrichment	Bonferroni	Benjamini	FDR
	GOTERM_BP_FAT	GO:0001558~regulation of cell growth	5	3.47222	0.0469111	PPP1R9B, ALOX15, NRP1, IGFBP6, WFDC1	98	169	12092	3.65053	1	0.767767	52.9213
	GOTERM_BP_FAT	GO:0040008~regulation of growth	6	4.16667	0.0913534	PPP1R9B, ALOX15, NRP1, IGFBP6, HOPX, WFDC1	98	298	12092	2.48432	1	0.823677	77.7331
	GOTERM_BP_FAT	GO:0008361~regulation of cell size	4	2.77778	0.185615	PPP1R9B, ALOX15, NRP1, MMP9	98	185	12092	2.66784	1	0.858248	96.0018
	GOTERM_BP_FAT	GO:0032535~regulation of cellular component size	4	2.77778	0.283045	PPP1R9B, ALOX15, NRP1, MMP9	98	231	12092	2.13658	1	0.895125	99.4577
	Annotation Cluster 15	Enrichment Score: 0.9108938665912366
	Category	Term	Count	%	PValue	Genes	List Total	Pop Hits	Pop Total	Fold Enrichment	Bonferroni	Benjamini	FDR
	GOTERM_BP_FAT	GO:0009991~response to extracellular stimulus	7	4.86111	0.0344285	ADM, NPY, AIF1, MMP9, CRYM, DDIT3, CXCL10	98	302	12092	2.85998	1	0.705459	42.2663
	GOTERM_BP_FAT	GO:0051270~regulation of cell motion	5	3.47222	0.0624353	NRP1, ENPP2, AIF1, MMP9, CXCL10	98	186	12092	3.31688	1	0.797733	63.6087
	GOTERM_BP_FAT	GO:0031667~response to nutrient levels	6	4.16667	0.0762555	ADM, NPY, MMP9, CRYM, DDIT3, CXCL10	98	282	12092	2.62527	1	0.809942	71.168
	GOTERM_BP_FAT	GO:0030334~regulation of cell migration	4	2.77778	0.146614	ENPP2, AIF1, MMP9, CXCL10	98	165	12092	2.99122	1	0.841784	91.6745
	GOTERM_BP_FAT	GO:0030335~positive regulation of cell migration	3	2.08333	0.168376	AIF1, MMP9, CXCL10	98	92	12092	4.02351	1	0.842396	94.4472
	GOTERM_BP_FAT	GO:0051272~positive regulation of cell motion	3	2.08333	0.191392	AIF1, MMP9, CXCL10	98	100	12092	3.70163	1	0.856713	96.424
	GOTERM_BP_FAT	GO:0040012~regulation of locomotion	4	2.77778	0.191691	ENPP2, AIF1, MMP9, CXCL10	98	188	12092	2.62527	1	0.854499	96.4447
	GOTERM_BP_FAT	GO:0040017~positive regulation of locomotion	3	2.08333	0.197213	AIF1, MMP9, CXCL10	98	102	12092	3.62905	1	0.860642	96.807
	GOTERM_BP_FAT	GO:0009628~response to abiotic stimulus	6	4.16667	0.216482	NOLC1, ADM, AIF1, MMP9, THBS1, CXCL10	98	399	12092	1.85545	1	0.866799	97.8185
	Annotation Cluster 16	Enrichment Score: 0.8989617790969002
	Category	Term	Count	%	PValue	Genes	List Total	Pop Hits	Pop Total	Fold Enrichment	Bonferroni	Benjamini	FDR
	GOTERM_BP_FAT	GO:0006979~response to oxidative stress	6	4.16667	0.0158182	EPAS1, MMP9, MYH7, NFKB1, DDIT3, DHCR24	98	183	12092	4.0455	1	0.811541	22.1201
	GOTERM_MF_FAT	GO:0046983~protein dimerization activity	7	4.86111	0.199313	RAMP3, EPAS1, BNIP3, MYH7, NFKB1, CRYM, DDIT3	90	528	11963	1.76223	1	0.950255	94.3572
	GOTERM_BP_FAT	GO:0010035~response to inorganic substance	3	2.08333	0.637413	MYH7, NFKB1, DDIT3	98	268	12092	1.38121	1	0.992745	100
	Annotation Cluster 17	Enrichment Score: 0.8930267546345023
	Category	Term	Count	%	PValue	Genes	List Total	Pop Hits	Pop Total	Fold Enrichment	Bonferroni	Benjamini	FDR
	GOTERM_CC_FAT	GO:0042995~cell projection	12	8.33333	0.0545016	ALCAM, RGS10, PPP1R9B, NRP1, ITGA5, IFT20, AIF1, UCHL1, DYNC2LI1, BNIP3, SYNPO, MYH10	96	727	10776	1.85282	0.99998	0.660958	50.2591
	GOTERM_BP_FAT	GO:0031175~neuron projection development	6	4.16667	0.0684129	ALCAM, PPP1R9B, NRP1, ADM, UCHL1, MYH10	98	273	12092	2.71182	1	0.811543	67.0812
	GOTERM_BP_FAT	GO:0030030~cell projection organization	7	4.86111	0.0700015	ALCAM, PPP1R9B, NRP1, ADM, UCHL1, DYNC2LI1, MYH10	98	361	12092	2.39256	1	0.811262	67.9505
	GOTERM_CC_FAT	GO:0043025~cell soma	6	4.16667	0.0726223	ALCAM, RGS10, AIF1, UCHL1, SYNPO, MYH10	96	253	10776	2.66206	1	0.702575	60.9167
	GOTERM_CC_FAT	GO:0043005~neuron projection	8	5.55556	0.089827	ALCAM, RGS10, PPP1R9B, NRP1, UCHL1, BNIP3, SYNPO, MYH10	96	436	10776	2.05963	1	0.702106	69.0507
	GOTERM_BP_FAT	GO:0007507~heart development	5	3.47222	0.0919607	NRP1, ADM, HOPX, MYH7, MYH10	98	213	12092	2.89643	1	0.814152	77.9653
	GOTERM_BP_FAT	GO:0048812~neuron projection morphogenesis	5	3.47222	0.094375	ALCAM, NRP1, ADM, UCHL1, MYH10	98	215	12092	2.86948	1	0.811283	78.8662
	GOTERM_CC_FAT	GO:0030424~axon	5	3.47222	0.0960894	ALCAM, RGS10, NRP1, UCHL1, MYH10	96	197	10776	2.84898	1	0.682389	71.602
	GOTERM_BP_FAT	GO:0048858~cell projection morphogenesis	5	3.47222	0.124227	ALCAM, NRP1, ADM, UCHL1, MYH10	98	238	12092	2.59218	1	0.8365	87.5051
	GOTERM_BP_FAT	GO:0032990~cell part morphogenesis	5	3.47222	0.138329	ALCAM, NRP1, ADM, UCHL1, MYH10	98	248	12092	2.48766	1	0.842029	90.3128
	GOTERM_BP_FAT	GO:0048666~neuron development	6	4.16667	0.146231	ALCAM, PPP1R9B, NRP1, ADM, UCHL1, MYH10	98	347	12092	2.13351	1	0.844571	91.6159
	GOTERM_BP_FAT	GO:0030182~neuron differentiation	7	4.86111	0.160624	NOTCH3, ALCAM, PPP1R9B, NRP1, ADM, UCHL1, MYH10	98	457	12092	1.88997	1	0.846542	93.5777
	GOTERM_BP_FAT	GO:0032989~cellular component morphogenesis	6	4.16667	0.184111	ALCAM, NRP1, ADM, UCHL1, MYH7, MYH10	98	376	12092	1.96895	1	0.85856	95.8845
	GOTERM_BP_FAT	GO:0007409~axonogenesis	4	2.77778	0.187635	ALCAM, NRP1, UCHL1, MYH10	98	186	12092	2.6535	1	0.858792	96.1544
	GOTERM_BP_FAT	GO:0007411~axon guidance	3	2.08333	0.205985	ALCAM, NRP1, MYH10	98	105	12092	3.52536	1	0.86127	97.3123
	GOTERM_BP_FAT	GO:0048667~cell morphogenesis involved in neuron differentiation	4	2.77778	0.231233	ALCAM, NRP1, UCHL1, MYH10	98	207	12092	2.3843	1	0.877455	98.3807
	GOTERM_BP_FAT	GO:0000902~cell morphogenesis	5	3.47222	0.290808	ALCAM, NRP1, ADM, UCHL1, MYH10	98	340	12092	1.81453	1	0.896027	99.5428
	GOTERM_BP_FAT	GO:0000904~cell morphogenesis involved in differentiation	4	2.77778	0.307176	ALCAM, NRP1, UCHL1, MYH10	98	242	12092	2.03947	1	0.907828	99.683
	Annotation Cluster 18	Enrichment Score: 0.8810830623174064
	Category	Term	Count	%	PValue	Genes	List Total	Pop Hits	Pop Total	Fold Enrichment	Bonferroni	Benjamini	FDR
	GOTERM_MF_FAT	GO:0003779~actin binding	7	4.86111	0.0077587	PPP1R9B, AIF1, MYH7, NFKB1, CNN1, SYNPO, MYH10	90	233	11963	3.99337	0.849338	0.46789	9.58263
	SP_PIR_KEYWORDS	actin-binding	6	4.16667	0.0102642	PPP1R9B, AIF1, MYH7, CNN1, SYNPO, MYH10	99	121	8979	4.49737	0.862057	0.483307	12.0544
	GOTERM_CC_FAT	GO:0043197~dendritic spine	4	2.77778	0.0195576	RGS10, PPP1R9B, SYNPO, MYH10	96	65	10776	6.90769	0.977896	0.470242	21.817
	GOTERM_BP_FAT	GO:0031032~actomyosin structure organization	3	2.08333	0.0196236	MYH7, CNN1, MYH10	98	27	12092	13.7098	1	0.73645	26.7099
	GOTERM_BP_FAT	GO:0030036~actin cytoskeleton organization	5	3.47222	0.0521125	PPP1R9B, AIF1, MYH7, CNN1, MYH10	98	175	12092	3.52536	1	0.782974	56.7923
	GOTERM_BP_FAT	GO:0030029~actin filament-based process	5	3.47222	0.0595197	PPP1R9B, AIF1, MYH7, CNN1, MYH10	98	183	12092	3.37125	1	0.808254	61.7932
	GOTERM_MF_FAT	GO:0008092~cytoskeletal protein binding	7	4.86111	0.0709815	PPP1R9B, AIF1, MYH7, NFKB1, CNN1, SYNPO, MYH10	90	391	11963	2.37968	1	0.949303	61.4111
	GOTERM_CC_FAT	GO:0043025~cell soma	6	4.16667	0.0726223	ALCAM, RGS10, AIF1, UCHL1, SYNPO, MYH10	96	253	10776	2.66206	1	0.702575	60.9167
	GOTERM_CC_FAT	GO:0044463~cell projection part	6	4.16667	0.0735865	RGS10, PPP1R9B, ITGA5, DYNC2LI1, SYNPO, MYH10	96	254	10776	2.65157	1	0.6785	61.42
	GOTERM_CC_FAT	GO:0043005~neuron projection	8	5.55556	0.089827	ALCAM, RGS10, PPP1R9B, NRP1, UCHL1, BNIP3, SYNPO, MYH10	96	436	10776	2.05963	1	0.702106	69.0507
	SP_PIR_KEYWORDS	cell projection	4	2.77778	0.0980195	PPP1R9B, AIF1, DYNC2LI1, SYNPO	99	101	8979	3.59196	1	0.86203	72.318
	GOTERM_CC_FAT	GO:0015629~actin cytoskeleton	5	3.47222	0.115812	PPP1R9B, AIF1, MYH7, SYNPO, MYH10	96	211	10776	2.65995	1	0.695101	78.4274
	GOTERM_CC_FAT	GO:0030425~dendrite	5	3.47222	0.15168	RGS10, PPP1R9B, BNIP3, SYNPO, MYH10	96	234	10776	2.3985	1	0.74851	87.1236
	GOTERM_MF_FAT	GO:0005516~calmodulin binding	3	2.08333	0.18112	MYH7, CNN1, MYH10	90	104	11963	3.83429	1	0.951913	92.4546
	SP_PIR_KEYWORDS	motor protein	3	2.08333	0.19724	DYNC2LI1, MYH7, MYH10	99	75	8979	3.62788	1	0.891404	93.5125
	SP_PIR_KEYWORDS	calmodulin-binding	3	2.08333	0.229298	MYH7, CNN1, MYH10	99	83	8979	3.2782	1	0.897002	96.0941
	GOTERM_BP_FAT	GO:0007010~cytoskeleton organization	5	3.47222	0.251633	PPP1R9B, AIF1, MYH7, CNN1, MYH10	98	318	12092	1.94006	1	0.881542	98.9378
	GOTERM_MF_FAT	GO:0003774~motor activity	3	2.08333	0.274122	DYNC2LI1, MYH7, MYH10	90	138	11963	2.88961	1	0.955578	98.4131
	SP_PIR_KEYWORDS	cytoskeleton	5	3.47222	0.320641	PPP1R9B, RALBP1, AIF1, DYNC2LI1, SYNPO	99	262	8979	1.73086	1	0.948652	99.1879
	GOTERM_CC_FAT	GO:0043232~intracellular non-membrane-bounded organelle	17	11.8056	0.550717	MRPL1, AIF1, DYNC2LI1, MRPL9, MYH7, PPP1R9B, MRPS18C, DNAJB9, NOLC1, IFT20, PSMD10, ZWINT, FAU, RPP40, ARL4A, MYH10, SYNPO	96	1823	10776	1.04676	1	0.987869	99.9953
	GOTERM_CC_FAT	GO:0043228~non-membrane-bounded organelle	17	11.8056	0.550717	MRPL1, AIF1, DYNC2LI1, MRPL9, MYH7, PPP1R9B, MRPS18C, DNAJB9, NOLC1, IFT20, PSMD10, ZWINT, FAU, RPP40, ARL4A, MYH10, SYNPO	96	1823	10776	1.04676	1	0.987869	99.9953
	GOTERM_CC_FAT	GO:0044430~cytoskeletal part	7	4.86111	0.581195	PPP1R9B, IFT20, AIF1, DYNC2LI1, MYH7, SYNPO, MYH10	96	695	10776	1.13058	1	0.987971	99.9981
	GOTERM_CC_FAT	GO:0005856~cytoskeleton	8	5.55556	0.733372	PPP1R9B, IFT20, AIF1, PSMD10, DYNC2LI1, MYH7, SYNPO, MYH10	96	940	10776	0.955319	1	0.996967	100
	GOTERM_CC_FAT	GO:0015630~microtubule cytoskeleton	3	2.08333	0.846105	IFT20, DYNC2LI1, MYH10	96	373	10776	0.902815	1	0.999461	100
	GOTERM_CC_FAT	GO:0045202~synapse	3	2.08333	0.852468	PPP1R9B, SYNPO, MYH10	96	379	10776	0.888522	1	0.999467	100
	Annotation Cluster 19	Enrichment Score: 0.8414132225168164
	Category	Term	Count	%	PValue	Genes	List Total	Pop Hits	Pop Total	Fold Enrichment	Bonferroni	Benjamini	FDR
	GOTERM_CC_FAT	GO:0005911~cell-cell junction	5	3.47222	0.0599252	TJP1, ITGA5, KIRREL, CDH5, SYNPO	96	167	10776	3.36078	0.999993	0.66184	53.6999
	GOTERM_CC_FAT	GO:0005923~tight junction	3	2.08333	0.098034	TJP1, CDH5, SYNPO	96	60	10776	5.6125	1	0.66922	72.3539
	GOTERM_CC_FAT	GO:0070160~occluding junction	3	2.08333	0.098034	TJP1, CDH5, SYNPO	96	60	10776	5.6125	1	0.66922	72.3539
	GOTERM_CC_FAT	GO:0043296~apical junction complex	3	2.08333	0.144529	TJP1, CDH5, SYNPO	96	76	10776	4.43092	1	0.761805	85.7038
	GOTERM_CC_FAT	GO:0016327~apicolateral plasma membrane	3	2.08333	0.15063	TJP1, CDH5, SYNPO	96	78	10776	4.31731	1	0.761227	86.9236
	GOTERM_CC_FAT	GO:0030054~cell junction	7	4.86111	0.189188	PPP1R9B, TJP1, ITGA5, KIRREL, MYH7, CDH5, SYNPO	96	438	10776	1.79395	1	0.789182	92.6706
	GOTERM_CC_FAT	GO:0044459~plasma membrane part	13	9.02778	0.543229	AIF1, MAOA, C6, MYH7, CDH5, ALCAM, PPP1R9B, TJP1, KIRREL, ITGA5, TRAF7, CD200R1, SYNPO	96	1358	10776	1.07456	1	0.988297	99.9943
	Annotation Cluster 20	Enrichment Score: 0.8402859756492432
	Category	Term	Count	%	PValue	Genes	List Total	Pop Hits	Pop Total	Fold Enrichment	Bonferroni	Benjamini	FDR
	SP_PIR_KEYWORDS	Serine protease inhibitor	3	2.08333	0.0555819	TFPI, SERPINB1A, WFDC1	99	35	8979	7.77403	0.999983	0.74652	50.9327
	GOTERM_MF_FAT	GO:0030414~peptidase inhibitor activity	4	2.77778	0.11498	TFPI, SERPINB1A, WFDC1, SLPI	90	159	11963	3.34396	1	0.915705	79.396
	SP_PIR_KEYWORDS	protease inhibitor	3	2.08333	0.120849	TFPI, SERPINB1A, WFDC1	99	55	8979	4.94711	1	0.894403	79.8822
	GOTERM_MF_FAT	GO:0004867~serine-type endopeptidase inhibitor activity	3	2.08333	0.149572	TFPI, SERPINB1A, WFDC1	90	92	11963	4.33442	1	0.951609	87.697
	GOTERM_MF_FAT	GO:0004857~enzyme inhibitor activity	4	2.77778	0.260646	TFPI, SERPINB1A, WFDC1, SLPI	90	238	11963	2.23399	1	0.958847	97.9868
	GOTERM_MF_FAT	GO:0004866~endopeptidase inhibitor activity	3	2.08333	0.301707	TFPI, SERPINB1A, WFDC1	90	148	11963	2.69437	1	0.960523	99.0385
	Annotation Cluster 21	Enrichment Score: 0.8395849058732671
	Category	Term	Count	%	PValue	Genes	List Total	Pop Hits	Pop Total	Fold Enrichment	Bonferroni	Benjamini	FDR
	GOTERM_BP_FAT	GO:0009991~response to extracellular stimulus	7	4.86111	0.0344285	ADM, NPY, AIF1, MMP9, CRYM, DDIT3, CXCL10	98	302	12092	2.85998	1	0.705459	42.2663
	GOTERM_BP_FAT	GO:0032496~response to lipopolysaccharide	4	2.77778	0.0677206	ADM, MMP9, CXCL10, MGST2	98	117	12092	4.21838	1	0.816168	66.6955
	GOTERM_BP_FAT	GO:0031667~response to nutrient levels	6	4.16667	0.0762555	ADM, NPY, MMP9, CRYM, DDIT3, CXCL10	98	282	12092	2.62527	1	0.809942	71.168
	GOTERM_BP_FAT	GO:0002237~response to molecule of bacterial origin	4	2.77778	0.0835663	ADM, MMP9, CXCL10, MGST2	98	128	12092	3.85587	1	0.826057	74.5453
	GOTERM_BP_FAT	GO:0009266~response to temperature stimulus	3	2.08333	0.200131	ADM, MMP9, CXCL10	98	103	12092	3.59382	1	0.859976	96.9843
	GOTERM_BP_FAT	GO:0010033~response to organic substance	11	7.63889	0.209286	EIF4EBP2, ADM, AIF1, MMP9, HMGCS1, WFDC1, CRYM, DDIT3, NNMT, CXCL10, MGST2	98	928	12092	1.46257	1	0.863686	97.4823
	GOTERM_BP_FAT	GO:0009628~response to abiotic stimulus	6	4.16667	0.216482	NOLC1, ADM, AIF1, MMP9, THBS1, CXCL10	98	399	12092	1.85545	1	0.866799	97.8185
	GOTERM_BP_FAT	GO:0007584~response to nutrient	4	2.77778	0.229112	MMP9, CRYM, DDIT3, CXCL10	98	206	12092	2.39588	1	0.879138	98.3092
	GOTERM_BP_FAT	GO:0033273~response to vitamin	3	2.08333	0.229566	MMP9, CRYM, CXCL10	98	113	12092	3.27578	1	0.877517	98.3247
	GOTERM_BP_FAT	GO:0009617~response to bacterium	4	2.77778	0.241891	ADM, MMP9, CXCL10, MGST2	98	212	12092	2.32807	1	0.873861	98.699
	GOTERM_BP_FAT	GO:0007568~aging	3	2.08333	0.33929	ADM, MMP9, DDIT3	98	150	12092	2.46776	1	0.923345	99.8494
	Annotation Cluster 22	Enrichment Score: 0.81744079687633
	Category	Term	Count	%	PValue	Genes	List Total	Pop Hits	Pop Total	Fold Enrichment	Bonferroni	Benjamini	FDR
	GOTERM_BP_FAT	GO:0010243~response to organic nitrogen	4	2.77778	0.0610245	HMGCS1, DDIT3, NNMT, MGST2	98	112	12092	4.40671	1	0.798724	62.7405
	GOTERM_BP_FAT	GO:0009719~response to endogenous stimulus	9	6.25	0.0888278	EIF4EBP2, ADM, AIF1, HMGCS1, WFDC1, CRYM, DDIT3, NNMT, MGST2	98	573	12092	1.93803	1	0.820611	76.7426
	GOTERM_BP_FAT	GO:0042493~response to drug	6	4.16667	0.122337	CCL3, MMP9, HMGCS1, WFDC1, DDIT3, NNMT	98	327	12092	2.264	1	0.840336	87.0754
	GOTERM_BP_FAT	GO:0010033~response to organic substance	11	7.63889	0.209286	EIF4EBP2, ADM, AIF1, MMP9, HMGCS1, WFDC1, CRYM, DDIT3, NNMT, CXCL10, MGST2	98	928	12092	1.46257	1	0.863686	97.4823
	GOTERM_BP_FAT	GO:0009725~response to hormone stimulus	5	3.47222	0.589447	EIF4EBP2, ADM, AIF1, WFDC1, CRYM	98	510	12092	1.20968	1	0.98817	99.9999
	Annotation Cluster 23	Enrichment Score: 0.7893408979711843
	Category	Term	Count	%	PValue	Genes	List Total	Pop Hits	Pop Total	Fold Enrichment	Bonferroni	Benjamini	FDR
	GOTERM_BP_FAT	GO:0051605~protein maturation by peptide bond cleavage	3	2.08333	0.113598	C6, C1QC, DHCR24	98	72	12092	5.14116	1	0.835202	84.9034
	GOTERM_BP_FAT	GO:0016485~protein processing	3	2.08333	0.188491	C6, C1QC, DHCR24	98	99	12092	3.73902	1	0.854689	96.2175
	GOTERM_BP_FAT	GO:0051604~protein maturation	3	2.08333	0.200131	C6, C1QC, DHCR24	98	103	12092	3.59382	1	0.859976	96.9843
	Annotation Cluster 24	Enrichment Score: 0.7658642349546328
	Category	Term	Count	%	PValue	Genes	List Total	Pop Hits	Pop Total	Fold Enrichment	Bonferroni	Benjamini	FDR
	INTERPRO	IPR013106:Immunoglobulin V-set	4	2.77778	0.0890308	KIRREL, PTGFRN, EMB, CD200R1	106	103	10240	3.7516	1	0.997925	70.5494
	INTERPRO	IPR013151:Immunoglobulin	4	2.77778	0.0950623	ALCAM, KIRREL, PTGFRN, EMB	106	106	10240	3.64543	1	0.994979	73.0058
	INTERPRO	IPR003599:Immunoglobulin subtype	5	3.47222	0.0955379	ALCAM, KIRREL, PTGFRN, EMB, CD200R1	106	169	10240	2.8581	1	0.988145	73.1911
	UP_SEQ_FEATURE	domain:Ig-like C2-type 3	3	2.08333	0.117306	ALCAM, KIRREL, PTGFRN	84	52	7317	5.02541	1	0.999622	82.2134
	SMART	SM00409:IG	5	3.47222	0.150011	ALCAM, KIRREL, PTGFRN, EMB, CD200R1	63	169	5083	2.38706	0.999992	0.946366	81.5805
	UP_SEQ_FEATURE	domain:Ig-like C2-type 2	3	2.08333	0.196497	ALCAM, KIRREL, PTGFRN	84	72	7317	3.62946	1	0.999749	95.1564
	UP_SEQ_FEATURE	domain:Ig-like C2-type 1	3	2.08333	0.196497	ALCAM, KIRREL, PTGFRN	84	72	7317	3.62946	1	0.999749	95.1564
	INTERPRO	IPR007110:Immunoglobulin-like	5	3.47222	0.309344	ALCAM, KIRREL, PTGFRN, EMB, CD200R1	106	274	10240	1.76284	1	0.999945	99.2189
	INTERPRO	IPR013783:Immunoglobulin-like fold	5	3.47222	0.351378	ALCAM, KIRREL, PTGFRN, EMB, CD200R1	106	292	10240	1.65417	1	0.99993	99.6571
	SP_PIR_KEYWORDS	Immunoglobulin domain	4	2.77778	0.367504	ALCAM, KIRREL, PTGFRN, EMB	99	198	8979	1.83226	1	0.961514	99.6665
	Annotation Cluster 25	Enrichment Score: 0.7611972318611956
	Category	Term	Count	%	PValue	Genes	List Total	Pop Hits	Pop Total	Fold Enrichment	Bonferroni	Benjamini	FDR
	GOTERM_CC_FAT	GO:0005912~adherens junction	4	2.77778	0.092846	PPP1R9B, TJP1, ITGA5, MYH7	96	122	10776	3.68033	1	0.691307	70.3058
	GOTERM_CC_FAT	GO:0070161~anchoring junction	4	2.77778	0.10531	PPP1R9B, TJP1, ITGA5, MYH7	96	129	10776	3.48062	1	0.677079	75.0079
	GOTERM_CC_FAT	GO:0030054~cell junction	7	4.86111	0.189188	PPP1R9B, TJP1, ITGA5, KIRREL, MYH7, CDH5, SYNPO	96	438	10776	1.79395	1	0.789182	92.6706
	GOTERM_CC_FAT	GO:0016323~basolateral plasma membrane	3	2.08333	0.487625	TJP1, ITGA5, MYH7	96	185	10776	1.82027	1	0.984442	99.9759
	Annotation Cluster 26	Enrichment Score: 0.7552664200653105
	Category	Term	Count	%	PValue	Genes	List Total	Pop Hits	Pop Total	Fold Enrichment	Bonferroni	Benjamini	FDR
	GOTERM_BP_FAT	GO:0051301~cell division	4	2.77778	0.114237	RGS10, RALBP1, ZWINT, MYH10	98	147	12092	3.35749	1	0.832282	85.073
	GOTERM_BP_FAT	GO:0022402~cell cycle process	6	4.16667	0.1576	RALBP1, PSMD10, ZWINT, UBE2C, DDIT3, MYH10	98	356	12092	2.07957	1	0.847185	93.2053
	GOTERM_BP_FAT	GO:0007049~cell cycle	7	4.86111	0.164051	RALBP1, PSMD10, ZWINT, UBE2C, DDIT3, MYH10, MCM6	98	460	12092	1.87764	1	0.840343	93.9768
	SP_PIR_KEYWORDS	cell cycle	4	2.77778	0.322546	RALBP1, ZWINT, DDIT3, MCM6	99	183	8979	1.98245	1	0.943621	99.2158
	Annotation Cluster 27	Enrichment Score: 0.7275146945237376
	Category	Term	Count	%	PValue	Genes	List Total	Pop Hits	Pop Total	Fold Enrichment	Bonferroni	Benjamini	FDR
	GOTERM_BP_FAT	GO:0070647~protein modification by small protein conjugation or removal	4	2.77778	0.071893	UCHL1, NSMCE2, TRAF7, UBE2C	98	120	12092	4.11293	1	0.812384	68.9574
	GOTERM_BP_FAT	GO:0016567~protein ubiquitination	3	2.08333	0.140391	NSMCE2, TRAF7, UBE2C	98	82	12092	4.51419	1	0.839099	90.67
	GOTERM_MF_FAT	GO:0004842~ubiquitin-protein ligase activity	3	2.08333	0.149572	NSMCE2, TRAF7, UBE2C	90	92	11963	4.33442	1	0.951609	87.697
	GOTERM_BP_FAT	GO:0032446~protein modification by small protein conjugation	3	2.08333	0.182707	NSMCE2, TRAF7, UBE2C	98	97	12092	3.81612	1	0.859048	95.772
	GOTERM_MF_FAT	GO:0019787~small conjugating protein ligase activity	3	2.08333	0.235489	NSMCE2, TRAF7, UBE2C	90	124	11963	3.21586	1	0.955272	96.8968
	GOTERM_MF_FAT	GO:0016881~acid-amino acid ligase activity	3	2.08333	0.318186	NSMCE2, TRAF7, UBE2C	90	154	11963	2.58939	1	0.963987	99.294
	GOTERM_MF_FAT	GO:0016879~ligase activity, forming carbon-nitrogen bonds	3	2.08333	0.390944	NSMCE2, TRAF7, UBE2C	90	181	11963	2.20313	1	0.979489	99.8359
	Annotation Cluster 28	Enrichment Score: 0.6880354808857136
	Category	Term	Count	%	PValue	Genes	List Total	Pop Hits	Pop Total	Fold Enrichment	Bonferroni	Benjamini	FDR
	GOTERM_BP_FAT	GO:0070647~protein modification by small protein conjugation or removal	4	2.77778	0.071893	UCHL1, NSMCE2, TRAF7, UBE2C	98	120	12092	4.11293	1	0.812384	68.9574
	GOTERM_BP_FAT	GO:0009057~macromolecule catabolic process	8	5.55556	0.0761948	ZFP36, PSMD10, UCHL1, NSMCE2, BNIP3, NFKB1, UBE2C, DHCR24	98	460	12092	2.14587	1	0.816723	71.1383
	GOTERM_BP_FAT	GO:0044265~cellular macromolecule catabolic process	7	4.86111	0.103011	ZFP36, PSMD10, UCHL1, NSMCE2, BNIP3, NFKB1, UBE2C	98	401	12092	2.1539	1	0.823722	81.8141
	GOTERM_BP_FAT	GO:0006508~proteolysis	10	6.94444	0.168487	CASP4, PSMD10, C6, MMP9, UCHL1, NSMCE2, NFKB1, UBE2C, C1QC, DHCR24	98	775	12092	1.5921	1	0.839514	94.4589
	GOTERM_BP_FAT	GO:0044092~negative regulation of molecular function	5	3.47222	0.203748	PSMD10, NFKB1, UBE2C, DDIT3, DHCR24	98	290	12092	2.12738	1	0.860409	97.1911
	GOTERM_BP_FAT	GO:0051603~proteolysis involved in cellular protein catabolic process	5	3.47222	0.237686	PSMD10, UCHL1, NSMCE2, NFKB1, UBE2C	98	310	12092	1.99013	1	0.879108	98.5812
	GOTERM_BP_FAT	GO:0044257~cellular protein catabolic process	5	3.47222	0.242894	PSMD10, UCHL1, NSMCE2, NFKB1, UBE2C	98	313	12092	1.97105	1	0.87304	98.7258
	GOTERM_BP_FAT	GO:0030163~protein catabolic process	5	3.47222	0.278232	PSMD10, UCHL1, NSMCE2, NFKB1, UBE2C	98	333	12092	1.85267	1	0.893744	99.3978
	GOTERM_BP_FAT	GO:0043086~negative regulation of catalytic activity	4	2.77778	0.289612	PSMD10, NFKB1, UBE2C, DHCR24	98	234	12092	2.10919	1	0.896521	99.5306
	GOTERM_BP_FAT	GO:0006511~ubiquitin-dependent protein catabolic process	3	2.08333	0.385596	PSMD10, UCHL1, UBE2C	98	166	12092	2.2299	1	0.945203	99.9518
	GOTERM_BP_FAT	GO:0043632~modification-dependent macromolecule catabolic process	4	2.77778	0.399321	PSMD10, UCHL1, NSMCE2, UBE2C	98	284	12092	1.73786	1	0.950254	99.9662
	GOTERM_BP_FAT	GO:0019941~modification-dependent protein catabolic process	4	2.77778	0.399321	PSMD10, UCHL1, NSMCE2, UBE2C	98	284	12092	1.73786	1	0.950254	99.9662
	Annotation Cluster 29	Enrichment Score: 0.6704151750849711
	Category	Term	Count	%	PValue	Genes	List Total	Pop Hits	Pop Total	Fold Enrichment	Bonferroni	Benjamini	FDR
	SP_PIR_KEYWORDS	developmental protein	7	4.86111	0.179606	NOTCH3, PPP1R9B, MEF2A, NRP1, EPAS1, DYNC2LI1, HOPX	99	348	8979	1.82436	1	0.878966	91.4971
	SP_PIR_KEYWORDS	neurogenesis	3	2.08333	0.217221	PPP1R9B, MEF2A, NRP1	99	80	8979	3.40114	1	0.904734	95.2598
	SP_PIR_KEYWORDS	differentiation	5	3.47222	0.249765	NOTCH3, PPP1R9B, MEF2A, NRP1, EPAS1	99	233	8979	1.94629	1	0.909183	97.2063
	Annotation Cluster 30	Enrichment Score: 0.6589905904089085
	Category	Term	Count	%	PValue	Genes	List Total	Pop Hits	Pop Total	Fold Enrichment	Bonferroni	Benjamini	FDR
	GOTERM_BP_FAT	GO:0006350~transcription	12	8.33333	0.0208294	LOC257642, NOTCH3, NACC1, MEF2A, EPAS1, TAF1D, HOPX, NFKB1, POLR2D, NFIC, DDIT3, MCM6	98	684	12092	2.1647	1	0.710407	28.1105
	GOTERM_MF_FAT	GO:0030528~transcription regulator activity	13	9.02778	0.088658	FUS, ZFP36, MEF2A, CHURC1, NACC1, EPAS1, NFKB1, DDIT3, LOC257642, NOLC1, HOPX, NFIC, CRYM	90	1051	11963	1.64414	1	0.918455	69.9002
	GOTERM_BP_FAT	GO:0010604~positive regulation of macromolecule metabolic process	11	7.63889	0.124465	ZFP36, FUS, CHURC1, EPAS1, NOLC1, AIF1, PSMD10, NFKB1, NFIC, UBE2C, DDIT3	98	825	12092	1.64517	1	0.832827	87.5582
	SP_PIR_KEYWORDS	activator	5	3.47222	0.12599	NOTCH3, MEF2A, EPAS1, NFKB1, NFIC	99	176	8979	2.57662	1	0.884052	81.2987
	GOTERM_BP_FAT	GO:0051173~positive regulation of nitrogen compound metabolic process	9	6.25	0.129188	ZFP36, FUS, CHURC1, EPAS1, NOLC1, AIF1, NFKB1, NFIC, DDIT3	98	626	12092	1.77395	1	0.832206	88.5699
	GOTERM_BP_FAT	GO:0045941~positive regulation of transcription	8	5.55556	0.136793	ZFP36, FUS, CHURC1, EPAS1, NOLC1, NFKB1, NFIC, DDIT3	98	534	12092	1.84851	1	0.842383	90.0386
	GOTERM_BP_FAT	GO:0010628~positive regulation of gene expression	8	5.55556	0.149388	ZFP36, FUS, CHURC1, EPAS1, NOLC1, NFKB1, NFIC, DDIT3	98	547	12092	1.80457	1	0.844127	92.0889
	SP_PIR_KEYWORDS	nucleus	22	15.2778	0.157351	ZFP36, NACC1, MEF2A, EPAS1, ISOC2B, TAF1D, MGMT, NFKB1, DDIT3, PDCD2, MCM6, NOTCH3, PPP1R9B, DNAJB9, NOLC1, ZWINT, PIR, HOPX, NSMCE2, NFIC, RPP40, ARL4A	99	1537	8979	1.2982	1	0.920227	88.1344
	SP_PIR_KEYWORDS	dna-binding	10	6.94444	0.157961	ZFP36, MEF2A, EPAS1, TAF1D, MGMT, NFKB1, NFIC, DDIT3, PDCD2, MCM6	99	561	8979	1.6167	1	0.905379	88.2408
	GOTERM_MF_FAT	GO:0016563~transcription activator activity	5	3.47222	0.158264	ZFP36, FUS, CHURC1, NFKB1, NFIC	90	282	11963	2.35678	1	0.949734	89.2277
	SP_PIR_KEYWORDS	transcription regulation	10	6.94444	0.161512	NOTCH3, NACC1, MEF2A, EPAS1, TAF1D, HOPX, NFKB1, NFIC, DDIT3, MCM6	99	564	8979	1.6081	1	0.87923	88.8436
	GOTERM_BP_FAT	GO:0031328~positive regulation of cellular biosynthetic process	9	6.25	0.162223	ZFP36, FUS, CHURC1, EPAS1, NOLC1, AIF1, NFKB1, NFIC, DDIT3	98	663	12092	1.67495	1	0.843176	93.7669
	GOTERM_BP_FAT	GO:0009891~positive regulation of biosynthetic process	9	6.25	0.173731	ZFP36, FUS, CHURC1, EPAS1, NOLC1, AIF1, NFKB1, NFIC, DDIT3	98	675	12092	1.64517	1	0.846272	94.9822
	GOTERM_MF_FAT	GO:0003700~transcription factor activity	8	5.55556	0.202526	LOC257642, MEF2A, EPAS1, NOLC1, HOPX, NFKB1, NFIC, DDIT3	90	644	11963	1.65121	1	0.944664	94.6432
	GOTERM_BP_FAT	GO:0045935~positive regulation of nucleobase, nucleoside, nucleotide and nucleic acid metabolic process	8	5.55556	0.21521	ZFP36, FUS, CHURC1, EPAS1, NOLC1, NFKB1, NFIC, DDIT3	98	608	12092	1.62352	1	0.867372	97.7623
	SP_PIR_KEYWORDS	Transcription	10	6.94444	0.217848	NOTCH3, NACC1, MEF2A, EPAS1, TAF1D, HOPX, NFKB1, NFIC, DDIT3, MCM6	99	608	8979	1.49173	1	0.894227	95.3069
	GOTERM_BP_FAT	GO:0010557~positive regulation of macromolecule biosynthetic process	8	5.55556	0.238872	ZFP36, FUS, CHURC1, EPAS1, NOLC1, NFKB1, NFIC, DDIT3	98	628	12092	1.57182	1	0.876365	98.6154
	GOTERM_MF_FAT	GO:0003677~DNA binding	13	9.02778	0.299034	ZFP36, MEF2A, EPAS1, TAF1D, MGMT, NFKB1, DDIT3, PDCD2, MCM6, LOC257642, NOLC1, HOPX, NFIC	90	1348	11963	1.28189	1	0.963871	98.9898
	GOTERM_BP_FAT	GO:0045449~regulation of transcription	15	10.4167	0.414745	FUS, ZFP36, NACC1, MEF2A, CHURC1, EPAS1, TAF1D, NFKB1, DDIT3, MCM6, NOTCH3, NOLC1, HOPX, NFIC, CRYM	98	1608	12092	1.15101	1	0.955623	99.9775
	GOTERM_BP_FAT	GO:0045893~positive regulation of transcription, DNA-dependent	5	3.47222	0.500233	ZFP36, FUS, EPAS1, NFKB1, NFIC	98	456	12092	1.35294	1	0.976094	99.9981
	GOTERM_BP_FAT	GO:0051254~positive regulation of RNA metabolic process	5	3.47222	0.507126	ZFP36, FUS, EPAS1, NFKB1, NFIC	98	460	12092	1.34117	1	0.97684	99.9985
	GOTERM_MF_FAT	GO:0043565~sequence-specific DNA binding	5	3.47222	0.516877	MEF2A, EPAS1, HOPX, NFKB1, DDIT3	90	502	11963	1.32393	1	0.990458	99.9918
	GOTERM_BP_FAT	GO:0006357~regulation of transcription from RNA polymerase II promoter	6	4.16667	0.536448	FUS, EPAS1, HOPX, NFKB1, NFIC, CRYM	98	604	12092	1.22571	1	0.981303	99.9994
	GOTERM_BP_FAT	GO:0045944~positive regulation of transcription from RNA polymerase II promoter	4	2.77778	0.599314	FUS, EPAS1, NFKB1, NFIC	98	384	12092	1.28529	1	0.989266	99.9999
	GOTERM_BP_FAT	GO:0006355~regulation of transcription, DNA-dependent	10	6.94444	0.658655	ZFP36, FUS, NOTCH3, MEF2A, EPAS1, HOPX, NFKB1, NFIC, CRYM, DDIT3	98	1224	12092	1.00807	1	0.993986	100
	GOTERM_BP_FAT	GO:0051252~regulation of RNA metabolic process	10	6.94444	0.687368	ZFP36, FUS, NOTCH3, MEF2A, EPAS1, HOPX, NFKB1, NFIC, CRYM, DDIT3	98	1254	12092	0.983953	1	0.995218	100
	Annotation Cluster 31	Enrichment Score: 0.635603724986986
	Category	Term	Count	%	PValue	Genes	List Total	Pop Hits	Pop Total	Fold Enrichment	Bonferroni	Benjamini	FDR
	GOTERM_BP_FAT	GO:0016192~vesicle-mediated transport	7	4.86111	0.139685	SCAMP2, VAMP8, ZWINT, MRC2, TRAF7, TRIM72, MYH10	98	438	12092	1.97195	1	0.841286	90.5491
	GOTERM_BP_FAT	GO:0007517~muscle organ development	4	2.77778	0.154184	MYH7, TRIM72, MYH10, CXCL10	98	169	12092	2.92042	1	0.843668	92.7601
	GOTERM_BP_FAT	GO:0046903~secretion	5	3.47222	0.166785	KIRREL, ZWINT, TRIM72, MYH10, CXCL10	98	267	12092	2.31063	1	0.842477	94.2784
	GOTERM_BP_FAT	GO:0032940~secretion by cell	4	2.77778	0.229112	ZWINT, TRIM72, MYH10, CXCL10	98	206	12092	2.39588	1	0.879138	98.3092
	GOTERM_BP_FAT	GO:0006887~exocytosis	3	2.08333	0.238461	ZWINT, TRIM72, MYH10	98	116	12092	3.19106	1	0.877958	98.6036
	SP_PIR_KEYWORDS	coiled coil	7	4.86111	0.782648	PPP1R9B, CCDC90B, VAMP8, ZWINT, MYH7, TRIM72, MYH10	99	697	8979	0.910873	1	0.998288	100
	Annotation Cluster 32	Enrichment Score: 0.607410302827773
	Category	Term	Count	%	PValue	Genes	List Total	Pop Hits	Pop Total	Fold Enrichment	Bonferroni	Benjamini	FDR
	GOTERM_MF_FAT	GO:0050662~coenzyme binding	5	3.47222	0.0867397	MAOA, CBR4, BDH2, CRYM, DHCR24	90	225	11963	2.95383	1	0.936458	69.0704
	GOTERM_MF_FAT	GO:0048037~cofactor binding	5	3.47222	0.185887	MAOA, CBR4, BDH2, CRYM, DHCR24	90	301	11963	2.20801	1	0.947117	93.0032
	GOTERM_BP_FAT	GO:0055114~oxidation reduction	7	4.86111	0.367578	ALOX15, FDX1, MAOA, CBR4, BDH2, AKR1C14, DHCR24	98	612	12092	1.4113	1	0.937138	99.9242
	SP_PIR_KEYWORDS	oxidoreductase	5	3.47222	0.627399	ALOX15, MAOA, CBR4, AKR1C14, DHCR24	99	393	8979	1.15391	1	0.994042	99.9995
	Annotation Cluster 33	Enrichment Score: 0.581472235430743
	Category	Term	Count	%	PValue	Genes	List Total	Pop Hits	Pop Total	Fold Enrichment	Bonferroni	Benjamini	FDR
	GOTERM_BP_FAT	GO:0006396~RNA processing	6	4.16667	0.162769	ZFP36, FUS, MRPL1, SRRM1, POLR2D, RPP40	98	360	12092	2.05646	1	0.841027	93.8303
	GOTERM_BP_FAT	GO:0006397~mRNA processing	4	2.77778	0.237617	ZFP36, FUS, SRRM1, POLR2D	98	210	12092	2.35024	1	0.881134	98.5791
	GOTERM_BP_FAT	GO:0000375~RNA splicing, via transesterification reactions	3	2.08333	0.256301	FUS, SRRM1, POLR2D	98	122	12092	3.03413	1	0.883016	99.0371
	GOTERM_BP_FAT	GO:0000377~RNA splicing, via transesterification reactions with bulged adenosine as nucleophile	3	2.08333	0.256301	FUS, SRRM1, POLR2D	98	122	12092	3.03413	1	0.883016	99.0371
	GOTERM_BP_FAT	GO:0000398~nuclear mRNA splicing, via spliceosome	3	2.08333	0.256301	FUS, SRRM1, POLR2D	98	122	12092	3.03413	1	0.883016	99.0371
	GOTERM_BP_FAT	GO:0016071~mRNA metabolic process	4	2.77778	0.309376	ZFP36, FUS, SRRM1, POLR2D	98	243	12092	2.03107	1	0.908214	99.6984
	GOTERM_BP_FAT	GO:0008380~RNA splicing	3	2.08333	0.422192	FUS, SRRM1, POLR2D	98	179	12092	2.06795	1	0.957174	99.9816
	Annotation Cluster 34	Enrichment Score: 0.581023084031894
	Category	Term	Count	%	PValue	Genes	List Total	Pop Hits	Pop Total	Fold Enrichment	Bonferroni	Benjamini	FDR
	GOTERM_BP_FAT	GO:0016044~membrane organization	7	4.86111	0.0290504	SCAMP2, VAMP8, MRC2, BNIP3, TRIM72, MYH10, DHCR24	98	290	12092	2.97833	1	0.73351	37.0128
	GOTERM_CC_FAT	GO:0012505~endomembrane system	6	4.16667	0.67146	HTATIP2, SCAMP2, VAMP8, BNIP3, TRIM72, DHCR24	96	639	10776	1.05399	1	0.993994	99.9999
	GOTERM_CC_FAT	GO:0031090~organelle membrane	6	4.16667	0.926316	SCAMP2, VAMP8, MAOA, BNIP3, TRIM72, DHCR24	96	941	10776	0.715728	1	0.99991	100
	Annotation Cluster 35	Enrichment Score: 0.5786035090139583
	Category	Term	Count	%	PValue	Genes	List Total	Pop Hits	Pop Total	Fold Enrichment	Bonferroni	Benjamini	FDR
	UP_SEQ_FEATURE	disulfide bond	27	18.75	0.00130194	FMOD, CCL3, NRP1, ENPP2, C6, MMP9, IGFBP6, CX3CL1, CXCL6, TRIM72, C1QC, CXCL10, ALCAM, SRPX, CD93, KIRREL, EMB, CD200R1, RAMP3, MRC2, NOTCH3, ADM, TFPI, PLA2G2A, WFDC1, PTGFRN, SEL1L	84	1272	7317	1.84897	0.389671	0.389671	1.78672
	SP_PIR_KEYWORDS	disulfide bond	27	18.75	0.00192472	FMOD, CCL3, NRP1, ENPP2, C6, MMP9, IGFBP6, CX3CL1, CXCL6, TRIM72, C1QC, CXCL10, ALCAM, SRPX, CD93, KIRREL, EMB, CD200R1, RAMP3, MRC2, NOTCH3, ADM, TFPI, PLA2G2A, WFDC1, PTGFRN, SEL1L	99	1340	8979	1.82748	0.309198	0.168855	2.37007
	SP_PIR_KEYWORDS	glycoprotein	23	15.9722	0.468559	RAMP3, CTHRC1, FMOD, NRP1, YIPF6, ENPP2, C6, MMP9, IGFBP6, UCHL1, MRC2, CX3CL1, LMBRD1, NOTCH3, ALCAM, CD93, KIRREL, TFPI, EMB, PTGFRN, SEL1L, CD200R1, SYNPO	99	1949	8979	1.07031	1	0.980066	99.9618
	UP_SEQ_FEATURE	glycosylation site:N-linked (GlcNAc...)	20	13.8889	0.71365	RAMP3, CTHRC1, FMOD, NRP1, YIPF6, ENPP2, C6, MMP9, MRC2, CX3CL1, LMBRD1, NOTCH3, ALCAM, CD93, KIRREL, TFPI, EMB, PTGFRN, SEL1L, CD200R1	84	1831	7317	0.951471	1	1	100
	UP_SEQ_FEATURE	topological domain:Extracellular	12	8.33333	0.805483	RAMP3, NOTCH3, ALCAM, NRP1, CD93, KIRREL, MRC2, PTGFRN, EMB, CX3CL1, LMBRD1, CD200R1	84	1181	7317	0.885085	1	1	100
	UP_SEQ_FEATURE	topological domain:Cytoplasmic	15	10.4167	0.843323	RAMP3, NRP1, MAOA, MRC2, CX3CL1, LMBRD1, NOTCH3, ALCAM, CD93, VAMP8, KIRREL, PTGFRN, EMB, SEL1L, CD200R1	84	1516	7317	0.861878	1	1	100
	UP_SEQ_FEATURE	transmembrane region	21	14.5833	0.852882	RAMP3, PLA2G16, NRP1, CCDC90B, YIPF6, MAOA, MRC2, CX3CL1, LMBRD1, NOTCH3, ALCAM, LOC361985, CD93, VAMP8, KIRREL, ARMCX1, PTGFRN, EMB, DHCR24, SEL1L, CD200R1	84	2097	7317	0.872318	1	1	100
	SP_PIR_KEYWORDS	transmembrane	22	15.2778	0.934643	RAMP3, PLA2G16, NRP1, CCDC90B, YIPF6, MAOA, MRC2, TMEM126B, CX3CL1, LMBRD1, NOTCH3, ALCAM, LOC361985, CD93, VAMP8, KIRREL, ARMCX1, EMB, PTGFRN, DHCR24, SEL1L, CD200R1	99	2478	8979	0.805219	1	0.999965	100
	SP_PIR_KEYWORDS	membrane	27	18.75	0.957692	NRP1, CCDC90B, AIF1, CX3CL1, TRIM72, ALCAM, CD93, KIRREL, EMB, TRAF7, ARMCX1, SYNPO, DHCR24, CD200R1, RAMP3, PLA2G16, YIPF6, RALBP1, MAOA, MRC2, LMBRD1, NOTCH3, LOC361985, VAMP8, PLA2G2A, PTGFRN, SEL1L	99	3063	8979	0.799484	1	0.999987	100
	GOTERM_CC_FAT	GO:0016021~integral to membrane	27	18.75	0.996875	NRP1, CCDC90B, C6, BNIP3, CX3CL1, ALCAM, CD93, KIRREL, EMB, ARMCX1, DHCR24, CD200R1, RAMP3, PLA2G16, SCAMP2, YIPF6, MAOA, MRC2, TMEM126B, LMBRD1, NOTCH3, EBPL, LOC361985, VAMP8, ITGA5, PTGFRN, SEL1L	96	4336	10776	0.698974	1	1	100
	GOTERM_CC_FAT	GO:0031224~intrinsic to membrane	28	19.4444	0.997015	NRP1, CCDC90B, C6, BNIP3, CX3CL1, ALCAM, CD93, KIRREL, EMB, TRAF7, ARMCX1, DHCR24, CD200R1, RAMP3, PLA2G16, SCAMP2, YIPF6, MAOA, MRC2, TMEM126B, LMBRD1, NOTCH3, LOC361985, EBPL, VAMP8, ITGA5, PTGFRN, SEL1L	96	4467	10776	0.703604	1	1	100
	Annotation Cluster 36	Enrichment Score: 0.5720395017207992
	Category	Term	Count	%	PValue	Genes	List Total	Pop Hits	Pop Total	Fold Enrichment	Bonferroni	Benjamini	FDR
	GOTERM_CC_FAT	GO:0031980~mitochondrial lumen	4	2.77778	0.200464	MRPL1, MRPS18C, FDX1, CBR4	96	175	10776	2.56571	1	0.797943	93.8442
	GOTERM_CC_FAT	GO:0005759~mitochondrial matrix	4	2.77778	0.200464	MRPL1, MRPS18C, FDX1, CBR4	96	175	10776	2.56571	1	0.797943	93.8442
	GOTERM_CC_FAT	GO:0044429~mitochondrial part	6	4.16667	0.478422	MRPL1, MRPS18C, FDX1, MAOA, BNIP3, CBR4	96	515	10776	1.30777	1	0.984815	99.97
	Annotation Cluster 37	Enrichment Score: 0.5688441617917431
	Category	Term	Count	%	PValue	Genes	List Total	Pop Hits	Pop Total	Fold Enrichment	Bonferroni	Benjamini	FDR
	SP_PIR_KEYWORDS	egf-like domain	4	2.77778	0.161265	NOTCH3, CD93, C6, THBS1	99	127	8979	2.8566	1	0.894707	88.8025
	INTERPRO	IPR006209:EGF	3	2.08333	0.197915	NOTCH3, CD93, THBS1	106	80	10240	3.62264	1	0.999763	94.4495
	GOTERM_MF_FAT	GO:0005509~calcium ion binding	8	5.55556	0.232812	NOTCH3, CD93, AIF1, MMP9, MRC2, PLA2G2A, THBS1, CDH5	90	672	11963	1.58241	1	0.960046	96.7533
	INTERPRO	IPR013032:EGF-like region, conserved site	4	2.77778	0.244998	NOTCH3, CD93, C6, THBS1	106	167	10240	2.31386	1	0.999909	97.4887
	INTERPRO	IPR000742:EGF-like, type 3	3	2.08333	0.330521	NOTCH3, CD93, THBS1	106	115	10240	2.5201	1	0.999937	99.4807
	INTERPRO	IPR006210:EGF-like	3	2.08333	0.37517	NOTCH3, CD93, THBS1	106	127	10240	2.28198	1	0.999864	99.7899
	SMART	SM00181:EGF	3	2.08333	0.461825	NOTCH3, CD93, THBS1	63	127	5083	1.90589	1	0.99941	99.8418
	Annotation Cluster 38	Enrichment Score: 0.5461959373908062
	Category	Term	Count	%	PValue	Genes	List Total	Pop Hits	Pop Total	Fold Enrichment	Bonferroni	Benjamini	FDR
	GOTERM_MF_FAT	GO:0046983~protein dimerization activity	7	4.86111	0.199313	RAMP3, EPAS1, BNIP3, MYH7, NFKB1, CRYM, DDIT3	90	528	11963	1.76223	1	0.950255	94.3572
	GOTERM_MF_FAT	GO:0042802~identical protein binding	7	4.86111	0.272635	NRP1, BNIP3, MYH7, NFKB1, TRAF7, CRYM, MCM6	90	588	11963	1.58241	1	0.960167	98.3705
	GOTERM_MF_FAT	GO:0042803~protein homodimerization activity	4	2.77778	0.422956	BNIP3, MYH7, NFKB1, CRYM	90	318	11963	1.67198	1	0.980351	99.9184
	Annotation Cluster 39	Enrichment Score: 0.5305297242597151
	Category	Term	Count	%	PValue	Genes	List Total	Pop Hits	Pop Total	Fold Enrichment	Bonferroni	Benjamini	FDR
	GOTERM_BP_FAT	GO:0035295~tube development	5	3.47222	0.138329	NRP1, EPAS1, ADM, HOPX, PLXND1	98	248	12092	2.48766	1	0.842029	90.3128
	GOTERM_BP_FAT	GO:0001763~morphogenesis of a branching structure	3	2.08333	0.235494	NRP1, ADM, PLXND1	98	115	12092	3.21881	1	0.880643	98.5158
	GOTERM_BP_FAT	GO:0048729~tissue morphogenesis	4	2.77778	0.274313	NRP1, ADM, MYH7, PLXND1	98	227	12092	2.17423	1	0.895024	99.3444
	GOTERM_BP_FAT	GO:0035239~tube morphogenesis	3	2.08333	0.353888	NRP1, ADM, PLXND1	98	155	12092	2.38815	1	0.930869	99.8939
	GOTERM_BP_FAT	GO:0002009~morphogenesis of an epithelium	3	2.08333	0.353888	NRP1, ADM, PLXND1	98	155	12092	2.38815	1	0.930869	99.8939
	GOTERM_BP_FAT	GO:0060429~epithelium development	3	2.08333	0.586072	NRP1, ADM, PLXND1	98	244	12092	1.51706	1	0.987962	99.9999
	Annotation Cluster 40	Enrichment Score: 0.5118217890763669
	Category	Term	Count	%	PValue	Genes	List Total	Pop Hits	Pop Total	Fold Enrichment	Bonferroni	Benjamini	FDR
	GOTERM_BP_FAT	GO:0000278~mitotic cell cycle	4	2.77778	0.269958	RALBP1, PSMD10, ZWINT, UBE2C	98	225	12092	2.19356	1	0.895923	99.2799
	GOTERM_BP_FAT	GO:0043085~positive regulation of catalytic activity	6	4.16667	0.284281	CASP4, RALBP1, PSMD10, C6, TRAF7, UBE2C	98	444	12092	1.6674	1	0.894652	99.4722
	GOTERM_BP_FAT	GO:0051345~positive regulation of hydrolase activity	3	2.08333	0.3039	CASP4, RALBP1, C6	98	138	12092	2.68234	1	0.9065	99.6587
	GOTERM_BP_FAT	GO:0044093~positive regulation of molecular function	6	4.16667	0.384537	CASP4, RALBP1, PSMD10, C6, TRAF7, UBE2C	98	507	12092	1.46021	1	0.945649	99.9505
	Annotation Cluster 41	Enrichment Score: 0.5009124706054175
	Category	Term	Count	%	PValue	Genes	List Total	Pop Hits	Pop Total	Fold Enrichment	Bonferroni	Benjamini	FDR
	GOTERM_BP_FAT	GO:0010605~negative regulation of macromolecule metabolic process	11	7.63889	0.033114	NACC1, EIF4EBP2, AIF1, PSMD10, HOPX, BNIP3, NFKB1, PTGFRN, NFIC, UBE2C, CRYM	98	643	12092	2.11083	1	0.704788	41.0215
	GOTERM_BP_FAT	GO:0010629~negative regulation of gene expression	7	4.86111	0.142901	NACC1, AIF1, HOPX, BNIP3, NFKB1, NFIC, CRYM	98	441	12092	1.95854	1	0.840977	91.0881
	GOTERM_BP_FAT	GO:0010558~negative regulation of macromolecule biosynthetic process	7	4.86111	0.187687	NACC1, EIF4EBP2, HOPX, NFKB1, PTGFRN, NFIC, CRYM	98	480	12092	1.7994	1	0.856116	96.1584
	GOTERM_BP_FAT	GO:0031327~negative regulation of cellular biosynthetic process	7	4.86111	0.201236	NACC1, EIF4EBP2, HOPX, NFKB1, PTGFRN, NFIC, CRYM	98	491	12092	1.75909	1	0.859113	97.0489
	GOTERM_BP_FAT	GO:0009890~negative regulation of biosynthetic process	7	4.86111	0.213863	NACC1, EIF4EBP2, HOPX, NFKB1, PTGFRN, NFIC, CRYM	98	501	12092	1.72398	1	0.867851	97.7013
	GOTERM_MF_FAT	GO:0016564~transcription repressor activity	4	2.77778	0.238693	NACC1, HOPX, NFKB1, CRYM	90	227	11963	2.34224	1	0.950822	97.0608
	GOTERM_BP_FAT	GO:0016481~negative regulation of transcription	5	3.47222	0.413095	NACC1, HOPX, NFKB1, NFIC, CRYM	98	407	12092	1.51582	1	0.955751	99.9765
	GOTERM_BP_FAT	GO:0045892~negative regulation of transcription, DNA-dependent	4	2.77778	0.481914	HOPX, NFKB1, NFIC, CRYM	98	323	12092	1.52802	1	0.973288	99.9967
	GOTERM_BP_FAT	GO:0051253~negative regulation of RNA metabolic process	4	2.77778	0.490104	HOPX, NFKB1, NFIC, CRYM	98	327	12092	1.50933	1	0.974999	99.9974
	GOTERM_BP_FAT	GO:0045934~negative regulation of nucleobase, nucleoside, nucleotide and nucleic acid metabolic process	5	3.47222	0.491562	NACC1, HOPX, NFKB1, NFIC, CRYM	98	451	12092	1.36794	1	0.974856	99.9975
	GOTERM_BP_FAT	GO:0051172~negative regulation of nitrogen compound metabolic process	5	3.47222	0.503685	NACC1, HOPX, NFKB1, NFIC, CRYM	98	458	12092	1.34703	1	0.97647	99.9983
	GOTERM_BP_FAT	GO:0006357~regulation of transcription from RNA polymerase II promoter	6	4.16667	0.536448	FUS, EPAS1, HOPX, NFKB1, NFIC, CRYM	98	604	12092	1.22571	1	0.981303	99.9994
	GOTERM_BP_FAT	GO:0000122~negative regulation of transcription from RNA polymerase II promoter	3	2.08333	0.57244	HOPX, NFIC, CRYM	98	238	12092	1.55531	1	0.986785	99.9998
	GOTERM_BP_FAT	GO:0006355~regulation of transcription, DNA-dependent	10	6.94444	0.658655	ZFP36, FUS, NOTCH3, MEF2A, EPAS1, HOPX, NFKB1, NFIC, CRYM, DDIT3	98	1224	12092	1.00807	1	0.993986	100
	GOTERM_BP_FAT	GO:0051252~regulation of RNA metabolic process	10	6.94444	0.687368	ZFP36, FUS, NOTCH3, MEF2A, EPAS1, HOPX, NFKB1, NFIC, CRYM, DDIT3	98	1254	12092	0.983953	1	0.995218	100
	Annotation Cluster 42	Enrichment Score: 0.4702752372666602
	Category	Term	Count	%	PValue	Genes	List Total	Pop Hits	Pop Total	Fold Enrichment	Bonferroni	Benjamini	FDR
	GOTERM_BP_FAT	GO:0043065~positive regulation of apoptosis	5	3.47222	0.272871	NACC1, C6, MMP9, BNIP3, DDIT3	98	330	12092	1.86951	1	0.895327	99.3237
	GOTERM_BP_FAT	GO:0043068~positive regulation of programmed cell death	5	3.47222	0.276443	NACC1, C6, MMP9, BNIP3, DDIT3	98	332	12092	1.85825	1	0.895424	99.3739
	GOTERM_BP_FAT	GO:0010942~positive regulation of cell death	5	3.47222	0.281816	NACC1, C6, MMP9, BNIP3, DDIT3	98	335	12092	1.84161	1	0.895611	99.443
	GOTERM_BP_FAT	GO:0006917~induction of apoptosis	3	2.08333	0.457665	NACC1, C6, BNIP3	98	192	12092	1.92793	1	0.967641	99.9932
	GOTERM_BP_FAT	GO:0012502~induction of programmed cell death	3	2.08333	0.457665	NACC1, C6, BNIP3	98	192	12092	1.92793	1	0.967641	99.9932
	Annotation Cluster 43	Enrichment Score: 0.41171623226804976
	Category	Term	Count	%	PValue	Genes	List Total	Pop Hits	Pop Total	Fold Enrichment	Bonferroni	Benjamini	FDR
	GOTERM_BP_FAT	GO:0006915~apoptosis	5	3.47222	0.341765	MEF2A, CASP4, C6, BNIP3, PDCD2	98	368	12092	1.67646	1	0.923828	99.858
	GOTERM_BP_FAT	GO:0012501~programmed cell death	5	3.47222	0.356424	MEF2A, CASP4, C6, BNIP3, PDCD2	98	376	12092	1.64079	1	0.931328	99.9002
	GOTERM_BP_FAT	GO:0008219~cell death	5	3.47222	0.423977	MEF2A, CASP4, C6, BNIP3, PDCD2	98	413	12092	1.4938	1	0.957113	99.9825
	GOTERM_BP_FAT	GO:0016265~death	5	3.47222	0.436615	MEF2A, CASP4, C6, BNIP3, PDCD2	98	420	12092	1.4689	1	0.960703	99.9876
	Annotation Cluster 44	Enrichment Score: 0.396981969821045
	Category	Term	Count	%	PValue	Genes	List Total	Pop Hits	Pop Total	Fold Enrichment	Bonferroni	Benjamini	FDR
	INTERPRO	IPR000504:RNA recognition motif, RNP-1	3	2.08333	0.367803	FUS, RGS10, SFPQ	106	125	10240	2.31849	1	0.999913	99.755
	INTERPRO	IPR012677:Nucleotide-binding, alpha-beta plait	3	2.08333	0.386155	FUS, RGS10, SFPQ	106	130	10240	2.22932	1	0.99982	99.8335
	SMART	SM00360:RRM	3	2.08333	0.453603	FUS, RGS10, SFPQ	63	125	5083	1.93638	1	0.999834	99.8147
	Annotation Cluster 45	Enrichment Score: 0.3856571125473434
	Category	Term	Count	%	PValue	Genes	List Total	Pop Hits	Pop Total	Fold Enrichment	Bonferroni	Benjamini	FDR
	GOTERM_BP_FAT	GO:0032268~regulation of cellular protein metabolic process	6	4.16667	0.241499	PPP1R9B, EIF4EBP2, AIF1, PSMD10, PTGFRN, UBE2C	98	416	12092	1.77963	1	0.875449	98.6884
	GOTERM_BP_FAT	GO:0031399~regulation of protein modification process	4	2.77778	0.388451	PPP1R9B, AIF1, PSMD10, UBE2C	98	279	12092	1.769	1	0.945712	99.9552
	GOTERM_BP_FAT	GO:0031401~positive regulation of protein modification process	3	2.08333	0.419415	AIF1, PSMD10, UBE2C	98	178	12092	2.07957	1	0.956814	99.9802
	GOTERM_BP_FAT	GO:0032270~positive regulation of cellular protein metabolic process	3	2.08333	0.534542	AIF1, PSMD10, UBE2C	98	222	12092	1.6674	1	0.981314	99.9994
	GOTERM_BP_FAT	GO:0051247~positive regulation of protein metabolic process	3	2.08333	0.560837	AIF1, PSMD10, UBE2C	98	233	12092	1.58868	1	0.985195	99.9998
	Annotation Cluster 46	Enrichment Score: 0.34402696321311876
	Category	Term	Count	%	PValue	Genes	List Total	Pop Hits	Pop Total	Fold Enrichment	Bonferroni	Benjamini	FDR
	GOTERM_BP_FAT	GO:0001666~response to hypoxia	4	2.77778	0.197817	EPAS1, ADM, MMP9, BNIP3	98	191	12092	2.58404	1	0.858974	96.8445
	GOTERM_BP_FAT	GO:0070482~response to oxygen levels	4	2.77778	0.222773	EPAS1, ADM, MMP9, BNIP3	98	203	12092	2.43129	1	0.873105	98.0775
	GOTERM_BP_FAT	GO:0019725~cellular homeostasis	5	3.47222	0.495037	ALOX15, CCL3, ADM, BNIP3, DDIT3	98	453	12092	1.3619	1	0.975254	99.9978
	GOTERM_BP_FAT	GO:0048878~chemical homeostasis	5	3.47222	0.560693	ALOX15, CCL3, EPAS1, ADM, BNIP3	98	492	12092	1.25394	1	0.985508	99.9997
	GOTERM_BP_FAT	GO:0006873~cellular ion homeostasis	4	2.77778	0.573897	ALOX15, CCL3, ADM, BNIP3	98	370	12092	1.33392	1	0.986706	99.9998
	GOTERM_BP_FAT	GO:0055082~cellular chemical homeostasis	4	2.77778	0.583086	ALOX15, CCL3, ADM, BNIP3	98	375	12092	1.31614	1	0.98781	99.9999
	GOTERM_BP_FAT	GO:0050801~ion homeostasis	4	2.77778	0.630534	ALOX15, CCL3, ADM, BNIP3	98	402	12092	1.22774	1	0.992248	100
	GOTERM_BP_FAT	GO:0042592~homeostatic process	6	4.16667	0.685518	ALOX15, CCL3, EPAS1, ADM, BNIP3, DDIT3	98	714	12092	1.03687	1	0.995213	100
	Annotation Cluster 47	Enrichment Score: 0.33834111969735997
	Category	Term	Count	%	PValue	Genes	List Total	Pop Hits	Pop Total	Fold Enrichment	Bonferroni	Benjamini	FDR
	SP_PIR_KEYWORDS	extracellular matrix	3	2.08333	0.253575	CTHRC1, FMOD, MMP9	99	89	8979	3.0572	1	0.903642	97.3778
	GOTERM_CC_FAT	GO:0005578~proteinaceous extracellular matrix	3	2.08333	0.581219	CTHRC1, FMOD, MMP9	96	220	10776	1.53068	1	0.986531	99.9981
	GOTERM_CC_FAT	GO:0031012~extracellular matrix	3	2.08333	0.655436	CTHRC1, FMOD, MMP9	96	252	10776	1.33631	1	0.994148	99.9998
	Annotation Cluster 48	Enrichment Score: 0.30035324367857724
	Category	Term	Count	%	PValue	Genes	List Total	Pop Hits	Pop Total	Fold Enrichment	Bonferroni	Benjamini	FDR
	GOTERM_MF_FAT	GO:0008565~protein transporter activity	3	2.08333	0.0842592	RAMP3, SCAMP2, TNPO2	90	65	11963	6.13487	1	0.952906	67.9662
	GOTERM_BP_FAT	GO:0008104~protein localization	6	4.16667	0.613675	RAMP3, SCAMP2, TRAF7, TNPO2, DHCR24, CXCL10	98	658	12092	1.12512	1	0.990592	100
	GOTERM_BP_FAT	GO:0015031~protein transport	5	3.47222	0.647905	RAMP3, SCAMP2, TRAF7, TNPO2, CXCL10	98	549	12092	1.12375	1	0.993375	100
	GOTERM_BP_FAT	GO:0045184~establishment of protein localization	5	3.47222	0.654999	RAMP3, SCAMP2, TRAF7, TNPO2, CXCL10	98	554	12092	1.11361	1	0.993834	100
	GOTERM_BP_FAT	GO:0006886~intracellular protein transport	3	2.08333	0.672592	RAMP3, SCAMP2, TNPO2	98	286	12092	1.29428	1	0.994661	100
	GOTERM_BP_FAT	GO:0034613~cellular protein localization	3	2.08333	0.72994	RAMP3, SCAMP2, TNPO2	98	319	12092	1.16039	1	0.997413	100
	GOTERM_BP_FAT	GO:0070727~cellular macromolecule localization	3	2.08333	0.73313	RAMP3, SCAMP2, TNPO2	98	321	12092	1.15316	1	0.997478	100
	Annotation Cluster 49	Enrichment Score: 0.2921911697616993
	Category	Term	Count	%	PValue	Genes	List Total	Pop Hits	Pop Total	Fold Enrichment	Bonferroni	Benjamini	FDR
	GOTERM_CC_FAT	GO:0033279~ribosomal subunit	3	2.08333	0.166099	MRPL1, MRPS18C, FAU	96	83	10776	4.05723	1	0.767924	89.6003
	SP_PIR_KEYWORDS	ribosomal protein	3	2.08333	0.408859	MRPL1, MRPL9, FAU	99	128	8979	2.12571	1	0.969208	99.8563
	GOTERM_CC_FAT	GO:0005840~ribosome	4	2.77778	0.564484	MRPL1, MRPS18C, MRPL9, FAU	96	332	10776	1.35241	1	0.986909	99.9968
	GOTERM_MF_FAT	GO:0005198~structural molecule activity	5	3.47222	0.629521	MRPL1, MRPL9, FAU, MYH7, THBS1	90	578	11963	1.14985	1	0.997219	99.9997
	GOTERM_MF_FAT	GO:0003735~structural constituent of ribosome	3	2.08333	0.654347	MRPL1, MRPL9, FAU	90	298	11963	1.33814	1	0.99753	99.9999
	GOTERM_CC_FAT	GO:0030529~ribonucleoprotein complex	5	3.47222	0.661231	MRPL1, MRPS18C, MRPL9, SRRM1, FAU	96	508	10776	1.10482	1	0.993875	99.9999
	GOTERM_BP_FAT	GO:0006412~translation	3	2.08333	0.862778	MRPL1, MRPL9, FAU	98	428	12092	0.864867	1	0.999859	100
	Annotation Cluster 50	Enrichment Score: 0.2793910780550171
	Category	Term	Count	%	PValue	Genes	List Total	Pop Hits	Pop Total	Fold Enrichment	Bonferroni	Benjamini	FDR
	GOTERM_MF_FAT	GO:0046872~metal ion binding	24	16.6667	0.368649	ZFP36, FUS, CHURC1, FDX1, AIF1, ENPP2, MMP9, MRC2, MGMT, LMBRD1, TRIM72, CDH5, LACTB2, PDCD2, NOTCH3, ALOX15, CD93, PIR, HEBP1, CAR8, PLA2G2A, NSMCE2, TRAF7, THBS1	90	2854	11963	1.11778	1	0.97589	99.7388
	GOTERM_MF_FAT	GO:0043169~cation binding	24	16.6667	0.396477	ZFP36, FUS, CHURC1, FDX1, AIF1, ENPP2, MMP9, MRC2, MGMT, LMBRD1, TRIM72, CDH5, LACTB2, PDCD2, NOTCH3, ALOX15, CD93, PIR, HEBP1, CAR8, PLA2G2A, NSMCE2, TRAF7, THBS1	90	2893	11963	1.10271	1	0.97839	99.8542
	GOTERM_MF_FAT	GO:0046914~transition metal ion binding	16	11.1111	0.422498	ZFP36, FUS, CHURC1, FDX1, MMP9, MGMT, TRIM72, LMBRD1, LACTB2, PDCD2, ALOX15, PIR, HEBP1, CAR8, NSMCE2, TRAF7	90	1874	11963	1.13487	1	0.982455	99.9175
	GOTERM_MF_FAT	GO:0043167~ion binding	24	16.6667	0.432661	ZFP36, FUS, CHURC1, FDX1, AIF1, ENPP2, MMP9, MRC2, MGMT, LMBRD1, TRIM72, CDH5, LACTB2, PDCD2, NOTCH3, ALOX15, CD93, PIR, HEBP1, CAR8, PLA2G2A, NSMCE2, TRAF7, THBS1	90	2943	11963	1.08397	1	0.980458	99.9345
	GOTERM_MF_FAT	GO:0008270~zinc ion binding	11	7.63889	0.658689	ZFP36, FUS, CHURC1, MMP9, MGMT, CAR8, NSMCE2, TRAF7, TRIM72, LACTB2, PDCD2	90	1460	11963	1.00147	1	0.997359	99.9999
	SP_PIR_KEYWORDS	metal-binding	14	9.72222	0.671997	ZFP36, ENPP2, FDX1, MMP9, MGMT, TRIM72, LACTB2, PDCD2, ALOX15, PIR, CAR8, PLA2G2A, NSMCE2, TRAF7	99	1295	8979	0.980508	1	0.995255	99.9999
	SP_PIR_KEYWORDS	zinc	9	6.25	0.683904	ZFP36, MMP9, MGMT, CAR8, NSMCE2, TRAF7, TRIM72, LACTB2, PDCD2	99	821	8979	0.994242	1	0.995453	99.9999
	SP_PIR_KEYWORDS	zinc-finger	5	3.47222	0.71949	ZFP36, NSMCE2, TRAF7, TRIM72, PDCD2	99	443	8979	1.02367	1	0.9961	100
	Annotation Cluster 51	Enrichment Score: 0.2738803243364781
	Category	Term	Count	%	PValue	Genes	List Total	Pop Hits	Pop Total	Fold Enrichment	Bonferroni	Benjamini	FDR
	GOTERM_BP_FAT	GO:0070271~protein complex biogenesis	5	3.47222	0.427595	MED31, NACC1, VAMP8, POLR2D, TRIM72	98	415	12092	1.4866	1	0.957826	99.9841
	GOTERM_BP_FAT	GO:0006461~protein complex assembly	5	3.47222	0.427595	MED31, NACC1, VAMP8, POLR2D, TRIM72	98	415	12092	1.4866	1	0.957826	99.9841
	GOTERM_BP_FAT	GO:0065003~macromolecular complex assembly	5	3.47222	0.640718	MED31, NACC1, VAMP8, POLR2D, TRIM72	98	544	12092	1.13408	1	0.992881	100
	GOTERM_BP_FAT	GO:0043933~macromolecular complex subunit organization	5	3.47222	0.685088	MED31, NACC1, VAMP8, POLR2D, TRIM72	98	576	12092	1.07107	1	0.995308	100
	Annotation Cluster 52	Enrichment Score: 0.24922685296636207
	Category	Term	Count	%	PValue	Genes	List Total	Pop Hits	Pop Total	Fold Enrichment	Bonferroni	Benjamini	FDR
	SP_PIR_KEYWORDS	mitochondrion	6	4.16667	0.552903	CCDC90B, ISOC2B, FDX1, MAOA, MRPL9, CBR4	99	452	8979	1.20394	1	0.990754	99.9956
	SP_PIR_KEYWORDS	transit peptide	4	2.77778	0.561616	CCDC90B, ISOC2B, FDX1, MRPL9	99	267	8979	1.35876	1	0.990504	99.9965
	UP_SEQ_FEATURE	transit peptide:Mitochondrion	4	2.77778	0.575745	CCDC90B, ISOC2B, FDX1, MRPL9	84	262	7317	1.32988	1	1	99.9993
	Annotation Cluster 53	Enrichment Score: 0.10979313841223579
	Category	Term	Count	%	PValue	Genes	List Total	Pop Hits	Pop Total	Fold Enrichment	Bonferroni	Benjamini	FDR
	SP_PIR_KEYWORDS	Protease	4	2.77778	0.656723	CASP4, MMP9, UCHL1, SLPI	99	307	8979	1.18172	1	0.994825	99.9998
	GOTERM_MF_FAT	GO:0004175~endopeptidase activity	3	2.08333	0.775742	CASP4, MMP9, UCHL1	90	377	11963	1.05774	1	0.999301	100
	GOTERM_MF_FAT	GO:0008233~peptidase activity	4	2.77778	0.787141	CASP4, MMP9, UCHL1, SLPI	90	554	11963	0.959727	1	0.999371	100
	GOTERM_MF_FAT	GO:0070011~peptidase activity, acting on L-amino acid peptides	3	2.08333	0.907141	CASP4, MMP9, UCHL1	90	525	11963	0.759556	1	0.999985	100
	Annotation Cluster 54	Enrichment Score: 0.09516030964116316
	Category	Term	Count	%	PValue	Genes	List Total	Pop Hits	Pop Total	Fold Enrichment	Bonferroni	Benjamini	FDR
	GOTERM_MF_FAT	GO:0005525~GTP binding	3	2.08333	0.679082	NOLC1, TRAF7, ARL4A	90	312	11963	1.2781	1	0.997531	100
	SP_PIR_KEYWORDS	gtp-binding	3	2.08333	0.697246	NOLC1, TRAF7, ARL4A	99	220	8979	1.23678	1	0.99518	100
	GOTERM_MF_FAT	GO:0032561~guanyl ribonucleotide binding	3	2.08333	0.702377	NOLC1, TRAF7, ARL4A	90	326	11963	1.22321	1	0.9981	100
	GOTERM_MF_FAT	GO:0019001~guanyl nucleotide binding	3	2.08333	0.702377	NOLC1, TRAF7, ARL4A	90	326	11963	1.22321	1	0.9981	100
	SP_PIR_KEYWORDS	nucleotide-binding	7	4.86111	0.960137	NOLC1, MYLK3, MYH7, TRAF7, ARL4A, MYH10, MCM6	99	966	8979	0.657224	1	0.999987	100
	GOTERM_MF_FAT	GO:0032555~purine ribonucleotide binding	7	4.86111	0.980676	NOLC1, MYLK3, MYH7, TRAF7, ARL4A, MYH10, MCM6	90	1557	11963	0.597595	1	1	100
	GOTERM_MF_FAT	GO:0032553~ribonucleotide binding	7	4.86111	0.980777	NOLC1, MYLK3, MYH7, TRAF7, ARL4A, MYH10, MCM6	90	1558	11963	0.597212	1	1	100
	Annotation Cluster 55	Enrichment Score: 0.0729139015333671
	Category	Term	Count	%	PValue	Genes	List Total	Pop Hits	Pop Total	Fold Enrichment	Bonferroni	Benjamini	FDR
	GOTERM_BP_FAT	GO:0042325~regulation of phosphorylation	3	2.08333	0.83481	PPP1R9B, AIF1, TRAF7	98	399	12092	0.927727	1	0.999701	100
	GOTERM_BP_FAT	GO:0051174~regulation of phosphorus metabolic process	3	2.08333	0.850815	PPP1R9B, AIF1, TRAF7	98	415	12092	0.89196	1	0.999803	100
	GOTERM_BP_FAT	GO:0019220~regulation of phosphate metabolic process	3	2.08333	0.850815	PPP1R9B, AIF1, TRAF7	98	415	12092	0.89196	1	0.999803	100
	Annotation Cluster 56	Enrichment Score: 0.054239135956614476
	Category	Term	Count	%	PValue	Genes	List Total	Pop Hits	Pop Total	Fold Enrichment	Bonferroni	Benjamini	FDR
	GOTERM_CC_FAT	GO:0016023~cytoplasmic membrane-bounded vesicle	4	2.77778	0.843677	SCAMP2, CD93, PLA2G2A, TRIM72	96	520	10776	0.863462	1	0.99951	100
	GOTERM_CC_FAT	GO:0031988~membrane-bounded vesicle	4	2.77778	0.86418	SCAMP2, CD93, PLA2G2A, TRIM72	96	543	10776	0.826888	1	0.999477	100
	GOTERM_CC_FAT	GO:0031410~cytoplasmic vesicle	4	2.77778	0.902126	SCAMP2, CD93, PLA2G2A, TRIM72	96	595	10776	0.754622	1	0.999821	100
	GOTERM_CC_FAT	GO:0031982~vesicle	4	2.77778	0.922562	SCAMP2, CD93, PLA2G2A, TRIM72	96	631	10776	0.711569	1	0.99991	100
	Annotation Cluster 57	Enrichment Score: 0.0329689483354315
	Category	Term	Count	%	PValue	Genes	List Total	Pop Hits	Pop Total	Fold Enrichment	Bonferroni	Benjamini	FDR
	GOTERM_MF_FAT	GO:0000166~nucleotide binding	15	10.4167	0.606715	FUS, MYLK3, MAOA, MYH7, CBR4, MCM6, RGS10, NOLC1, SFPQ, BDH2, TRAF7, CRYM, ARL4A, DHCR24, MYH10	90	1955	11963	1.01986	1	0.99655	99.9994
	GOTERM_MF_FAT	GO:0017076~purine nucleotide binding	9	6.25	0.932497	NOLC1, MAOA, MYLK3, MYH7, TRAF7, ARL4A, MYH10, MCM6, DHCR24	90	1634	11963	0.73213	1	0.999995	100
	GOTERM_MF_FAT	GO:0030554~adenyl nucleotide binding	7	4.86111	0.944729	NOLC1, MAOA, MYLK3, MYH7, MYH10, MCM6, DHCR24	90	1346	11963	0.691275	1	0.999997	100
	GOTERM_MF_FAT	GO:0001883~purine nucleoside binding	7	4.86111	0.950672	NOLC1, MAOA, MYLK3, MYH7, MYH10, MCM6, DHCR24	90	1370	11963	0.679165	1	0.999998	100
	GOTERM_MF_FAT	GO:0001882~nucleoside binding	7	4.86111	0.953202	NOLC1, MAOA, MYLK3, MYH7, MYH10, MCM6, DHCR24	90	1381	11963	0.673755	1	0.999998	100
	UP_SEQ_FEATURE	nucleotide phosphate-binding region:ATP	3	2.08333	0.957753	MYH7, MYH10, MCM6	84	424	7317	0.616324	1	1	100
	SP_PIR_KEYWORDS	nucleotide-binding	7	4.86111	0.960137	NOLC1, MYLK3, MYH7, TRAF7, ARL4A, MYH10, MCM6	99	966	8979	0.657224	1	0.999987	100
	SP_PIR_KEYWORDS	atp-binding	5	3.47222	0.962663	NOLC1, MYLK3, MYH7, MYH10, MCM6	99	728	8979	0.622919	1	0.999987	100
	GOTERM_MF_FAT	GO:0032555~purine ribonucleotide binding	7	4.86111	0.980676	NOLC1, MYLK3, MYH7, TRAF7, ARL4A, MYH10, MCM6	90	1557	11963	0.597595	1	1	100
	GOTERM_MF_FAT	GO:0032553~ribonucleotide binding	7	4.86111	0.980777	NOLC1, MYLK3, MYH7, TRAF7, ARL4A, MYH10, MCM6	90	1558	11963	0.597212	1	1	100
	GOTERM_MF_FAT	GO:0005524~ATP binding	5	3.47222	0.986555	NOLC1, MYLK3, MYH7, MYH10, MCM6	90	1245	11963	0.533824	1	1	100
	GOTERM_MF_FAT	GO:0032559~adenyl ribonucleotide binding	5	3.47222	0.988415	NOLC1, MYLK3, MYH7, MYH10, MCM6	90	1270	11963	0.523316	1	1	100
	Annotation Cluster 58	Enrichment Score: 0.0012823447650141785
	Category	Term	Count	%	PValue	Genes	List Total	Pop Hits	Pop Total	Fold Enrichment	Bonferroni	Benjamini	FDR
	GOTERM_BP_FAT	GO:0050877~neurological system process	8	5.55556	0.994899	EPAS1, NPY, ITGA5, MAOA, UCHL1, NFIC, CRYM, MYH10	98	1849	12092	0.533857	1	1	100
	GOTERM_BP_FAT	GO:0050890~cognition	6	4.16667	0.997642	EPAS1, NPY, ITGA5, UCHL1, NFIC, CRYM	98	1613	12092	0.458975	1	1	100
	GOTERM_BP_FAT	GO:0007600~sensory perception	5	3.47222	0.998617	EPAS1, NPY, UCHL1, NFIC, CRYM	98	1496	12092	0.412392	1	1	100
